# Supplementary material for: Recombination and Its Impact on the Genome of the Haplodiploid Parasitoid Wasp Nasonia
Source: PLoS One. 2010 Jan 19;5(1):e8597. doi: 10.1371/journal.pone.0008597 (PMC2799529; doi:10.1371/journal.pone.0008597)
Supplement: Table S1 — Markers removed due to missing genotypes or skewed genotype frequencies. Markers removed because genotype information is missing for 10% or more individuals and/or because they show one of the two genotypes with 70% or higher frequency. (0.55 MB XLS) [file pone.0008597.s001.xls]

## Sheet: I
Markers removed because genotype information is missing for 10% or more individuals and/or because they show one of the two genotypes with 70% or higher frequency
Marker	dna00436	dna00437	dna00438	dna00439	dna00440	dna00441	dna00442	dna00443	dna00444	dna00445	dna00446	dna00447	dna00448	dna00449	dna00450	dna00451	dna00452	dna00453	dna00454	dna00455	dna00456	dna00457	dna00458	dna00459	dna00461	dna00462	dna00463	dna00464	dna00465	dna00466	dna00467	dna00468	dna00469	dna00470	dna00471	dna00472	dna00473	dna00474	dna00475	dna00476	dna00477	dna00478	dna00479	dna00480	dna00481	dna00482	dna00483	dna00484	dna00485
NVG_SCAFFOLD1595_4447	g	g	g	g	g	v	g	g	g	g	g	g	g	g	g	g	g	g	g	g	v	v	g	g	g	g	g	g	g	v	g	g	g	g	g	g	g	g	v	g	g	g	g	g	g	g	v	g	g
NVG_SCAFFOLD198_8620	g	g	g	g	g	g	g	g	g	g	g	g	g	g	g	g	g	g	g	g	v	v	g	g	g	g	g	g	g	g	g	g	g	g	g	g	g	g	v	g	v	g	g	g	v	g	v	g	g
NVG_SCAFFOLD11_2910068	g	g	g	g	g	v	v	g	g	g	g	g	g	g	g	g	g	g	g	g	v	g	g	g	g	g	g	g	g	g	g	g	g	g	g	g	g	g	g	v	g	g	g	g	g	g	v	g	g
NVG_SCAFFOLD187_109877	g	g	g	g	g	g	g	g	g	g	g	g	g	v	g	g	g	g	v	v	g	v	g	g	g	g	g	g	g	g	g	g	g	g	v	g	g	g	g	v	g	g	g	g	v	g	g	g	g
NVG_SCAFFOLD75_109801	g	g	g	v	g	g	g	g	g	g	g	g	g	v	g	g	v	g	g	g	g	g	g	g	g	g	g	g	v	g	g	v	g	g	g	g	g	g	g	g	v	g	g	g	v	g	g	g	v
NVG_SCAFFOLD234_47619	g	g	g	g	g	v	g	g	g	g	v	g	g	g	g	g	g	g	g	g	v	v	g	g	g	g	g	g	g	g	g	g	v	g	g	g	g	v	v	g	g	g	g	g	v	g	g	g	g
NVG_SCAFFOLD89_717624	g	g	g	g	g	v	g	g	g	g	g	g	g	g	g	g	g	g	g	g	g	g	g	g	g	g	g	v	v	v	g	g	v	g	g	g	g	g	v	g	g	g	g	v	g	g	g	g	v
NVG_SCAFFOLD1027_564	g	g	v	g	g	v	v	g	g	g	g	g	v	g	g	g	v	g	v	g	g	g	g	g	g	g	g	g	v	v	g	v	g	g	g	g	g	g	v	g	v	g	v	g	v	g	g	g	g
NVG_SCAFFOLD1486_1986	g	g	g	g	g	v	g	g	g	g	v	g	g	g	g	v	g	g	g	g	v	g	g	g	g	g	g	g	g	v	g	g	v	g	g	g	g	v	g	g	g	g	g	v	g	g	v	v	g
NVG_SCAFFOLD198_7742	g	g	g	g	g	v	g	g	g	g	v	g	g	g	g	v	g	g	g	g	v	v	g	g	g	g	g	g	g	v	g	g	v	g	g	g	g	v	v	g	g	g	g	v	g	g	v	v	g
NVG_SCAFFOLD658_48690	g	v	g	g	g	v	g	g	g	g	v	g	g	g	g	g	g	g	g	g	v	g	g	g	g	g	g	g	g	g	g	g	v	g	g	g	g	v	g	g	g	g	g	v	v	v	g	v	g
NVG_SCAFFOLD134_482418	g	g	g	g	g	g	g	g	g	g	g	g	v	v	g	g	g	g	g	g	g	v	g	g	g	v	v	g	g	v	g	g	g	g	v	g	g	v	g	g	g	v	g	v	v	g	v	v	v
NVG_SCAFFOLD308_311784	g	v	g	g	g	g	g	g	g	v	g	g	g	g	g	v	g	g	g	g	v	v	g	g	g	v	v	g	g	v	g	g	g	g	v	g	g	v	g	v	g	g	g	v	v	g	v	v	g
NVG_SCAFFOLD1395_5928	g	v	g	g	g	g	g	g	g	v	g	g	g	v	g	v	g	g	g	v	v	v	g	g	v	g	g	v	g	g	g	g	g	g	v	g	g	g	g	v	g	g	g	g	v	g	g	g	v
NVG_SCAFFOLD54_423511	v	g	v	v	v	v	v	v	v	v	g	v	v	v	v	g	v	g	v	v	v	v	v	v	v	v	v	v	v	v	v	v	g	v	v	v	v	g	v	v	v	v	v	g	v	g	v	g	v
NVG_SCAFFOLD19_69106	v	v	v	v	v	v	v	g	g	v	g	v	v	v	g	v	v	g	v	v	v	v	g	v	v	v	v	v	v	v	g	g	g	v	v	g	g	v	v	v	v	v	v	v	v	g	v	v	v
NVG_SCAFFOLD18_3578272	v	v	g	v	g	v	v	g	g	v	v	v	v	v	g	v	g	g	v	v	g	v	v	v	v	v	v	v	v	v	v	v	v	v	v	g	v	v	v	v	v	v	v	v	v	v	v	v	v
NVG_SCAFFOLD198_8044	v	v	v	v	g	v	v	g	g	v	v	g	v	v	g	v	v	g	v	v	v	v	g	v	v	v	v	v	v	v	v	v	v	v	v	g	g	v	v	v	v	g	v	v	v	v	v	v	v
NVG_SCAFFOLD87_389059	v	v	v	v	g	v	v	g	g	v	v	g	v	v	g	v	v	g	v	v	v	v	g	v	v	v	v	v	v	v	v	v	v	v	v	g	g	v	v	v	v	g	v	v	v	v	v	v	v
NVG_SCAFFOLD1_1878938	g	v	g	g	g	v	g	v	v	v	v	v	g	g	g	v	g	v	g	g	v	v	v	v	v	v	v	g	g	v	v	v	v	v	v	v	v	v	v	v	v	v	v	v	v	v	v	v	g
NVG_SCAFFOLD651_6942	v	v	v	v	g	v	v	g	g	v	v	g	v	v	g	v	v	v	v	v	v	v	g	v	v	v	v	v	v	v	v	v	v	v	v	g	g	v	v	v	v	g	v	v	v	v	v	v	v
NVG_SCAFFOLD100_124576	v	v	v	v	g	v	v	v	g	v	v	v	v	v	g	v	v	g	v	v	v	v	g	v	v	v	v	v	v	v	v	v	v	v	v	g	g	v	v	v	v	v	v	v	v	v	v	v	v
NVG_SCAFFOLD7_1930191	v	v	g	v	v	v	g	g	v	v	v	v	v	v	v	v	v	g	g	v	v	v	v	v	v	v	v	v	v	v	v	v	v	v	v	v	v	v	v	v	v	v	v	v	v	v	v	v	v
NVG_SCAFFOLD3848_348	v	v	v	v	v	g	v	v	v	v	g	v	v	v	v	v	v	v	v	v	v	v	v	v	v	v	v	v	v	v	v	v	g	v	v	v	v	v	g	v	v	v	v	v	v	v	v	v	v
NVG_SCAFFOLD2573_776	v	v	v	v	v	v	v	v	v	v	v	v	v	v	g	v	v	v	v	v	v	v	g	v	v	v	v	v	v	v	v	v	v	v	v	v	v	v	v	v	v	v	v	v	v	v	v	v	v
NVG_SCAFFOLD672_23180	g	v	v	v	v	v	v	v	v	v	v	v	v	v	v	v	v	v	v	v	v	v	v	v	v	v	v	v	v	v	v	v	v	v	v	v	v	v	v	v	v	v	v	v	v	v	v	v	v
NVG_SCAFFOLD89_15575	v	v	v	v	v	v	v	v	v	v	v	v	v	v	v	v	v	v	v	v	v	v	v	v	v	v	v	v	v	v	v	v	v	v	v	v	v	v	v	v	v	v	v	v	v	v	v	v	v
NVG_SCAFFOLD404_31685	v	v	v	v	v	v	v	v	v	v	v	v	v	v	v	v	v	v	v	v	v	v	v	v	v	v	v	v	v	v	v	v	v	v	v	v	v	v	v	v	v	v	v	v	v	v	v	v	v
NVG_SCAFFOLD834_4390	v	v	v	v	v	v	v	v	v	v	v	v	v	v	v	v	v	v	v	v	v	v	v	v	v	v	v	v	v	v	v	v	v	v	v	v	v	v	v	v	v	v	v	v	v	v	v	v	v
NVG_SCAFFOLD237_197453	v	v	v	v	v	v	v	v	v	v	v	v	v	v	v	v	v	v	v	v	v	v	v	v	v	v	v	v	v	v	v	v	v	v	v	v	v	v	v	v	v	v	v	v	v	v	v	v	v
NVG_SCAFFOLD1_8742434	v	v	v	v	v	v	v	v	v	v	v	v	v	v	v	v	v	v	v	v	v	v	v	v	v	v	v	v	v	v	v	v	v	v	v	v	v	v	v	v	v	v	v	v	v	v	v	v	v
NVG_SCAFFOLD535_9167	v	v	v	v	v	v	v	v	v	v	v	v	v	v	v	v	v	v	v	v	v	v	v	v	v	v	v	v	v	v	v	v	v	v	v	v	v	v	v	v	v	v	v	v	v	v	v	v	v
NVG_SCAFFOLD397_35831	v	v	v	v	v	v	v	v	v	v	v	v	v	v	v	v	v	v	v	v	v	v	v	v	v	v	v	v	v	v	v	v	v	v	v	v	v	v	v	v	v	v	v	v	v	v	v	v	v
NVG_SCAFFOLD2_6277730	v	v	v	v	v	v	v	v	v	v	v	v	v	v	v	v	v	v	v	v	v	v	v	v	v	v	v	v	v	v	v	v	v	v	v	v	v	v	v	v	v	v	v	v	v	v	v	v	v
NVG_SCAFFOLD2_6358618	v	v	v	v	v	v	v	v	v	v	v	v	v	v	v	v	v	v	v	v	v	v	v	v	v	v	v	v	v	v	v	v	v	v	v	v	v	v	v	v	v	v	v	v	v	v	v	v	v
NVG_SCAFFOLD87_635353	v	v	v	v	v	v	v	v	v	v	v	v	v	v	v	v	v	v	v	v	v	v	v	v	v	v	v	v	v	v	v	v	v	v	v	v	v	v	v	v	v	v	v	v	v	v	v	v	v
NVG_SCAFFOLD1_1924684	v	v	v	v	v	v	v	v	v	v	v	v	v	v	v	v	v	v	v	v	v	v	v	v	v	v	v	v	v	v	v	v	v	v	v	v	v	v	v	v	v	v	v	v	v	v	v	v	v
NVG_SCAFFOLD1_536259	v	v	v	v	v	v	v	v	v	v	v	v	v	v	v	v	v	v	v	v	v	v	v	v	v	v	v	v	v	v	v	v	v	v	v	v	v	v	v	v	v	v	v	v	v	v	v	v	v
NVG_SCAFFOLD2573_493	v	v	v	v	v	v	v	v	v	v	v	v	v	v	v	v	v	v	v	v	v	v	v	v	v	v	v	v	v	v	v	v	v	v	v	v	v	v	v	v	v	v	v	v	v	v	v	v	v
NVG_SCAFFOLD1_3428553	v	v	v	v	v	v	v	v	v	v	v	v	v	v	v	v	v	v	v	v	v	v	v	v	v	v	v	v	v	v	v	v	v	v	v	v	v	v	v	v	v	v	v	v	v	v	v	v	v
NVG_SCAFFOLD651_13840	v	v	v	v	v	v	v	v	v	v	v	v	v	v	v	v	v	v	v	v	v	v	v	v	v	v	v	v	v	v	v	v	v	v	v	v	v	v	v	v	v	v	v	v	v	v	v	v	v
NVG_SCAFFOLD22_573606	v	v	v	v	v	v	v	v	v	v	v	v	v	v	v	v	v	v	v	v	v	v	v	v	v	v	v	v	v	v	v	v	v	v	v	v	v	v	v	v	v	v	v	v	v	v	v	v	v
NVG_SCAFFOLD167_28409	v	v	v	v	v	v	v	v	v	v	v	v	v	v	v	v	v	v	v	v	v	v	v	v	v	v	v	v	v	v	v	v	v	v	v	v	v	v	v	v	v	v	v	v	v	v	v	v	v
NVG_SCAFFOLD4281_1271	v	v	v	v	v	v	v	v	v	v	v	v	v	v	v	v	v	v	v	v	v	v	v	v	v	v	v	v	v	v	v	v	v	v	v	v	v	v	v	v	v	v	v	v	v	v	v	v	v
NVG_SCAFFOLD1661_1572	v	v	v	v	v	v	v	v	v	v	v	v	v	v	v	v	v	v	v	v	v	v	v	v	v	v	v	v	v	v	v	v	v	v	v	v	v	v	v	v	v	v	v	v	v	v	v	v	v
NVG_SCAFFOLD290_303509	v	v	v	v	v	v	v	v	v	v	v	v	v	v	v	v	v	v	v	v	v	v	v	v	v	v	v	v	v	v	v	v	v	v	v	v	v	v	v	v	v	v	v	v	v	v	v	v	v
NVG_SCAFFOLD26_1250271	v	v	v	v	v	v	v	v	v	v	v	v	v	v	v	v	v	v	v	v	v	v	v	v	v	v	v	v	v	v	v	v	v	v	v	v	v	v	v	v	v	v	v	v	v	v	v	v	v
NVG_SCAFFOLD2617_969	v	v	v	v	v	v	v	v	v	v	v	v	v	v	v	v	v	v	v	v	v	v	v	v	v	v	v	v	v	v	v	v	v	v	v	v	v	v	v	v	v	v	v	v	v	v	v	v	v
NVG_SCAFFOLD1_1503867	v	v	v	v	v	v	v	v	v	v	v	v	v	v	v	v	v	v	v	v	v	v	v	v	v	v	v	v	v	v	v	v	v	v	v	v	v	v	v	v	v	v	v	v	v	v	v	v	v
NVG_SCAFFOLD4139_215	v	v	v	v	v	v	v	v	v	v	v	v	v	v	v	v	v	v	v	v	v	v	v	v	v	v	v	v	v	v	v	v	v	v	v	v	v	v	v	v	v	v	v	v	v	v	v	v	v
NVG_SCAFFOLD134_472052	v	v	v	v	v	v	v	v	v	v	v	v	v	v	v	v	v	v	v	v	v	v	v	v	v	v	v	v	v	v	v	v	v	v	v	v	v	v	v	v	v	v	v	v	v	v	v	v	v
NVG_SCAFFOLD167_82223	v	v	v	v	v	v	v	v	v	v	v	v	v	v	v	v	v	v	v	v	v	v	v	v	v	v	v	v	v	v	v	v	v	v	v	v	v	v	v	v	v	v	v	v	v	v	v	v	v
NVG_SCAFFOLD134_477730	v	v	v	v	v	v	v	v	v	v	v	v	v	v	v	v	v	v	v	v	v	v	v	v	v	v	v	v	v	v	v	v	v	v	v	v	v	v	v	v	v	v	v	v	v	v	v	v	v
NVG_SCAFFOLD917_3598	v	v	v	v	v	v	v	v	v	v	v	v	v	v	v	v	v	v	v	v	v	v	v	v	v	v	v	v	v	v	v	v	v	v	v	v	v	v	v	v	v	v	v	v	v	v	v	v	v
NVG_SCAFFOLD1690_6784	v	v	v	v	v	v	v	v	v	v	v	v	v	v	v	v	v	v	v	v	v	v	v	v	v	v	v	v	v	v	v	v	v	v	v	v	v	v	v	v	v	v	v	v	v	v	v	v	v
NVG_SCAFFOLD281_246566	v	v	v	v	v	v	v	v	v	v	v	v	v	v	v	v	v	v	v	v	v	v	v	v	v	v	v	v	v	v	v	v	v	v	v	v	v	v	v	v	v	v	v	v	v	v	v	v	v
NVG_SCAFFOLD29_841640	v	v	v	v	v	v	v	v	v	v	v	v	v	v	v	v	v	v	v	v	v	v	v	v	v	v	v	v	v	v	v	v	v	v	v	v	v	v	v	v	v	v	v	v	v	v	v	v	v
NVG_SCAFFOLD236_308769	v	v	v	v	v	v	v	v	v	v	v	v	v	v	v	v	v	v	v	v	v	v	v	v	v	v	v	v	v	v	v	v	v	v	v	v	v	v	v	v	v	v	v	v	v	v	v	v	v
NVG_SCAFFOLD941_30126	v	v	v	v	v	v	v	v	v	v	v	v	v	v	v	v	v	v	v	v	v	v	v	v	v	v	v	v	v	v	v	v	v	v	v	v	v	v	v	v	v	v	v	v	v	v	v	v	v
NVG_SCAFFOLD121_37534	v	v	v	v	v	v	v	v	v	v	v	v	v	v	v	v	v	v	v	v	v	v	v	v	v	v	v	v	v	v	v	v	v	v	v	v	v	v	v	v	v	v	v	v	v	v	v	v	v
NVG_SCAFFOLD1037_18763	v	v	v	v	v	v	v	v	v	v	v	v	v	v	v	v	v	v	v	v	v	v	v	v	v	v	v	v	v	v	v	v	v	v	v	v	v	v	v	v	v	v	v	v	v	v	v	v	v
NVG_SCAFFOLD186_295773	v	v	v	v	v	v	v	v	v	v	v	v	v	v	v	v	v	v	v	v	v	v	v	v	v	v	v	v	v	v	v	v	v	v	v	v	v	v	v	v	v	v	v	v	v	v	v	v	v
NVG_SCAFFOLD1_4708311	g	g	g	g	g	g	g	g	g	g	g	g	g	g	g	g	g	g	g	g	g	g	g	g	g	g	g	g	g	g	g	g	g	g	g	g	g	g	g	g	g	g	g	g	g	g	g	g	g
NVG_SCAFFOLD12_2428141	g	g	g	g	g	g	g	g	g	v	v	g	g	g	g	v	g	g	0	g	g	v	g	g	g	g	g	g	g	g	g	g	v	g	v	g	g	g	g	v	g	g	g	g	g	g	g	g	g
NVG_SCAFFOLD43_79286	g	g	g	g	g	g	g	g	g	g	g	v	v	g	g	v	g	g	v	v	v	v	g	g	g	g	g	v	g	v	g	g	g	g	g	g	g	v	g	g	v	v	g	g	g	g	v	v	v
NVG_SCAFFOLD1_6484475	g	g	g	v	g	g	g	g	v	g	g	g	v	v	g	v	g	g	g	g	g	v	g	v	g	g	g	g	g	g	g	g	g	v	v	g	g	v	g	g	0	g	g	g	v	g	v	v	v
NVG_SCAFFOLD228_180153	g	v	g	v	g	g	g	g	g	v	g	v	v	v	0	g	v	g	v	g	v	v	v	g	v	v	v	g	v	v	v	v	g	v	v	v	g	v	v	v	v	v	v	v	v	g	v	v	v
NVG_SCAFFOLD290_41646	v	g	v	v	g	v	v	g	g	v	v	g	v	v	v	v	g	v	v	v	v	v	v	v	v	v	g	v	v	v	g	v	v	v	v	g	g	v	v	v	g	g	g	v	v	v	v	v	v
NVG_SCAFFOLD1286_11079	g	v	g	g	g	v	g	v	g	v	v	v	v	g	g	v	g	0	v	v	v	v	g	g	g	v	v	v	v	v	v	g	v	v	v	g	g	v	v	v	v	v	g	v	v	v	v	v	v
NVG_SCAFFOLD62_50013	v	v	g	v	v	v	g	v	g	v	v	v	v	v	g	v	v	v	v	v	v	v	v	v	v	v	v	v	g	v	v	v	v	v	v	v	v	v	v	v	v	g	v	v	0	v	v	g	v
NVG_SCAFFOLD22_854454	v	v	v	v	v	v	v	v	g	v	v	v	v	v	v	v	v	v	v	v	v	v	v	v	v	v	v	v	v	v	v	v	v	v	v	v	v	v	v	v	v	v	v	v	g	v	v	v	v
NVG_SCAFFOLD109_237109	v	v	v	v	v	v	v	v	v	v	v	v	v	v	v	v	v	v	v	v	v	v	v	v	v	v	v	v	v	v	v	v	v	v	v	v	v	v	v	v	v	v	v	v	v	v	v	v	v
NVG_SCAFFOLD4_543903	v	v	v	v	v	v	v	v	v	v	v	v	v	v	v	v	v	v	v	v	v	v	v	v	v	v	v	v	v	v	v	v	v	v	v	v	v	v	v	v	v	v	v	v	v	v	v	v	v
NVG_SCAFFOLD3591_505	v	v	v	v	v	v	v	v	v	v	v	v	v	v	v	v	v	v	v	v	v	v	v	v	v	v	v	v	v	v	v	v	v	v	v	v	v	v	0	v	v	v	v	v	v	v	v	v	v
NVG_SCAFFOLD45_949677	v	v	v	v	v	v	v	v	v	v	v	v	v	v	v	v	v	v	v	v	v	v	v	v	v	v	v	v	v	v	v	v	v	v	v	v	v	v	v	v	v	v	v	0	v	v	v	v	v
NVG_SCAFFOLD48_68921	v	v	v	v	v	v	v	v	v	v	v	v	v	v	v	v	v	v	v	v	v	v	v	v	v	v	v	v	v	v	v	v	v	v	v	v	v	v	v	v	v	v	v	v	v	v	v	v	v
NVG_SCAFFOLD262_181994	v	v	v	v	v	v	v	v	v	v	v	v	v	v	v	v	v	v	v	v	v	v	0	v	v	v	v	v	v	v	v	v	v	v	v	v	v	v	v	v	v	v	v	v	v	v	v	v	v
NVG_SCAFFOLD250_167694	v	v	v	v	v	v	v	v	v	v	v	v	v	v	v	v	v	v	v	v	v	v	v	v	v	v	v	v	v	v	v	v	v	v	v	v	v	v	v	v	v	v	v	v	v	v	v	v	v
NVG_SCAFFOLD1127_8953	v	v	v	v	v	v	v	v	v	v	v	v	v	v	v	v	v	v	v	v	v	v	v	v	v	v	0	v	v	v	v	v	v	v	v	v	v	v	v	v	v	v	v	v	v	v	v	v	v
NVG_SCAFFOLD16_2199387	v	v	v	v	v	v	v	v	v	v	v	v	v	v	v	v	v	v	v	0	v	v	v	v	v	v	v	v	v	v	v	v	v	v	v	v	v	v	v	v	v	v	v	v	v	v	v	v	v
NVG_SCAFFOLD284_41702	v	v	v	v	v	v	v	v	v	v	v	v	v	v	0	v	v	v	v	v	v	v	v	v	v	v	v	v	v	v	v	v	v	v	v	v	v	v	v	v	v	v	v	v	v	v	v	v	v
NVG_SCAFFOLD135_172608	v	v	v	v	v	v	v	v	v	v	v	v	v	v	v	v	v	v	v	v	v	v	v	v	v	v	v	v	v	v	v	v	v	v	v	v	v	v	0	v	v	v	v	v	v	v	v	v	v
NVG_SCAFFOLD189_299998	v	v	v	v	v	v	v	v	v	v	v	v	v	v	v	v	v	v	v	v	v	v	v	v	v	v	v	v	v	v	v	v	v	v	v	v	v	v	v	v	v	v	v	v	v	v	v	v	v
NVG_SCAFFOLD284_45418	v	v	v	v	v	v	v	v	v	v	v	v	v	v	v	v	v	v	v	v	v	v	v	v	v	v	v	v	v	v	v	v	v	v	v	v	v	v	v	v	v	v	v	v	v	v	v	v	v
NVG_SCAFFOLD46_194891	v	v	v	v	v	v	v	v	v	v	v	v	v	v	v	v	v	v	v	v	v	v	v	v	v	v	v	v	v	v	v	v	v	v	v	v	v	v	v	v	v	v	v	v	v	v	v	v	v
NVG_SCAFFOLD34_917086	v	v	v	v	v	v	v	v	v	v	v	v	v	v	v	v	v	v	v	v	v	v	v	v	v	v	v	v	v	v	v	v	v	v	v	v	v	v	v	v	v	v	v	v	v	v	v	v	v
NVG_SCAFFOLD1_5592903	g	g	g	g	g	g	g	g	g	g	g	g	g	g	g	g	g	g	g	g	v	g	g	g	g	g	g	g	g	g	g	g	g	g	g	g	g	g	0	g	0	g	g	g	v	g	g	g	g
NVG_SCAFFOLD367_50683	g	g	g	g	g	g	g	g	g	g	g	g	g	g	g	g	g	g	g	g	g	0	g	g	g	g	g	g	g	v	g	g	g	g	v	g	g	g	g	g	g	g	g	g	v	g	v	g	g
NVG_SCAFFOLD1061_3299	g	g	g	g	g	v	g	g	g	g	v	g	g	g	g	v	g	g	g	g	v	v	g	g	g	g	g	g	g	v	g	g	v	g	g	g	g	v	v	g	g	g	g	v	g	g	v	v	g
NVG_SCAFFOLD782_30666	g	g	g	g	g	v	g	g	g	g	v	g	g	g	g	v	g	g	g	g	v	v	g	g	g	g	g	g	g	v	g	g	v	g	g	g	g	v	v	g	g	g	g	v	g	g	v	v	g
NVG_SCAFFOLD285_110256	g	g	g	g	g	g	g	g	g	v	g	g	v	v	0	g	g	g	g	v	g	v	g	g	v	g	0	v	g	v	g	g	g	g	v	g	g	g	g	v	g	g	g	g	v	g	v	g	v
NVG_SCAFFOLD565_14265	g	g	g	g	g	v	g	g	g	g	v	v	v	g	0	v	g	g	g	v	v	v	g	g	g	g	g	g	g	v	g	g	v	g	g	g	g	v	0	g	v	g	g	v	g	g	v	v	g
NVG_SCAFFOLD316_10163	v	v	v	v	v	v	v	v	v	v	v	v	v	v	v	v	v	v	v	v	v	v	v	v	v	v	0	v	v	v	v	v	v	v	v	v	v	v	v	v	v	v	v	v	v	v	v	v	v
NVG_SCAFFOLD596_41317	v	v	v	v	v	v	v	v	v	v	v	v	v	v	0	v	v	v	v	v	v	v	v	v	v	v	v	v	v	v	v	v	v	v	v	v	v	v	v	v	v	v	v	v	v	v	v	v	v
NVG_SCAFFOLD3872_1227	v	v	v	v	v	v	v	v	v	v	v	v	v	v	v	v	v	v	v	v	v	v	v	v	v	v	v	v	v	v	v	v	v	v	v	v	v	v	0	v	v	v	v	v	v	v	v	v	v
NVG_SCAFFOLD81_384775	v	v	v	v	v	v	v	v	v	v	v	v	v	v	v	v	v	v	v	v	v	v	v	v	v	v	v	v	v	v	v	v	v	v	v	v	v	v	v	v	v	v	v	v	0	v	v	v	v
NVG_SCAFFOLD187_302781	g	v	g	g	v	g	g	g	g	v	v	v	v	v	g	v	v	g	v	v	0	v	g	v	v	v	v	v	g	v	g	g	g	v	v	v	v	v	g	v	v	v	v	v	v	g	v	v	v
NVG_SCAFFOLD565_14977	g	v	v	g	v	v	g	v	g	v	v	v	v	v	v	v	v	g	v	v	v	v	g	g	v	v	v	v	v	v	v	g	v	g	v	g	g	v	0	v	v	v	v	v	v	g	v	v	v
NVG_SCAFFOLD209_173547	v	v	v	v	v	v	v	v	v	v	v	v	v	v	v	v	v	v	v	v	v	v	v	v	v	v	v	v	v	v	v	v	v	v	v	v	v	v	v	v	v	v	0	v	v	v	v	v	v
NVG_SCAFFOLD1_9257208	0	v	v	v	v	v	v	0	v	v	v	v	v	v	v	v	v	v	v	v	v	v	v	v	v	v	v	v	v	v	v	v	v	v	v	v	v	v	v	v	v	v	v	v	v	v	v	v	v
NVG_SCAFFOLD2012_6004	v	v	v	v	v	0	v	v	v	v	v	v	v	v	v	v	v	v	v	v	0	0	v	v	v	v	v	v	v	0	v	v	v	v	v	v	v	v	v	v	v	v	v	v	v	v	v	v	v
NVG_SCAFFOLD1_8696752	v	v	v	v	v	v	v	v	v	0	v	v	v	v	v	v	v	v	v	v	v	v	v	v	v	v	v	v	v	v	v	v	v	v	v	v	v	v	v	v	v	v	v	v	v	v	v	v	v
NVG_SCAFFOLD21_517843	g	g	0	g	g	g	g	g	g	v	g	g	g	g	g	v	g	g	g	g	v	g	g	g	g	g	0	g	g	v	g	g	g	g	g	g	g	g	0	g	0	g	g	g	g	v	g	g	g
NVG_SCAFFOLD347_5399	v	v	v	v	v	0	v	0	v	v	v	v	v	v	v	v	v	v	v	v	0	v	v	v	v	v	v	v	v	v	v	v	v	v	v	v	v	v	v	v	v	v	v	v	v	v	v	v	v
NVG_SCAFFOLD241_49564	g	g	g	g	g	0	g	g	g	g	g	g	v	g	g	g	g	g	v	v	v	v	g	g	g	g	g	v	0	v	g	g	g	g	g	g	g	g	0	g	v	g	g	g	g	g	v	g	v
NVG_SCAFFOLD4672_4951	v	v	0	v	v	v	v	v	v	v	v	v	0	v	g	v	g	g	v	v	v	v	v	v	v	v	g	v	g	0	0	v	v	v	v	v	v	v	v	v	0	g	v	v	v	v	v	v	v
NVG_SCAFFOLD37_364517	v	v	v	v	0	v	v	v	v	v	v	v	v	v	v	v	v	v	v	v	v	v	v	v	v	v	v	v	v	v	v	v	v	v	v	v	v	v	v	v	v	v	v	v	v	v	v	v	v
NVG_SCAFFOLD1099_62427	v	v	v	v	v	v	v	v	v	v	v	v	v	v	v	v	v	v	v	v	0	v	v	v	v	v	v	v	v	v	v	v	0	v	v	v	v	v	v	v	v	v	v	v	v	v	v	v	v
NVG_SCAFFOLD116_2624	0	v	g	v	g	v	v	v	v	v	v	v	v	v	v	v	v	v	v	v	g	v	v	v	v	v	v	v	v	v	v	v	g	v	v	v	v	v	v	v	v	v	v	v	v	v	v	v	v
NVG_SCAFFOLD457_162110	g	g	g	g	g	g	g	g	g	g	g	g	g	g	g	g	g	g	g	g	0	v	g	g	g	v	0	g	g	v	g	g	g	g	v	g	g	v	g	0	g	g	g	v	v	g	v	v	g
NVG_SCAFFOLD13_2903298	v	g	v	v	g	0	v	g	g	g	g	g	g	v	g	g	v	g	0	v	v	g	g	g	g	g	g	g	g	g	g	g	g	g	g	g	g	g	g	g	g	g	g	g	g	g	g	g	v
NVG_SCAFFOLD1061_5300	v	v	v	v	v	v	v	0	v	v	0	v	v	v	v	v	v	v	v	v	v	v	v	v	v	v	v	v	v	v	v	v	0	v	v	v	v	v	v	v	v	v	v	v	v	v	v	v	v
NVG_SCAFFOLD614_17222	g	v	g	v	g	v	g	g	g	v	v	g	v	v	g	v	0	g	0	0	v	v	v	g	0	v	v	0	v	v	v	v	v	v	v	g	g	v	v	v	0	v	0	v	v	v	v	v	v
NVG_SCAFFOLD317_179046	v	v	0	0	v	v	v	v	v	v	v	v	v	v	v	v	v	v	v	v	v	v	0	v	v	v	v	v	0	v	v	0	v	v	v	v	v	v	v	v	v	v	v	v	v	v	v	v	v
NVG_SCAFFOLD251_62388	g	v	0	g	g	v	g	g	g	v	v	g	g	g	0	v	0	g	g	g	v	v	g	g	g	v	0	g	g	v	0	g	v	v	v	g	g	v	0	v	g	g	g	v	v	v	v	v	g
NVG_SCAFFOLD614_16294	g	v	g	v	g	v	g	g	g	v	v	g	v	v	g	v	0	g	0	0	v	v	v	g	0	v	v	0	v	v	v	v	v	v	v	g	g	v	v	v	0	v	0	v	v	v	v	v	v
NVG_SCAFFOLD158_122794	v	v	v	v	v	v	v	v	v	v	v	v	v	v	0	v	v	v	v	v	0	v	v	v	v	v	0	v	v	v	v	v	v	v	v	v	v	0	0	v	v	v	v	v	0	v	v	v	v
NVG_SCAFFOLD1_8526234	g	g	0	v	g	g	g	g	g	g	g	g	v	v	0	g	0	g	g	g	g	v	v	v	g	v	0	g	v	v	0	v	g	v	v	g	g	v	0	g	0	v	0	v	v	g	v	v	v
NVG_SCAFFOLD15_9848	0	g	0	0	g	v	v	g	g	v	g	g	v	v	g	g	v	g	0	0	0	0	g	v	0	g	g	0	v	v	g	v	g	v	v	g	g	g	v	v	0	g	v	g	0	g	v	g	v
NVG_SCAFFOLD1_8683520	g	g	0	v	0	g	g	g	g	g	g	g	v	v	0	g	0	g	g	g	g	v	v	v	g	v	v	g	v	v	0	v	g	v	v	g	g	v	0	g	g	v	0	v	v	g	v	v	v
NVG_SCAFFOLD73_410330	0	v	0	g	g	v	0	g	g	v	v	g	g	g	g	v	g	g	0	g	v	v	g	g	g	0	0	g	g	v	0	g	v	v	v	g	g	0	0	v	0	g	g	v	v	v	v	v	g
NVG_SCAFFOLD424_143718	g	g	0	g	0	v	0	v	g	g	v	v	v	g	0	v	0	g	v	v	v	v	g	g	g	g	0	v	v	v	0	0	v	g	g	g	g	v	v	0	v	v	0	v	g	g	v	v	v
NVG_SCAFFOLD25_630138	g	v	0	g	0	v	g	g	g	v	v	g	g	g	0	v	0	v	g	g	v	v	g	g	g	v	0	g	g	v	0	g	v	v	v	g	g	v	0	v	g	g	g	v	v	v	v	v	g
NVG_SCAFFOLD285_71742	g	v	g	g	0	g	g	g	g	v	g	v	v	v	g	v	0	g	v	v	0	0	g	g	v	v	0	v	g	v	g	g	g	g	v	g	g	v	g	v	0	v	v	v	0	g	v	v	v
NVG_SCAFFOLD254_124013	g	g	0	g	v	v	v	v	g	g	v	v	v	g	0	v	0	v	0	v	v	v	g	g	g	g	v	v	0	v	0	g	v	g	g	g	g	v	v	g	v	0	v	v	g	g	v	v	v
NVG_SCAFFOLD413_157264	g	v	g	g	g	v	g	g	g	v	v	g	0	0	g	v	g	g	g	g	v	v	g	g	g	v	v	g	g	v	v	g	v	v	v	g	g	v	v	v	g	0	g	v	v	v	v	v	0
NVG_SCAFFOLD3317_6947	v	v	v	v	0	v	v	g	g	v	v	0	v	v	g	v	v	g	v	v	v	v	g	v	v	v	v	v	v	v	v	v	v	v	v	g	g	v	v	v	v	0	v	v	v	v	v	v	v
NVG_SCAFFOLD3872_142	0	v	v	v	v	0	0	v	v	v	v	v	v	v	v	v	0	v	v	v	v	v	v	v	v	v	v	v	0	v	v	0	v	v	v	v	v	v	0	v	v	v	v	v	v	v	v	0	v
NVG_SCAFFOLD1461_3671	v	v	v	v	v	v	v	v	v	v	v	0	v	v	v	0	v	v	v	v	v	v	v	v	v	v	v	v	v	v	v	v	v	v	v	v	v	0	v	v	v	0	v	0	v	v	v	0	v
NVG_SCAFFOLD6_2269381	v	v	0	v	v	v	v	v	v	v	v	v	v	v	0	v	0	0	0	v	0	v	v	v	v	0	0	v	0	v	0	v	v	v	v	v	v	v	0	v	0	v	v	v	v	v	v	v	v
NVG_SCAFFOLD130_339170	g	v	0	g	g	g	g	g	g	v	g	g	g	g	0	v	g	0	g	g	v	v	g	g	g	v	0	g	0	v	0	g	g	g	v	g	g	v	0	v	g	g	g	v	v	g	v	v	g
NVG_SCAFFOLD1_9161258	g	g	0	0	g	g	g	g	g	g	g	g	v	0	0	g	g	g	g	g	0	v	v	v	g	v	0	g	v	v	g	0	g	v	v	g	g	0	0	g	g	v	g	v	0	g	v	v	v
NVG_SCAFFOLD14_3272578	g	g	0	v	0	g	g	g	v	g	g	g	g	v	0	v	0	g	0	g	g	v	v	v	g	v	0	g	0	v	0	v	g	v	v	g	g	v	0	v	v	v	0	v	v	g	v	v	g
NVG_SCAFFOLD266_90554	0	g	0	v	g	v	v	g	g	v	g	g	v	v	0	g	0	g	0	v	v	0	g	v	v	0	0	v	v	v	g	v	g	v	v	g	g	g	0	0	v	g	0	g	v	g	v	g	v
Nv124	g	g	v	v	g	g	g	g	v	g	g	g	g	v	v	v	g	g	g	v	v	v	v	v	g	g	v	g	v	v	v	v	v	v	v	g	g	v	v	v	v	v	g	v	v	g	v	v	g
NVG_SCAFFOLD75_236282	v	g	v	v	0	v	v	g	0	v	g	0	v	v	0	g	v	g	v	v	v	v	g	v	v	g	0	v	v	v	g	v	g	v	v	g	g	0	v	v	v	g	v	g	v	g	v	g	v
NVG_SCAFFOLD407_39622	g	0	g	g	0	g	g	g	g	g	g	v	v	v	g	v	0	g	v	v	v	v	g	g	0	v	v	g	g	v	g	g	g	g	v	g	g	v	g	0	v	v	0	v	v	g	v	v	v
NVG_SCAFFOLD5962_1608	g	v	g	g	0	g	g	g	g	v	g	v	v	v	g	v	0	g	0	v	v	v	g	g	v	v	0	v	g	v	g	g	g	g	v	g	g	v	g	v	v	v	v	v	v	g	v	v	v
NVG_SCAFFOLD153_494844	g	v	0	g	0	g	0	g	g	v	g	v	v	v	0	v	0	g	v	v	v	v	g	g	v	v	g	v	0	v	g	g	g	g	v	g	g	v	0	v	g	g	g	v	v	g	v	v	v
NVG_SCAFFOLD1_336949	0	v	0	0	0	v	0	v	v	v	v	v	v	v	0	v	0	v	0	0	v	v	v	v	v	v	v	v	0	v	v	0	v	v	v	v	v	v	v	v	v	v	0	v	v	v	v	v	v
NVG_SCAFFOLD426_144521	v	v	0	v	0	v	v	v	v	v	v	v	v	v	0	v	0	0	v	v	v	v	v	v	v	v	0	v	v	v	0	v	v	v	v	v	v	v	0	v	v	v	0	v	v	v	v	v	v
NVG_SCAFFOLD6_2269880	0	0	g	0	g	g	g	g	g	g	v	0	0	g	0	v	g	g	0	v	0	g	g	g	g	0	0	v	0	v	g	g	0	g	g	g	g	0	0	g	0	v	g	v	g	v	v	v	v
NVG_SCAFFOLD57_718623	g	v	0	g	0	v	0	g	g	v	v	g	g	g	0	v	0	v	0	g	v	v	g	g	g	v	0	g	0	v	v	g	v	v	v	g	g	v	0	v	0	g	0	v	v	v	v	v	g
NVG_SCAFFOLD202_117700	v	v	v	v	v	v	v	v	v	v	v	v	v	v	v	v	v	v	v	v	v	v	v	v	v	0	0	v	v	v	v	v	v	0	0	v	v	v	v	v	v	v	v	v	0	v	v	v	v
NVG_SCAFFOLD81_317476	v	g	0	v	0	v	v	g	g	v	g	g	v	v	0	g	0	g	v	v	v	v	g	v	v	g	0	v	0	v	0	v	g	v	v	g	g	g	0	v	0	g	0	g	g	g	v	g	v
NVG_SCAFFOLD6_1378864	g	g	0	g	0	v	0	g	g	g	v	v	v	g	0	v	0	0	v	v	g	v	g	g	g	g	0	v	v	v	0	g	v	g	g	g	g	v	0	g	0	v	0	v	g	g	v	v	v
NVG_SCAFFOLD856_154512	g	g	g	g	g	g	g	g	g	g	g	g	v	0	g	g	0	g	g	g	g	v	g	g	g	0	0	g	g	v	g	g	g	g	0	g	g	v	g	g	g	v	g	v	0	g	v	v	v
NVG_SCAFFOLD1_5622514	g	v	0	v	0	g	g	v	v	g	g	v	g	v	0	v	0	v	v	g	v	g	g	v	g	v	0	g	0	v	0	v	g	v	v	g	g	g	0	g	0	v	0	v	v	g	v	v	g
NVG_SCAFFOLD1041_12591	0	v	0	g	0	v	g	g	g	v	v	g	g	g	0	v	0	g	g	g	g	v	g	g	g	v	0	g	0	v	0	g	v	v	v	g	g	v	0	v	0	g	0	v	v	v	v	v	g
NVG_SCAFFOLD105_152819	v	g	g	v	g	v	g	0	g	v	v	g	0	v	g	0	v	g	v	0	0	0	g	v	v	g	g	v	0	v	g	v	v	v	v	g	g	0	0	g	0	0	v	g	g	g	v	g	v
NVG_SCAFFOLD14_2849514	g	g	0	v	0	g	0	g	v	g	g	g	g	v	0	v	0	0	0	0	v	v	v	v	g	v	0	g	v	v	0	v	v	v	v	g	g	v	0	v	v	v	0	v	v	g	v	v	g
NVG_SCAFFOLD64_376939	v	v	v	v	v	v	v	v	v	v	0	v	v	v	v	0	v	v	v	v	v	v	v	v	v	v	v	v	v	v	v	v	0	v	v	v	v	0	v	v	v	v	v	0	v	v	v	0	v
NVG_SCAFFOLD477_55074	g	g	g	g	g	0	g	0	g	g	v	v	v	g	g	v	g	g	0	0	0	v	g	g	g	g	0	v	0	v	g	g	0	g	g	g	g	v	0	g	0	v	g	v	g	g	v	v	v
NVG_SCAFFOLD30_1104804	g	g	0	g	0	v	0	v	g	g	v	v	v	g	0	v	0	0	v	v	v	v	g	g	g	g	0	v	0	v	0	g	v	g	g	g	g	v	0	g	0	v	0	v	g	g	v	v	v
NVG_SCAFFOLD98_427047	v	v	v	v	v	v	v	v	v	0	v	v	v	v	v	v	v	v	v	v	0	v	v	v	v	v	v	v	v	0	v	v	v	v	0	v	v	v	v	0	v	v	v	v	0	v	0	v	v
NVG_SCAFFOLD1461_3310	g	g	g	g	g	g	g	g	g	0	g	g	v	0	g	g	g	g	v	v	v	v	g	g	0	g	g	v	g	v	g	g	g	g	0	g	g	g	g	0	v	g	0	g	0	g	v	g	v
NVG_SCAFFOLD3187_1058	g	0	g	g	g	v	g	g	g	v	0	g	g	g	g	0	g	g	g	g	v	v	g	g	g	v	v	g	g	v	0	g	0	v	v	g	g	v	v	v	g	g	g	v	v	0	v	v	g
NVG_SCAFFOLD3_5489380	g	g	0	v	0	v	v	g	g	g	g	v	v	v	0	g	0	0	0	v	v	v	g	v	v	g	0	v	0	g	0	v	g	v	v	g	v	v	0	v	0	g	0	g	v	g	g	g	v
NVG_SCAFFOLD351_67859	g	g	g	v	g	g	g	g	g	v	g	0	v	v	g	0	g	g	0	0	0	v	v	g	g	v	v	0	v	v	g	v	g	v	v	g	g	v	g	v	0	v	v	v	v	g	v	v	v
NVG_SCAFFOLD1_7493296	0	0	g	v	v	g	0	g	v	v	g	0	v	v	g	v	g	0	0	v	v	v	v	v	v	v	0	v	v	v	0	v	g	v	v	0	0	v	0	v	g	v	0	v	v	g	v	v	v
NVG_SCAFFOLD28_418530	v	v	g	g	g	g	g	g	g	g	v	g	v	v	0	g	0	0	0	v	g	g	g	g	g	0	0	v	0	0	g	0	g	g	g	v	g	v	0	g	0	g	g	g	g	g	g	g	v
NVG_SCAFFOLD133_38957	g	0	g	g	v	g	g	g	g	0	g	v	v	v	g	v	v	g	v	0	0	0	g	g	0	0	v	0	g	0	g	g	g	g	0	g	g	0	g	0	v	v	v	0	v	g	v	0	v
NVG_SCAFFOLD3601_2784	v	0	v	v	v	v	v	v	v	0	v	v	v	v	v	v	v	v	v	v	v	v	v	v	v	0	0	v	v	v	v	v	v	v	0	v	v	v	v	0	v	v	v	v	0	v	v	v	v
NVG_SCAFFOLD2_1645853	v	g	0	g	0	v	0	g	g	g	g	g	v	g	0	v	0	0	0	g	g	v	g	v	v	0	0	v	0	v	0	g	g	v	v	g	g	v	0	g	0	0	0	v	0	g	g	v	v
NVG_SCAFFOLD6_2269673	0	g	0	g	0	g	0	g	g	g	v	0	0	g	0	v	0	0	0	v	0	g	g	g	g	0	0	v	0	v	0	g	v	g	g	g	g	0	0	g	0	0	g	v	0	v	v	v	v
NVG_SCAFFOLD3_4532315	g	g	0	v	0	v	v	g	g	g	v	v	v	v	0	g	0	0	0	v	v	v	g	v	v	0	0	v	v	0	0	v	g	v	v	g	v	v	0	v	0	g	v	g	v	g	g	v	v
NVG_SCAFFOLD133_46874	0	v	0	0	v	v	0	0	0	v	v	v	v	v	0	v	0	0	v	v	v	v	0	0	v	v	0	v	v	v	0	v	v	v	v	v	v	v	v	v	0	v	v	v	v	v	v	v	v
NVG_SCAFFOLD372_70064	v	v	v	v	v	0	v	v	v	v	v	v	v	v	0	v	v	v	v	v	v	v	v	v	v	v	v	v	v	v	0	v	0	0	v	v	v	v	0	v	v	v	v	v	v	0	v	v	v
NVG_SCAFFOLD1174_26316	g	0	g	g	g	g	g	g	g	0	g	g	g	g	g	v	g	g	g	g	v	v	g	g	g	0	0	g	g	v	0	g	g	g	0	g	g	v	v	0	g	g	g	v	0	g	v	v	g
NVG_SCAFFOLD5_26433	g	v	0	g	0	v	g	g	g	v	v	g	g	g	0	v	0	0	0	g	v	v	g	g	g	v	0	g	g	v	0	g	v	v	v	g	g	v	0	v	0	g	g	v	v	v	v	v	g
NVG_SCAFFOLD1_4210391	0	v	g	0	g	g	0	g	v	0	g	g	g	0	g	v	g	v	0	0	0	g	g	v	g	v	g	g	v	v	v	v	g	0	v	g	g	g	g	0	0	v	g	v	0	v	v	v	g
NVG_SCAFFOLD548_22899	g	v	g	g	v	0	g	g	g	v	0	v	v	v	g	v	v	g	v	v	v	v	g	g	v	v	v	v	g	v	0	g	0	0	v	g	g	v	0	v	v	v	v	v	v	0	v	v	v
NVG_SCAFFOLD1_2374450	g	v	0	v	0	0	0	g	g	v	v	g	v	v	0	v	0	0	0	0	v	v	v	g	g	v	0	g	v	v	0	v	v	v	v	g	g	v	0	g	0	v	0	v	v	v	v	v	v
NVG_SCAFFOLD418_106767	0	v	g	g	g	0	g	g	g	v	0	g	g	g	g	v	g	g	g	g	v	v	g	g	g	v	v	g	g	v	0	g	0	0	v	g	g	v	0	v	g	g	g	v	v	0	v	v	g
Cu/ZnSOD	g	v	g	g	g	v	g	g	g	g	g	v	g	g	g	v	g	g	v	g	v	v	g	g	0	v	v	g	v	v	g	v	v	v	v	g	g	v	v	v	0	0	0	v	v	v	v	0	0
NVG_SCAFFOLD2_2603740	0	v	v	v	0	v	v	v	v	v	v	v	v	v	v	0	0	v	v	v	v	v	v	v	v	v	0	v	v	0	0	v	v	v	v	v	v	v	v	v	v	0	v	0	v	v	0	v	v
NVG_SCAFFOLD3_3726667	v	v	0	v	v	0	0	v	v	v	v	v	v	v	0	v	0	v	0	v	v	v	v	v	v	v	0	v	0	v	0	v	v	v	v	v	v	v	0	v	0	v	0	v	0	v	v	v	v
NVG_SCAFFOLD1_3429075	g	v	0	g	0	0	0	g	v	v	g	g	g	g	0	v	0	0	0	g	v	g	g	v	g	v	0	g	0	v	0	v	g	v	v	g	g	v	0	g	0	g	0	v	v	v	v	v	g
NVG_SCAFFOLD1_8206093	g	g	0	v	g	g	g	g	g	g	g	g	v	v	0	g	0	0	0	g	g	v	v	v	g	v	0	g	0	v	0	0	g	v	v	g	g	v	0	g	0	0	0	v	v	g	v	v	v
NVG_SCAFFOLD161_313716	g	v	0	g	0	v	0	g	g	v	v	g	g	g	0	v	0	0	0	g	v	v	g	g	g	v	0	g	0	v	0	g	v	v	v	g	g	v	0	v	0	g	0	v	v	v	v	v	g
NVG_SCAFFOLD179_96408	v	0	v	v	g	v	v	g	g	v	g	g	v	v	g	0	v	g	v	v	0	v	g	v	v	0	0	v	v	v	g	v	g	v	v	g	g	0	v	v	0	g	v	0	0	g	v	0	v
NVG_SCAFFOLD4870_3124	0	g	0	0	g	0	0	g	g	v	g	g	v	v	g	g	v	g	v	v	v	v	g	0	v	g	g	v	0	v	g	0	g	0	v	g	g	g	0	v	v	g	v	g	v	g	v	g	v
NVG_SCAFFOLD189_300147	g	v	0	g	0	v	0	g	g	v	v	g	g	g	0	v	0	0	0	g	v	v	g	g	g	v	0	g	0	0	0	g	v	v	v	g	g	v	0	v	0	0	0	v	v	v	v	v	g
NVG_SCAFFOLD377_48884	v	g	0	v	0	v	0	g	g	v	g	g	v	v	0	g	0	0	0	0	v	v	g	v	v	g	0	v	0	v	0	v	g	v	v	g	g	g	0	v	0	0	0	g	v	g	v	g	v
NVG_SCAFFOLD1165_3368	g	v	g	g	0	g	g	g	g	v	g	0	0	0	g	v	0	g	0	0	v	v	g	g	0	v	v	0	g	v	g	g	g	g	v	g	g	v	g	v	0	0	g	v	v	g	v	v	0
NVG_SCAFFOLD234_181560	0	v	0	0	v	v	0	v	v	v	v	v	0	0	v	v	0	v	0	v	v	v	v	v	0	v	v	0	0	v	v	0	v	v	v	v	v	v	v	v	0	v	v	v	0	v	v	v	0
NVG_SCAFFOLD8_2728078	g	g	g	g	g	0	g	0	g	g	0	0	0	g	g	0	g	g	g	0	0	0	g	g	g	g	v	v	0	v	g	g	v	g	g	g	g	0	0	g	0	0	g	0	g	g	v	v	v
NVG_SCAFFOLD5_1533654	g	g	0	v	0	0	0	g	g	v	g	g	v	v	0	g	0	0	0	0	v	v	g	v	v	g	0	v	0	0	0	v	g	v	v	g	v	v	v	v	0	0	0	g	v	g	v	g	v
NVG_SCAFFOLD6_2269203	0	0	0	0	0	0	0	g	g	0	v	v	v	g	0	v	0	0	v	v	0	0	g	g	g	0	0	v	v	v	0	0	0	g	0	0	0	v	v	0	0	v	0	v	0	v	v	v	v
NVG_SCAFFOLD31_566325	0	0	0	0	0	v	v	g	g	v	g	0	v	0	0	0	0	0	0	v	v	v	0	v	v	0	0	v	0	0	0	v	g	v	v	g	v	v	v	0	0	0	v	g	v	g	g	g	v
NVG_SCAFFOLD95_120673	v	v	0	v	0	0	0	g	g	v	v	v	v	v	0	v	0	0	0	v	v	v	g	v	v	v	0	v	0	v	0	v	v	v	v	g	v	v	0	v	0	0	0	v	v	v	v	v	v
NVG_SCAFFOLD8_2107190	0	v	0	0	v	v	0	v	0	v	v	v	v	v	0	v	v	0	v	v	v	v	0	0	v	v	v	v	v	v	0	0	v	0	v	0	0	v	v	v	v	v	v	v	v	0	v	v	v
NVG_SCAFFOLD28_608547	v	v	0	0	v	v	0	0	0	v	v	v	v	v	v	0	v	v	0	v	v	0	0	v	v	v	v	v	v	v	0	v	0	0	0	v	v	v	v	0	v	v	v	0	v	v	0	0	v
NVG_SCAFFOLD84_439577	g	v	g	g	0	g	g	g	g	v	g	0	0	0	g	v	0	g	0	0	v	v	g	g	0	v	v	0	g	v	g	g	g	g	v	g	g	v	g	v	0	0	0	v	v	g	v	v	0
NVG_SCAFFOLD181_113771	0	v	0	g	0	v	0	g	g	v	v	g	g	g	0	v	0	0	0	g	v	v	g	g	g	v	0	g	0	v	0	g	v	v	v	g	g	v	0	v	0	g	0	0	v	v	v	v	g
NVG_SCAFFOLD11_1214925	v	g	0	v	0	0	0	g	g	v	g	g	v	v	0	g	0	0	0	v	v	v	g	v	v	g	0	v	0	0	0	0	g	v	v	g	g	g	0	v	0	0	0	g	g	g	v	g	v
NVG_SCAFFOLD121_37984	v	0	v	v	g	v	v	g	g	v	0	g	v	v	g	0	v	g	v	v	v	v	g	v	v	0	0	v	v	v	0	v	0	v	v	g	g	0	v	v	v	g	v	0	0	0	v	0	v
NVG_SCAFFOLD690_19877	v	g	v	v	g	v	v	0	g	v	0	0	v	v	0	0	v	g	v	v	v	v	g	v	v	g	g	v	v	v	g	v	0	v	v	g	g	0	v	v	v	0	v	0	v	g	v	0	v
NVG_SCAFFOLD40_6256	0	v	0	0	v	0	0	v	v	v	v	v	v	v	0	v	v	v	v	v	v	v	0	0	v	v	v	v	0	v	v	0	v	0	v	v	v	v	0	v	v	v	v	v	v	v	v	v	v
NVG_SCAFFOLD1_8983533	0	v	0	v	v	0	0	v	v	0	v	v	v	v	v	v	0	v	0	0	0	v	v	v	0	v	v	0	v	v	v	v	v	v	v	v	v	v	0	0	0	v	0	v	v	v	v	v	v
NVG_SCAFFOLD2024_166	g	v	g	g	g	v	g	g	g	0	0	g	g	g	g	0	g	g	g	g	0	0	g	g	g	v	v	g	g	v	v	g	0	0	v	g	g	v	v	0	g	g	g	v	v	0	0	v	g
NVG_SCAFFOLD17_1342509	v	v	0	g	0	0	0	v	g	g	v	g	v	v	0	v	0	0	0	v	v	g	g	v	g	g	0	v	0	0	0	v	v	g	g	g	g	v	0	g	0	0	v	0	v	g	g	g	v
NVG_SCAFFOLD328_133467	v	v	0	v	0	0	0	v	v	v	v	v	v	v	0	v	0	0	0	v	v	v	v	v	v	v	0	v	0	0	0	v	v	v	v	v	v	v	0	v	0	0	0	v	v	v	v	v	v
NVG_SCAFFOLD7_713670	v	0	v	v	v	0	v	v	v	0	0	v	v	v	v	v	v	0	v	v	0	v	v	v	v	v	0	v	v	v	0	v	0	v	v	v	v	v	0	0	v	v	v	v	v	0	v	v	v
NVG_SCAFFOLD119_177825	v	0	v	v	0	v	v	v	v	0	v	0	v	v	v	0	v	v	0	0	0	v	v	v	0	v	v	0	v	v	v	v	v	v	v	v	v	v	v	0	0	v	0	v	v	v	v	v	v
NVG_SCAFFOLD3720_2641	g	0	g	g	g	0	g	g	g	0	0	g	g	g	g	0	g	g	g	g	0	v	g	g	g	v	v	g	g	v	0	g	0	v	v	g	g	v	0	0	g	g	g	v	v	0	v	v	g
NVG_SCAFFOLD1329_2408	0	v	0	g	0	v	0	g	g	v	v	g	g	g	0	v	0	g	0	g	0	0	g	g	g	v	0	g	0	v	0	0	v	v	v	g	g	v	0	v	0	0	0	v	0	v	0	g	g
NVG_SCAFFOLD5330_415	g	v	0	g	0	0	g	g	g	v	v	g	g	g	0	v	0	0	0	g	0	v	g	g	g	0	0	g	0	0	0	g	v	v	v	g	g	v	0	v	0	g	0	0	v	v	v	v	g
NVG_SCAFFOLD16_67485	0	v	0	0	v	g	0	g	g	0	g	0	0	g	g	v	g	g	0	0	0	0	v	0	g	0	g	g	0	v	0	0	g	v	v	g	g	0	0	v	0	g	v	g	0	v	v	0	g
NVG_SCAFFOLD149_207317	g	v	g	g	0	v	0	g	g	v	v	0	0	0	g	v	0	g	0	0	v	v	g	g	0	v	v	0	g	v	v	g	v	v	v	g	g	v	v	v	0	0	0	v	v	v	v	v	0
NVG_SCAFFOLD141_160057	v	v	v	0	v	v	v	v	v	v	v	g	v	v	0	v	0	0	0	v	v	v	v	v	v	v	0	v	0	0	v	v	v	v	v	v	v	v	0	v	v	v	v	v	v	v	v	v	v
NVG_SCAFFOLD17_1217222	0	0	v	v	v	0	v	0	v	v	0	v	0	v	v	v	v	v	v	0	0	v	v	v	v	v	v	0	v	v	v	v	0	v	v	v	v	v	0	v	0	v	v	v	v	v	v	v	0
NVG_SCAFFOLD167_168211	v	v	v	v	v	v	v	0	v	v	0	0	v	v	v	0	v	v	v	v	0	v	v	v	v	v	0	v	v	v	v	v	0	v	v	v	v	0	0	v	v	0	v	0	v	v	v	0	v
NVG_SCAFFOLD351_44518	v	v	v	v	v	0	v	0	v	v	0	0	v	v	v	0	v	v	0	0	0	v	v	v	v	v	v	0	v	v	v	v	0	v	v	v	v	v	0	v	0	v	v	v	v	v	v	v	v
NVG_SCAFFOLD127_489751	g	v	0	g	0	0	0	g	g	v	g	g	g	g	0	v	0	0	0	g	v	v	g	g	g	v	0	g	0	0	0	g	v	v	v	g	g	v	0	v	0	0	0	0	v	v	v	g	g
NVG_SCAFFOLD658_12932	0	v	0	0	v	v	0	v	v	v	v	v	0	0	v	v	0	v	0	v	v	v	v	0	0	v	v	0	0	v	v	0	v	v	v	v	v	v	0	v	0	v	0	v	v	v	v	v	0
NVG_SCAFFOLD14_1605861	0	0	0	v	g	g	0	g	v	g	g	0	g	v	0	v	0	0	0	g	0	v	0	0	g	0	0	g	0	v	0	0	v	0	0	g	g	0	0	0	0	0	g	v	0	g	v	v	g
NVG_SCAFFOLD19_244484	v	g	0	v	0	0	0	g	g	v	g	g	v	v	0	g	0	0	0	v	v	g	g	v	v	0	0	v	0	0	0	g	g	v	v	g	g	g	0	v	0	0	0	0	g	g	v	g	v
NVG_SCAFFOLD376_35821	v	v	0	v	0	0	0	v	v	v	v	v	v	v	0	v	0	0	0	0	v	v	v	v	v	v	0	v	0	0	0	v	v	v	v	v	0	v	0	v	0	0	0	v	v	v	v	v	v
NVG_SCAFFOLD1_8629968	0	0	v	v	0	v	v	0	0	0	v	0	v	v	0	0	v	v	0	0	0	v	v	v	0	v	0	0	v	v	v	v	v	v	v	v	v	v	0	v	0	v	v	v	v	v	v	v	v
NVG_SCAFFOLD1_4537556	0	v	0	g	0	g	g	g	0	g	g	g	g	g	0	v	0	0	0	g	0	g	g	v	g	0	0	g	0	v	0	0	g	0	v	g	g	g	0	g	0	0	0	0	0	v	v	v	g
NVG_SCAFFOLD1_5646161	g	v	0	v	0	g	g	0	v	g	g	v	g	0	0	v	0	0	0	g	0	g	g	v	g	0	0	g	0	0	0	0	g	v	v	g	g	g	0	g	0	0	0	0	0	g	v	v	g
NVG_SCAFFOLD172_275316	g	0	g	g	g	v	g	v	g	0	v	v	v	0	g	v	g	g	v	v	v	v	0	0	g	0	g	v	v	v	0	g	v	0	0	0	g	v	v	0	v	v	g	v	g	0	v	v	v
NVG_SCAFFOLD637_35934	v	g	0	v	0	0	0	g	g	v	g	g	v	0	0	g	0	0	0	0	v	v	g	v	v	g	0	v	0	0	0	v	g	v	v	g	g	g	0	v	0	0	0	0	v	g	v	g	v
NVG_SCAFFOLD1_4098559	v	0	0	g	0	g	0	g	v	g	g	g	v	v	0	v	0	0	0	v	v	g	g	v	v	v	0	g	0	0	0	0	g	v	v	g	v	v	0	g	0	0	v	v	v	v	0	v	g
NVG_SCAFFOLD176_130109	0	g	0	0	g	v	0	v	g	0	v	v	v	0	g	v	0	g	v	v	v	v	g	0	0	g	g	v	v	v	g	0	v	0	0	g	g	v	v	0	v	v	0	v	0	g	v	v	v
NVG_SCAFFOLD1461_2856	0	v	0	0	0	v	0	v	v	v	v	v	v	0	0	v	0	0	v	v	v	v	v	0	0	v	v	v	v	v	0	0	v	0	0	v	v	v	v	v	v	v	0	v	0	v	v	v	v
NVG_SCAFFOLD163_62046	0	0	v	v	v	0	0	0	v	0	v	0	v	v	v	0	v	v	0	v	0	v	v	v	0	v	v	0	v	v	v	v	v	v	v	v	v	v	0	0	0	v	0	v	v	v	v	v	v
NVG_SCAFFOLD2275_2556	0	v	0	0	0	0	0	v	g	v	g	v	v	v	0	v	0	g	0	v	v	v	g	0	v	v	0	v	0	v	0	0	g	0	v	g	g	v	0	v	0	v	0	v	v	g	v	v	v
NVG_SCAFFOLD1_5961088	v	v	v	0	v	v	v	v	0	v	v	v	0	0	v	0	v	v	v	v	v	v	v	v	v	v	0	v	0	0	v	v	v	0	v	v	v	0	v	v	v	0	v	0	0	v	0	0	0
NVG_SCAFFOLD2_277371	0	g	g	g	0	0	0	0	g	g	g	g	0	g	g	v	0	g	g	0	g	0	g	0	v	g	0	v	0	0	0	g	g	g	0	g	g	0	g	g	0	0	v	0	0	g	g	0	v
NVG_SCAFFOLD175_43221	0	v	0	g	0	0	0	g	g	v	v	g	0	g	0	v	0	0	0	g	0	v	g	g	g	0	0	g	0	0	0	0	v	v	v	g	g	v	0	v	0	0	0	0	0	v	v	v	g
NVG_SCAFFOLD1_4055381	g	0	0	g	0	0	0	g	v	g	g	g	g	g	0	v	0	0	0	g	v	g	g	v	g	0	0	g	0	0	0	0	g	v	v	g	g	g	0	g	0	0	0	0	0	v	v	v	g
NVG_SCAFFOLD17_228685	g	v	0	g	0	0	0	0	g	v	g	v	v	v	0	v	0	0	0	v	v	v	g	g	v	v	0	v	0	0	0	0	g	g	v	g	0	v	0	v	0	0	0	0	v	g	v	v	v
NVG_SCAFFOLD1_924792	0	v	0	0	0	v	0	0	0	0	v	0	0	0	0	v	0	0	0	g	0	0	0	0	g	0	0	g	0	v	v	0	v	0	0	g	0	0	0	0	0	0	g	v	0	v	v	v	g
NVG_SCAFFOLD164_231886	0	v	0	0	g	v	0	g	0	v	v	0	0	0	g	v	g	0	0	0	0	0	0	0	g	0	v	g	0	0	0	0	v	v	v	0	g	0	v	0	0	0	0	v	0	v	v	v	g
NVG_SCAFFOLD14_2466316	0	0	v	v	0	0	0	0	v	0	0	v	v	v	0	v	0	0	v	0	0	v	v	v	0	v	0	0	v	v	v	v	v	v	v	v	v	v	0	v	v	v	v	v	v	v	v	v	0
NVG_SCAFFOLD629_64533	g	g	g	g	g	v	g	0	g	g	0	0	0	g	g	0	g	g	0	0	0	0	g	g	g	g	g	0	0	v	g	g	v	g	g	g	g	0	0	g	0	0	g	v	g	g	0	0	0
NVG_SCAFFOLD25_1059528	0	v	v	0	0	v	0	0	0	v	v	0	0	0	v	v	0	v	0	0	v	v	v	0	0	v	v	0	v	v	v	0	v	v	v	0	0	v	v	v	v	0	v	v	v	v	v	v	0
NVG_SCAFFOLD1_4602845	g	0	0	g	0	0	0	g	v	g	g	g	g	g	0	v	0	0	0	0	v	g	g	v	g	0	0	g	0	0	0	0	g	v	v	g	g	g	0	g	0	0	0	0	v	v	v	v	g
NVG_SCAFFOLD1_8990154	g	g	0	v	0	0	0	g	g	g	g	g	0	0	0	g	0	0	0	0	g	v	v	v	g	0	0	g	0	0	0	0	g	v	v	g	g	0	0	g	0	0	0	0	v	g	v	v	v
NVG_SCAFFOLD185_130749	0	v	0	0	v	0	0	0	0	v	0	v	v	v	0	v	v	0	v	v	v	v	0	0	v	v	v	v	0	v	0	0	0	0	v	0	0	v	0	v	v	v	v	v	v	0	v	v	v
NVG_SCAFFOLD751_4022	g	g	g	g	g	0	g	0	g	g	0	0	0	g	g	0	g	g	0	0	0	0	g	g	g	g	g	0	0	0	g	g	0	g	g	g	g	0	0	g	0	0	g	v	g	g	0	0	v
NVG_SCAFFOLD1246_13371	0	g	0	0	g	v	0	g	g	0	g	g	0	0	g	g	v	g	0	0	0	0	g	0	v	g	g	0	0	0	g	0	g	0	0	g	g	g	v	0	v	g	v	g	0	g	0	g	v
NVG_SCAFFOLD1_6520291	0	0	0	v	0	0	0	g	v	g	g	g	v	v	0	v	0	0	0	0	g	0	v	v	g	0	0	g	0	0	0	0	g	v	v	g	0	0	0	g	0	0	0	0	0	g	v	v	v
NVG_SCAFFOLD218_241355	0	0	0	g	0	0	0	v	g	g	v	v	v	0	0	v	0	0	0	v	v	v	g	g	g	0	0	v	0	0	0	0	v	g	g	g	0	v	0	g	0	0	0	v	0	g	v	v	v
NVG_SCAFFOLD122_33348	0	g	0	0	g	g	0	g	g	g	g	g	0	0	0	g	g	g	0	g	0	0	0	g	g	0	0	g	0	0	0	0	g	0	0	g	g	0	0	g	0	0	0	0	0	g	0	0	v
NVG_SCAFFOLD58_653825	0	v	v	0	0	v	0	0	0	v	v	0	0	0	v	v	v	v	0	0	v	v	0	0	0	v	v	0	0	v	v	0	v	v	v	0	0	v	v	v	0	0	0	v	v	v	v	v	0
NVG_SCAFFOLD1652_3899	g	g	g	g	g	0	g	0	g	g	0	0	0	g	g	0	g	g	0	0	0	0	g	g	g	g	g	0	0	0	g	g	0	g	g	g	g	0	0	g	0	0	g	0	g	g	0	0	0
NVG_SCAFFOLD16_366370	v	v	0	v	0	0	0	0	g	g	g	v	0	0	0	v	0	0	0	0	0	v	v	g	g	g	0	g	0	0	0	0	0	v	v	g	0	0	0	v	0	0	0	0	v	v	v	g	g
NVG_SCAFFOLD23_629860	0	0	0	g	0	0	0	v	g	v	g	v	0	v	0	v	0	0	0	0	v	v	g	g	v	0	0	v	0	0	0	0	g	g	v	g	0	0	0	v	0	0	0	0	v	g	v	v	v
NVG_SCAFFOLD34_1033551	0	v	0	0	v	0	0	0	0	v	0	v	v	v	0	v	0	0	v	v	v	v	0	0	v	v	v	v	0	v	0	0	0	0	v	0	0	v	0	v	v	v	v	v	v	0	v	v	v
NVG_SCAFFOLD1_3982529	0	v	0	g	0	0	0	0	v	v	g	g	0	0	0	v	0	0	0	0	v	g	g	g	0	0	0	g	0	0	0	g	g	g	g	g	0	0	0	g	v	0	0	0	g	v	g	g	0
NVG_SCAFFOLD80_126381	0	g	0	v	0	0	0	g	g	v	g	g	0	0	0	g	0	0	0	0	0	0	g	0	0	0	0	v	0	0	0	0	g	v	v	g	g	g	0	v	0	0	0	g	0	g	0	g	v
NVG_SCAFFOLD185_249669	v	0	v	v	0	v	v	0	0	v	0	0	v	v	0	0	v	0	v	0	0	v	0	v	v	0	0	v	v	v	0	v	0	v	v	0	0	0	v	v	v	0	v	0	v	0	v	0	v
NVG_SCAFFOLD74_353050	0	v	0	0	0	v	0	0	0	v	v	0	0	0	0	v	0	0	0	0	v	v	0	0	0	v	v	0	0	v	v	0	v	v	v	0	0	v	v	v	0	0	0	v	v	v	v	v	0
NVG_SCAFFOLD348_47842	0	v	0	0	0	v	0	0	0	v	v	0	0	0	0	v	0	0	0	0	v	v	0	0	0	v	v	0	0	v	v	0	v	v	v	0	0	v	v	v	0	0	0	v	v	v	v	v	0
NVG_SCAFFOLD19_1257759	v	0	v	0	0	v	v	0	0	v	0	0	v	v	0	v	v	0	v	v	v	0	0	v	v	v	0	v	v	v	0	0	0	v	v	0	0	0	v	v	v	0	v	0	0	0	v	0	v
NVG_SCAFFOLD105_150717	0	0	0	v	0	0	0	v	v	v	v	0	0	0	0	v	0	0	0	0	0	v	v	v	0	0	0	v	0	0	0	v	v	v	v	v	0	0	0	v	0	0	0	0	0	v	v	v	v
NVG_SCAFFOLD13_989472	v	0	v	v	0	v	v	0	0	v	0	0	v	v	0	0	v	0	v	v	v	v	0	v	v	0	0	v	v	v	0	0	0	v	v	0	0	0	v	v	v	0	v	0	0	0	v	0	v
NVG_SCAFFOLD149_229239	g	0	g	g	g	0	g	g	g	0	0	g	g	g	g	0	g	g	g	g	0	0	g	g	g	0	0	g	g	0	0	g	0	0	0	g	g	0	0	0	g	g	g	0	0	0	0	0	g
NVG_SCAFFOLD1_615531	g	0	g	g	g	0	g	g	g	0	0	g	g	g	g	0	g	0	g	g	0	0	g	g	g	0	0	g	g	0	0	g	0	0	0	g	g	0	0	0	g	g	g	0	0	0	0	0	g
NVG_SCAFFOLD1_1221998	0	0	0	0	0	0	0	0	g	v	v	0	0	0	0	v	g	0	0	0	0	0	0	g	g	0	0	0	0	0	0	0	v	0	0	0	0	0	0	0	0	0	0	0	0	v	v	v	g
NVG_SCAFFOLD637_3978	0	g	0	0	g	0	0	g	g	0	g	g	0	0	g	g	0	g	0	0	0	0	g	0	0	g	g	0	0	0	g	0	g	0	0	g	g	g	0	0	0	g	0	g	0	g	0	g	0
NVG_SCAFFOLD1_2894016	0	v	0	0	0	0	0	0	0	v	v	v	0	0	0	v	0	0	0	0	v	0	0	v	v	v	0	v	0	0	0	v	v	v	v	v	v	v	0	v	0	0	0	v	v	v	v	v	0
NVG_SCAFFOLD6_3548947	0	0	0	0	0	0	0	0	0	0	v	v	v	0	0	v	0	0	v	v	0	0	0	0	0	v	0	v	v	v	0	0	v	0	v	0	0	v	v	0	0	v	0	v	0	v	v	v	v
NVG_SCAFFOLD172_129838	0	0	0	0	0	v	0	v	0	0	v	v	v	0	0	v	0	0	v	v	v	v	0	0	0	0	0	v	v	v	0	0	v	0	0	0	0	v	v	0	v	v	0	v	0	0	v	v	v
NVG_SCAFFOLD1_7944508	0	0	v	v	0	v	v	v	v	0	0	0	0	v	0	0	0	0	0	0	0	v	v	v	0	0	0	0	v	0	v	v	0	v	0	v	v	0	0	0	0	0	v	0	v	0	0	0	0
NVG_SCAFFOLD1_3834806	0	0	0	g	0	0	0	0	g	v	g	g	0	0	0	v	0	0	0	0	v	g	g	g	0	0	0	g	0	0	0	0	0	g	g	g	0	0	0	g	0	0	0	0	v	g	g	g	g
NVG_SCAFFOLD10_3163795	0	0	0	v	v	0	0	0	0	0	0	0	v	0	0	0	v	0	0	0	0	v	v	0	v	v	v	0	v	v	0	0	0	v	v	0	0	v	0	0	0	v	0	v	v	0	v	v	v
NVG_SCAFFOLD1_8120234	0	0	0	v	0	0	0	0	0	0	0	0	0	v	0	0	0	0	0	0	0	v	v	v	0	v	v	0	v	v	0	0	0	v	v	0	0	v	0	0	0	0	0	v	v	0	v	v	v
NVG_SCAFFOLD175_253024	0	0	0	g	g	0	g	g	g	0	0	g	g	g	0	0	g	g	0	g	0	0	g	g	g	0	0	g	g	0	0	0	0	0	0	g	0	0	0	0	0	g	0	0	0	0	0	0	g
NVG_SCAFFOLD4424_707	0	g	0	0	g	g	0	g	g	g	g	g	0	0	0	g	0	g	0	0	g	0	g	g	g	v	0	g	0	0	g	g	g	0	0	g	g	0	0	g	0	0	0	v	0	g	0	0	0
NVG_SCAFFOLD14_1516478	v	v	0	0	0	v	0	v	0	v	v	v	v	0	0	0	0	0	0	0	0	v	0	0	v	0	0	v	0	0	0	0	0	0	0	v	v	0	0	0	0	v	v	0	0	v	0	0	v
NVG_SCAFFOLD1_3004902	v	0	0	v	0	0	0	0	v	v	v	v	0	v	0	v	0	0	0	0	0	v	v	v	v	0	0	v	0	0	0	0	0	v	v	v	0	0	0	v	0	0	0	0	0	v	0	v	v
NVG_SCAFFOLD196_54868	0	0	0	0	0	v	0	0	0	0	0	0	0	v	v	v	0	0	0	0	0	0	0	0	v	0	0	0	0	v	0	0	0	0	0	0	0	0	0	0	0	v	0	v	0	0	0	v	v
NVG_SCAFFOLD70_352846	0	0	0	v	0	0	0	0	g	v	g	g	0	0	0	g	0	0	0	0	0	v	g	v	0	g	0	v	0	0	0	0	g	v	v	g	0	0	0	v	0	0	0	0	0	g	0	g	0
NVG_SCAFFOLD63_692856	g	0	0	g	0	0	0	g	g	0	0	g	g	0	0	0	0	0	0	0	0	0	g	g	g	0	0	g	0	0	0	g	0	0	0	g	g	0	0	0	0	0	0	0	0	0	0	0	g
NVG_SCAFFOLD10_53260	0	0	g	0	0	0	0	g	0	0	0	0	0	0	0	0	0	0	0	g	0	0	0	0	0	0	0	g	0	0	0	0	0	0	0	0	g	0	0	g	0	0	0	v	0	0	0	0	v
NVG_SCAFFOLD139_105992	0	0	0	g	0	0	0	0	0	0	0	g	0	0	0	v	0	0	0	0	0	v	g	g	0	0	0	g	0	0	0	0	0	0	v	0	0	0	0	v	0	0	0	0	0	0	0	v	0
NVG_SCAFFOLD31_814725	0	0	0	0	0	0	0	0	0	0	0	0	0	0	0	0	0	0	0	0	0	v	0	v	0	0	0	0	0	0	0	0	0	0	0	0	0	0	0	0	0	0	0	0	0	0	0	0	0
NVG_SCAFFOLD1_8789370	0	0	0	0	0	0	0	0	0	0	0	0	0	0	0	0	0	0	0	0	0	0	0	0	g	0	0	g	0	0	0	0	0	0	0	0	0	0	0	0	0	0	0	0	0	g	0	0	0
NVG_SCAFFOLD3187_819	0	0	0	g	0	0	0	0	0	0	0	g	0	0	0	0	0	0	0	0	0	v	g	g	0	0	0	g	0	0	0	0	0	0	v	0	0	0	0	v	0	0	0	0	0	0	0	0	0
NVG_SCAFFOLD280_7923	0	0	0	0	0	0	0	0	0	0	0	0	0	0	0	v	0	0	0	0	0	0	0	0	0	0	0	0	0	0	0	0	0	0	0	0	0	0	0	v	0	0	0	0	0	0	0	v	v
NVG_SCAFFOLD6_3640932	0	0	0	0	0	0	0	0	0	0	0	0	0	0	0	0	0	0	0	0	0	0	0	0	0	0	0	0	0	0	0	0	0	0	0	0	0	0	0	0	0	0	0	0	0	v	0	0	0
NVG_SCAFFOLD102_447721	0	0	0	0	0	0	0	0	0	0	0	0	0	0	0	0	0	0	0	0	0	0	0	0	0	0	0	0	0	0	0	0	0	0	0	0	0	0	g	0	0	0	0	0	0	0	0	0	0
NVG_SCAFFOLD1_5577394	0	0	0	0	0	0	0	0	0	0	0	0	0	0	0	0	0	0	0	0	0	0	0	0	0	0	0	0	0	0	0	0	0	0	0	0	0	0	0	0	0	0	0	0	0	0	0	0	0
NVG_SCAFFOLD1_724106	0	0	0	0	0	0	0	0	0	0	0	0	0	0	0	0	0	0	0	0	0	0	0	0	0	0	0	0	0	0	0	0	0	0	0	0	0	0	0	0	0	0	0	0	0	0	0	0	0
NVG_SCAFFOLD63_420976	0	0	0	0	0	0	0	0	0	0	0	0	0	0	0	0	0	0	0	0	0	0	0	0	0	0	0	0	0	0	0	0	0	0	0	0	0	0	0	0	0	0	0	0	0	0	0	0	0
NVG_SCAFFOLD76_76226	0	0	0	0	0	0	0	0	0	0	0	0	0	0	0	0	0	0	0	0	0	0	0	0	0	0	0	0	0	0	0	0	0	0	0	0	0	0	0	0	0	0	0	0	0	0	0	0	0
NVG_SCAFFOLD1_8996929	0	0	0	0	0	0	0	0	0	0	0	0	0	0	0	0	0	0	0	0	0	0	0	0	0	0	0	0	0	0	0	0	0	0	0	0	0	0	0	0	0	0	0	0	0	0	0	0	0
NVG_SCAFFOLD236_168831	0	0	0	0	0	0	0	0	0	0	0	0	0	0	0	0	0	0	0	0	0	0	0	0	0	0	0	0	0	0	0	0	0	0	0	0	0	0	0	0	0	0	0	0	0	0	0	0	0
NVG_SCAFFOLD52_268720	0	0	0	0	0	0	0	0	0	0	0	0	0	0	0	0	0	0	0	0	0	0	0	0	0	0	0	0	0	0	0	0	0	0	0	0	0	0	0	0	0	0	0	0	0	0	0	0	0
NVG_SCAFFOLD1_9131936	0	0	0	0	0	0	0	0	0	0	0	0	0	0	0	0	0	0	0	0	0	0	0	0	0	0	0	0	0	0	0	0	0	0	0	0	0	0	0	0	0	0	0	0	0	0	0	0	0
NVG_SCAFFOLD1_925121	0	0	0	0	0	0	0	0	0	0	0	0	0	0	0	0	0	0	0	0	0	0	0	0	0	0	0	0	0	0	0	0	0	0	0	0	0	0	0	0	0	0	0	0	0	0	0	0	0
NVG_SCAFFOLD9_4077754	0	0	0	0	0	0	0	0	0	0	0	0	0	0	0	0	0	0	0	0	0	0	0	0	0	0	0	0	0	0	0	0	0	0	0	0	0	0	0	0	0	0	0	0	0	0	0	0	0
NVG_SCAFFOLD413_166208	0	0	0	0	0	0	0	0	0	0	0	0	0	0	0	0	0	0	0	0	0	0	0	0	0	0	0	0	0	0	0	0	0	0	0	0	0	0	0	0	0	0	0	0	0	0	0	0	0
NVG_SCAFFOLD12_338820	0	0	0	0	0	0	0	0	0	0	0	0	0	0	0	0	0	0	0	0	0	0	0	0	0	0	0	0	0	0	0	0	0	0	0	0	0	0	0	0	0	0	0	0	0	0	0	0	0
NVG_SCAFFOLD164_141069	0	0	0	0	0	0	0	0	0	0	0	0	0	0	0	0	0	0	0	0	0	0	0	0	0	0	0	0	0	0	0	0	0	0	0	0	0	0	0	0	0	0	0	0	0	0	0	0	0
NVG_SCAFFOLD1_9063249	0	0	0	0	0	0	0	0	0	0	0	0	0	0	0	0	0	0	0	0	0	0	0	0	0	0	0	0	0	0	0	0	0	0	0	0	0	0	0	0	0	0	0	0	0	0	0	0	0
NVG_SCAFFOLD8_1842072	0	0	0	0	0	0	0	0	0	0	0	0	0	0	0	0	0	0	0	0	0	0	0	0	0	0	0	0	0	0	0	0	0	0	0	0	0	0	0	0	0	0	0	0	0	0	0	0	0
NVG_SCAFFOLD193_303100	0	0	0	0	0	0	0	0	0	0	0	0	0	0	0	0	0	0	0	0	0	0	0	0	0	0	0	0	0	0	0	0	0	0	0	0	0	0	0	0	0	0	0	0	0	0	0	0	0
NVG_SCAFFOLD1_3308897	0	0	0	0	0	0	0	0	0	0	0	0	0	0	0	0	0	0	0	0	0	0	0	0	0	0	0	0	0	0	0	0	0	0	0	0	0	0	0	0	0	0	0	0	0	0	0	0	0
NVG_SCAFFOLD18_2635448	0	0	0	0	0	0	0	0	0	0	0	0	0	0	0	0	0	0	0	0	0	0	0	0	0	0	0	0	0	0	0	0	0	0	0	0	0	0	0	0	0	0	0	0	0	0	0	0	0
NVG_SCAFFOLD1595_4982	0	0	0	0	0	0	0	0	0	0	0	0	0	0	0	0	0	0	0	0	0	0	0	0	0	0	0	0	0	0	0	0	0	0	0	0	0	0	0	0	0	0	0	0	0	0	0	0	0
NVG_SCAFFOLD7_764462	0	0	0	0	0	0	0	0	0	0	0	0	0	0	0	0	0	0	0	0	0	0	0	0	0	0	0	0	0	0	0	0	0	0	0	0	0	0	0	0	0	0	0	0	0	0	0	0	0
NVG_SCAFFOLD110_134000	0	0	0	0	0	0	0	0	0	0	0	0	0	0	0	0	0	0	0	0	0	0	0	0	0	0	0	0	0	0	0	0	0	0	0	0	0	0	0	0	0	0	0	0	0	0	0	0	0
NVG_SCAFFOLD4_260071	0	0	0	0	0	0	0	0	0	0	0	0	0	0	0	0	0	0	0	0	0	0	0	0	0	0	0	0	0	0	0	0	0	0	0	0	0	0	0	0	0	0	0	0	0	0	0	0	0
NVG_SCAFFOLD2_6282358	0	0	0	0	0	0	0	0	0	0	0	0	0	0	0	0	0	0	0	0	0	0	0	0	0	0	0	0	0	0	0	0	0	0	0	0	0	0	0	0	0	0	0	0	0	0	0	0	0
NVG_SCAFFOLD2_797797	0	0	0	0	0	0	0	0	0	0	0	0	0	0	0	0	0	0	0	0	0	0	0	0	0	0	0	0	0	0	0	0	0	0	0	0	0	0	0	0	0	0	0	0	0	0	0	0	0
[truncated: 66 more columns]
