# Supplementary material for: Recombination and Its Impact on the Genome of the Haplodiploid Parasitoid Wasp Nasonia
Source: PLoS One. 2010 Jan 19;5(1):e8597. doi: 10.1371/journal.pone.0008597 (PMC2799529; doi:10.1371/journal.pone.0008597)
Supplement: Table S2 — Markers removed due to disturbance of marker order or improbable genotypes. Markers removed from the dataset because they disturbed marker order stability or showed improbable genotypes. (0.15 MB XLS) [file pone.0008597.s002.xls]

## Sheet: II
Markers removed from the dataset because they disturbed marker order stability or showed improbable genotypes
Marker	dna00436	dna00437	dna00438	dna00439	dna00440	dna00441	dna00442	dna00443	dna00444	dna00445	dna00446	dna00447	dna00448	dna00449	dna00450	dna00451	dna00452	dna00453	dna00454	dna00455	dna00456	dna00457	dna00458	dna00459	dna00461	dna00462	dna00463	dna00464	dna00465	dna00466	dna00467	dna00468	dna00469	dna00470	dna00471	dna00472	dna00473	dna00474	dna00475	dna00476	dna00477	dna00478	dna00479	dna00480	dna00481	dna00482	dna00483	dna00484	dna00485
Hex70b	g	v	g	g	g	v	v	v	v	g	v	v	v	v	g	g	v	g	v	v	g	v	v	v	v	g	g	g	v	g	v	v	g	v	v	g	v	v	v	v	v	g	g	v	v	v	g	v	g
INSR	g	g	g	g	g	g	v	g	g	g	g	v	v	v	g	g	g	g	g	v	g	g	v	g	g	v	g	v	v	v	g	g	v	g	v	g	v	v	v	g	g	v	v	g	g	v	v	v	g
Nv323	v	v	g	g	v	g	g	v	g	v	g	v	v	v	g	v	g	g	v	v	v	v	g	g	v	v	v	v	g	v	g	g	g	g	v	g	g	v	v	v	v	g	v	v	v	g	v	v	v
NvC1-21	g	v	g	g	g	v	g	g	g	v	v	g	g	g	g	v	g	g	g	g	v	v	g	g	g	v	v	g	g	v	v	g	v	v	v	g	g	v	v	v	g	g	g	v	v	v	v	v	g
NVG_SCAFFOLD1_2578786	g	v	g	g	g	g	g	g	g	v	g	g	g	g	g	v	g	v	g	g	v	g	g	g	g	v	g	g	g	v	g	v	v	v	v	g	g	v	g	g	g	g	g	v	v	v	v	v	g
NVG_SCAFFOLD1_2613488	g	v	g	g	g	v	g	g	g	v	g	g	g	g	g	v	g	v	g	g	v	g	g	g	g	v	g	g	g	v	0	v	v	v	v	g	g	v	g	g	g	g	g	v	v	v	v	v	g
NVG_SCAFFOLD1_2705539	g	v	g	g	g	v	g	g	g	v	g	g	g	g	g	v	g	v	g	g	v	g	g	g	g	v	g	g	g	v	g	v	v	v	v	g	g	v	g	g	g	g	g	v	v	v	v	v	g
NVG_SCAFFOLD1_3286225	v	v	g	v	g	g	g	g	v	v	v	v	v	v	v	v	g	v	v	v	0	v	v	v	g	0	v	g	v	v	0	v	g	v	v	v	v	v	v	v	v	v	g	v	0	v	v	v	g
NVG_SCAFFOLD1_3919271	g	v	g	g	g	g	g	g	v	v	g	g	g	g	g	v	g	v	g	g	v	g	g	v	g	v	g	g	v	v	v	v	g	g	v	g	g	g	g	g	g	g	g	v	v	v	v	v	g
NVG_SCAFFOLD1_3922714	0	v	g	g	g	g	g	g	v	v	g	g	g	g	g	v	g	v	g	g	v	g	g	v	g	0	g	g	v	v	v	g	g	g	v	g	g	g	g	g	0	g	g	v	v	v	v	v	g
NVG_SCAFFOLD1_4799172	g	v	0	v	0	g	g	g	v	g	g	g	g	g	v	v	0	0	0	g	v	g	g	v	g	v	0	g	v	v	g	v	g	v	v	g	g	g	v	g	v	v	v	v	v	v	v	v	g
NVG_SCAFFOLD1_5601097	g	v	g	v	g	g	g	v	v	g	g	g	g	v	g	v	g	v	v	g	0	g	g	v	g	g	g	g	v	v	g	v	g	g	g	g	g	g	g	g	g	v	g	v	v	g	v	v	g
NVG_SCAFFOLD1_5709057	g	v	g	v	g	g	g	v	v	g	g	v	g	v	g	v	g	v	v	g	g	g	g	v	g	v	g	g	v	v	g	v	g	v	v	g	g	g	g	g	g	v	g	v	v	g	v	v	g
NVG_SCAFFOLD1_8158579	g	g	g	v	g	g	g	g	g	v	g	g	v	v	g	g	g	g	0	g	g	v	v	v	g	v	v	g	v	v	g	v	g	v	v	g	g	v	g	v	g	v	g	v	v	g	v	v	v
NVG_SCAFFOLD1_9068008	g	g	g	v	g	g	g	g	g	g	g	g	v	v	g	g	g	g	g	g	g	g	v	v	g	v	v	g	v	v	g	v	g	v	v	g	g	v	g	g	g	v	g	v	v	g	v	v	v
NVG_SCAFFOLD1_9130600	g	g	g	v	g	g	g	g	g	g	g	g	v	v	g	g	g	g	g	g	g	v	v	v	g	v	g	g	g	v	g	v	g	v	v	g	g	v	g	g	g	v	g	v	v	g	v	v	v
NVG_SCAFFOLD100_256054	g	v	g	g	g	v	g	g	g	v	v	g	g	g	0	v	g	v	g	g	v	v	g	g	g	v	v	g	g	v	v	g	v	v	v	g	g	v	v	v	g	g	g	v	v	v	v	v	g
NVG_SCAFFOLD11_792492	v	g	v	v	g	v	v	g	g	v	g	g	v	v	g	g	v	g	v	v	v	v	g	v	v	g	g	v	v	v	g	v	g	v	v	g	g	g	v	v	v	g	v	g	g	g	v	g	v
NVG_SCAFFOLD12_1638834	0	v	g	g	g	v	g	g	g	v	v	g	g	g	g	v	g	g	g	g	v	v	g	g	g	v	v	g	g	v	v	g	v	v	v	g	g	v	v	v	g	g	g	v	v	v	v	v	g
NVG_SCAFFOLD123_23198	g	v	g	g	v	g	g	g	g	v	g	v	v	v	g	v	g	g	v	v	v	v	g	g	v	v	v	v	g	v	g	g	g	g	v	g	g	v	g	v	v	v	v	v	v	g	v	v	v
NVG_SCAFFOLD127_8402	0	v	g	g	g	v	g	g	g	v	v	g	g	g	g	v	g	g	g	g	v	v	g	g	g	v	g	g	g	v	0	g	v	v	v	g	g	v	v	v	0	g	g	v	0	v	v	g	g
NVG_SCAFFOLD13_11445	g	g	v	v	g	v	v	g	g	v	g	g	v	v	g	g	v	g	v	v	v	g	g	v	v	g	g	v	v	v	g	g	g	v	v	g	g	g	v	v	v	g	v	g	g	g	v	g	v
NVG_SCAFFOLD13_2216791	v	g	v	v	g	v	v	g	g	v	g	g	v	v	g	g	v	g	v	v	v	v	v	v	v	v	v	v	v	v	g	v	g	v	v	g	g	v	v	v	v	v	v	v	v	g	v	v	v
NVG_SCAFFOLD132_131913	g	v	g	g	g	v	g	g	g	v	v	g	g	g	g	v	g	g	g	g	v	v	g	g	g	v	v	g	g	v	v	g	v	v	v	g	g	v	v	v	g	g	g	v	v	v	v	v	g
NVG_SCAFFOLD16_3168666	g	v	g	g	g	g	g	g	g	g	g	g	g	g	g	v	g	g	v	g	v	v	g	g	g	v	v	g	v	v	g	g	g	g	v	g	g	v	v	v	g	g	v	v	v	g	v	g	g
NVG_SCAFFOLD16_3193346	g	v	g	g	g	v	g	g	g	g	g	v	g	g	g	v	g	g	v	g	v	v	g	g	g	v	v	g	v	v	g	v	v	v	v	g	g	v	g	v	g	g	v	v	v	v	v	g	g
NVG_SCAFFOLD16_592112	v	v	g	v	v	g	g	g	g	g	g	v	g	g	g	v	g	g	v	g	g	v	v	g	g	g	g	g	v	v	g	v	g	v	v	g	g	g	v	v	v	g	v	v	v	v	v	g	g
NVG_SCAFFOLD166_48640	g	v	g	g	v	g	g	g	g	v	g	v	v	v	g	v	v	g	v	g	v	v	g	g	v	v	v	v	g	v	g	g	g	g	v	g	g	v	g	g	v	v	v	v	v	g	v	v	v
NVG_SCAFFOLD17_1227781	v	v	g	g	g	v	g	v	g	g	v	g	v	v	g	v	g	g	g	v	v	g	g	v	g	g	g	v	v	v	g	v	v	g	g	g	v	v	v	g	v	v	g	g	v	g	g	g	v
NVG_SCAFFOLD17_2564390	v	v	g	g	g	g	g	g	g	v	v	v	v	v	v	v	v	g	g	v	v	v	v	v	g	v	g	v	v	v	g	v	g	v	v	v	v	v	v	v	v	v	g	g	v	g	0	g	v
NVG_SCAFFOLD17_629709	g	v	g	g	g	v	g	v	g	g	v	g	v	g	g	v	g	g	g	v	v	v	g	v	g	g	g	v	v	v	g	v	v	g	g	g	g	v	v	g	v	v	g	g	v	g	g	v	v
NVG_SCAFFOLD187_109597	g	v	g	g	v	g	g	g	g	v	g	v	v	v	g	v	v	g	v	v	v	v	g	g	v	v	v	g	g	v	g	g	g	g	v	g	g	v	v	v	v	v	v	v	v	g	v	v	v
NVG_SCAFFOLD2_6748712	g	g	0	v	v	g	g	g	g	g	g	g	v	g	0	g	v	g	g	g	g	v	g	g	v	v	g	g	v	v	0	g	g	v	v	g	g	v	g	g	0	v	0	v	v	g	v	v	v
NVG_SCAFFOLD2_7494253	g	g	g	v	v	g	g	g	g	v	g	g	v	g	v	g	v	g	g	v	g	v	g	g	v	v	v	g	v	v	g	g	g	v	v	g	g	v	g	v	v	v	g	v	v	g	v	v	v
NVG_SCAFFOLD21_968792	v	g	v	g	g	v	v	v	g	v	g	g	v	v	v	v	v	g	v	v	v	g	g	g	v	v	v	v	g	v	g	g	g	v	v	g	v	g	v	v	v	g	v	g	g	v	v	g	v
NVG_SCAFFOLD218_48095	g	g	g	g	g	v	g	v	g	g	v	v	v	g	g	v	g	g	v	v	g	v	g	g	g	g	g	v	v	v	g	g	v	g	g	g	g	v	v	g	v	v	g	v	g	g	v	v	v
NVG_SCAFFOLD24_1489544	v	g	v	g	g	g	v	v	v	v	g	g	v	g	v	v	v	v	v	v	v	g	g	g	v	v	v	v	v	v	v	g	g	g	v	g	v	g	v	v	v	g	v	g	g	v	v	g	g
NVG_SCAFFOLD270_8257	v	g	v	v	g	v	v	g	g	v	g	g	v	v	g	g	v	g	v	v	v	v	g	v	v	g	g	v	v	v	g	v	g	v	v	g	g	g	g	v	v	g	v	g	v	g	v	g	v
NVG_SCAFFOLD272_119153	v	g	v	v	g	v	v	g	g	v	g	g	v	v	g	g	v	g	v	v	g	g	g	v	v	g	g	v	v	v	g	v	g	v	v	g	g	g	v	v	v	g	v	g	v	g	v	g	v
NVG_SCAFFOLD276_238114	g	v	g	g	v	g	g	g	g	v	g	v	v	v	g	v	v	g	v	v	0	0	g	g	v	v	v	v	g	v	g	g	g	g	v	g	g	v	g	0	v	v	v	v	v	g	v	v	v
NVG_SCAFFOLD28_111759	v	v	g	g	g	g	g	g	g	v	v	v	v	v	v	g	v	g	g	v	v	v	v	v	g	0	g	v	v	v	g	v	g	g	v	v	g	v	v	g	v	v	g	g	v	g	g	g	v
NVG_SCAFFOLD3_2941896	g	g	g	v	g	v	v	v	g	g	v	v	v	v	g	g	v	g	v	v	v	v	g	v	v	g	g	v	v	g	g	v	g	v	v	g	v	v	g	v	v	g	v	g	v	v	g	v	g
NVG_SCAFFOLD31_1241875	g	g	g	v	g	v	v	g	g	v	g	g	v	v	v	g	v	g	v	v	v	v	g	v	v	g	g	v	v	v	v	v	g	v	v	g	v	v	v	v	v	g	v	g	v	g	g	g	v
NVG_SCAFFOLD31_1553102	g	g	g	v	g	v	v	g	g	g	g	g	g	v	g	g	v	g	g	v	v	v	g	g	v	g	g	v	g	g	v	v	g	v	g	g	g	g	g	v	g	g	v	g	g	g	g	g	v
NVG_SCAFFOLD33_550549	g	v	g	g	g	v	g	g	g	v	v	g	g	g	g	v	g	v	g	g	v	v	g	g	g	v	g	g	g	v	v	g	v	v	v	g	g	v	g	v	g	g	g	v	v	v	v	v	g
NVG_SCAFFOLD34_437740	v	v	g	g	v	g	g	g	g	v	g	v	v	v	v	v	v	g	v	v	v	v	g	v	v	v	v	v	v	v	g	g	g	g	v	v	g	v	g	v	v	v	v	v	v	g	v	v	v
NVG_SCAFFOLD341_62297	g	v	g	g	g	v	g	g	g	v	v	g	g	g	g	v	g	g	g	g	v	v	g	g	g	v	v	g	g	v	v	g	v	v	v	g	g	v	v	v	g	g	g	v	v	v	v	v	g
NVG_SCAFFOLD341_64389	g	v	g	g	g	v	g	g	g	v	v	g	g	g	g	v	g	g	g	g	v	v	g	g	g	v	v	g	g	v	v	g	v	v	v	g	g	v	v	v	g	g	g	v	v	v	v	v	g
NVG_SCAFFOLD35_1529711	g	v	g	g	v	g	g	g	g	v	g	v	v	v	g	v	g	g	v	g	v	v	g	g	v	v	v	v	g	v	g	g	g	g	v	g	g	v	g	v	v	v	v	v	v	g	v	v	v
NVG_SCAFFOLD35_162152	g	v	g	g	v	g	g	g	g	g	g	g	g	v	g	v	g	g	v	v	v	g	g	g	v	g	g	v	g	v	g	g	g	g	g	g	g	v	g	g	g	g	g	v	g	g	v	g	v
NVG_SCAFFOLD373_105163	g	v	v	g	v	v	g	g	g	v	v	g	g	g	v	v	g	v	v	g	v	v	g	g	g	g	g	g	g	g	v	g	v	v	v	g	g	v	g	v	v	g	g	v	v	v	v	v	g
NVG_SCAFFOLD38_787616	g	g	g	v	g	v	g	v	v	g	v	v	v	v	0	v	g	g	v	v	g	v	v	v	g	0	0	v	v	v	g	v	v	v	v	g	g	v	v	v	v	v	g	v	0	g	v	v	v
NVG_SCAFFOLD4_2553302	v	v	g	g	g	v	v	v	g	v	v	v	v	v	g	v	g	g	v	v	v	g	g	g	v	v	v	v	v	g	g	g	g	v	v	g	g	v	v	v	g	g	v	v	0	g	v	g	v
NVG_SCAFFOLD4_3626681	v	v	g	g	g	v	v	v	g	v	g	v	g	v	g	v	g	g	v	v	v	g	g	v	v	g	v	v	v	g	g	g	g	v	g	g	g	g	v	v	0	g	v	v	v	g	v	g	v
NVG_SCAFFOLD417_13674	v	g	v	v	g	v	g	g	g	v	g	g	v	v	g	g	v	g	v	v	v	v	g	v	v	g	v	v	v	v	g	v	g	v	v	g	g	g	v	v	v	g	v	g	0	g	v	g	v
NVG_SCAFFOLD42_134261	0	g	g	g	g	g	v	g	g	g	g	v	v	v	g	g	g	g	v	v	g	g	v	g	g	v	v	v	v	v	g	g	v	g	v	g	v	v	g	g	g	v	v	g	g	v	v	v	v
NVG_SCAFFOLD429_59778	g	g	g	g	g	v	g	v	g	g	v	v	v	g	v	v	g	g	v	v	v	v	g	g	g	g	v	v	v	v	g	g	v	g	g	g	g	v	v	g	v	v	g	v	g	g	v	v	v
NVG_SCAFFOLD4334_788	v	v	v	v	g	v	v	g	g	v	g	v	v	v	g	v	v	g	v	v	v	v	g	v	v	v	v	v	v	v	g	v	g	v	v	g	g	v	v	v	v	v	v	v	v	g	v	v	v
NVG_SCAFFOLD47_979859	g	v	g	g	g	v	g	g	g	v	v	g	g	g	g	v	g	g	g	g	v	v	g	g	g	v	g	g	g	v	v	g	v	v	v	g	g	v	g	v	g	g	g	v	v	v	v	v	g
NVG_SCAFFOLD48_409114	g	g	g	v	g	v	v	g	g	g	g	g	v	v	0	g	g	g	g	v	v	v	g	v	v	g	g	v	g	v	0	g	g	g	g	g	g	g	g	g	g	g	g	g	g	g	v	g	v
NVG_SCAFFOLD51_330850	g	v	g	g	v	g	g	g	g	v	g	v	v	v	g	v	g	g	v	v	v	v	g	g	v	v	v	v	g	v	g	g	g	g	v	g	g	v	g	v	v	v	v	v	v	g	v	v	v
NVG_SCAFFOLD52_839764	g	v	g	g	v	g	g	g	g	v	g	v	v	v	g	v	g	g	v	v	v	g	g	g	v	g	v	v	g	v	g	g	g	g	v	g	g	v	g	v	v	v	v	v	v	g	v	v	v
NVG_SCAFFOLD58_161902	g	v	g	g	g	v	g	g	g	g	g	g	g	g	g	v	g	v	g	g	v	g	g	g	g	g	g	g	g	g	g	g	v	g	g	g	g	g	g	g	g	g	g	v	v	v	v	g	g
NVG_SCAFFOLD61_739515	g	v	g	g	g	v	g	g	g	v	v	g	g	g	g	v	g	g	g	g	v	v	g	g	g	v	v	g	g	v	v	g	v	v	v	g	g	v	g	v	g	g	g	v	v	v	v	v	g
NVG_SCAFFOLD614_15018	g	g	g	v	g	g	g	g	g	g	g	g	v	v	g	g	v	g	g	v	g	v	v	g	v	v	v	g	v	v	g	v	g	v	v	g	g	v	g	g	v	v	v	v	v	g	v	v	v
NVG_SCAFFOLD636_23076	g	v	g	g	v	g	g	g	g	g	g	v	v	v	g	v	g	g	v	v	v	v	g	g	v	v	v	v	g	v	g	g	g	g	v	g	g	v	g	v	v	v	v	v	v	g	v	v	v
NVG_SCAFFOLD654_3627	g	g	v	v	0	v	v	g	g	g	g	g	g	g	g	g	g	g	v	v	v	g	g	g	v	g	0	v	g	v	g	v	g	g	g	g	g	g	g	v	g	g	v	g	v	g	g	g	v
NVG_SCAFFOLD66_122638	g	v	g	g	v	g	g	g	g	v	g	v	v	v	g	v	v	g	v	v	v	g	g	g	v	v	v	v	g	v	g	g	g	g	v	g	g	v	g	v	g	v	v	v	v	g	v	v	v
NVG_SCAFFOLD69_59742	g	v	g	g	g	g	g	g	g	v	v	g	g	g	0	v	g	g	g	g	v	v	g	g	g	g	g	g	g	v	g	g	v	v	v	g	g	g	g	v	g	g	g	g	g	v	v	g	g
NVG_SCAFFOLD73_195025	g	v	v	g	g	v	g	g	g	v	v	g	g	g	v	v	v	g	g	g	v	v	g	g	g	v	v	g	v	v	v	g	v	v	v	g	g	v	v	v	v	g	g	v	v	v	v	v	g
NVG_SCAFFOLD737_9510	g	v	g	g	g	v	g	g	g	v	v	g	g	g	g	v	g	g	g	g	v	v	g	g	g	v	v	g	g	v	v	g	v	v	v	g	g	v	g	v	g	g	g	v	v	v	v	v	g
NVG_SCAFFOLD76_320304	v	g	g	v	g	g	v	g	g	v	g	g	v	v	0	g	g	g	g	v	v	v	g	v	v	g	0	v	g	v	g	v	g	v	v	g	g	g	g	v	g	g	g	g	v	g	v	g	v
NVG_SCAFFOLD79_312249	v	g	v	v	g	v	v	g	g	v	g	g	v	v	v	g	v	g	v	v	v	v	g	v	v	g	v	v	v	v	g	v	g	v	v	g	g	g	v	v	v	g	v	g	v	g	v	g	v
NVG_SCAFFOLD8_650796	g	v	g	g	g	v	v	v	v	v	v	v	v	v	v	g	v	g	v	v	v	v	v	v	v	v	g	g	v	v	v	v	g	v	v	v	v	v	v	v	v	v	g	v	v	v	v	v	g
Scaf1_5704833	g	v	g	v	g	g	g	v	v	g	g	v	g	v	g	v	g	v	v	g	v	g	g	v	g	v	g	g	v	v	v	v	g	v	v	g	g	g	g	g	g	v	g	v	v	g	v	v	g
Scaf1_5936652	g	g	g	v	g	g	g	g	v	g	g	g	v	v	g	v	g	g	g	g	g	v	v	v	g	v	v	g	v	v	v	v	g	v	v	g	0	v	g	g	g	v	g	v	v	g	v	v	v
Vg	v	g	v	g	g	v	0	v	g	v	g	g	v	v	0	v	v	g	v	v	v	g	0	v	v	v	g	v	v	v	g	g	g	v	v	0	0	g	v	v	v	g	v	g	0	v	v	g	v
[truncated: 64 more columns]
