# Supplementary material for: Recombination and Its Impact on the Genome of the Haplodiploid Parasitoid Wasp Nasonia
Source: PLoS One. 2010 Jan 19;5(1):e8597. doi: 10.1371/journal.pone.0008597 (PMC2799529; doi:10.1371/journal.pone.0008597)
Supplement: Table S3 — Studied MS, SNP, length polymorphic, and present/absent markers. (0.05 MB XLS) [file pone.0008597.s003.xls]

## Sheet: III
Studied MS, SNP, length polymorphic, and present/absent markers
Marker	Primer sequences (5' -> 3')	Scaffold (Genome assambly 1.0)	Position of primer 5'-end	Position of primer 3'-end	Chromosome anchored	Reference	Mapped by
26kDalectin	CGTATTTTTCAAGCCTCTCG	1	6152172	6152153		Niehuis et al. (2007, 2008)	Gadau lab: O. Niehuis & A. K. Judson
	TCGCAGATAAAAGCTCGTTC	1	6152020	6152039
ACT	TGCGAAACCAATTTCTTCTG	88	15459	15478		Niehuis et al. (2007, 2008)	Gadau lab: O. Niehuis & A. K. Judson
	AATGTGTATTAAAAGCACTTTCG	88	15548	15526
apoLp-III	CCTTCCTGGAACTGCTTCTG	6	969835	969854		Niehuis et al. (2007, 2008)	Gadau lab: O. Niehuis & A. K. Judson
	TTCGTCAACAACGTCCAGAG	6	970104	970085
Bb-77L07e	GCCCGAAGATCTACATACGC	23	1647801	1647820		Niehuis et al. (2008)	Gadau lab: O. Niehuis & A. K. Judson
	CGATCCCAAATTACCTGCAC	23	1648059	1648040
COXVa	AATTCAATGTAAGGCTCGTTTC	9	3107004	3107025		Niehuis et al. (2007, 2008)	Gadau lab: O. Niehuis & A. K. Judson
	TGGATGAACTGGGTATCAGC	9	3107147	3107128
Cu/ZnSOD	AGTTCATGCCTTTGTGATGC	16	3368584	3368603		Niehuis et al. (2007, 2008)	Gadau lab: O. Niehuis & A. K. Judson
	CACCGACAAACAGATTCAGC	16	3368836	3368817
EF-1aF1	GGTCATCGTCCTCAATCATC	33	827366	827347		Niehuis et al. (2007, 2008)	Gadau lab: O. Niehuis & A. K. Judson
	TTGTTTTACCTTTTCCCAACC	33	827153	827173
EF-1aF2	CCAGGACGTCTACAAGATTGG	11	2282924	2282943		Niehuis et al. (2008)	Gadau lab: O. Niehuis & A. K. Judson
	GGGTTGTTCTTGGAGTCACC	11	2283171	2283152
Ft	CAGCCTTCTATGCCAGTGTG	10	2195299	2195318		Niehuis et al. (2008)	Gadau lab: O. Niehuis & A. K. Judson
	CTGGTCGAAATGTAGAAAAAGC	10	2195454	2195433
Hex70b	GCAGCTTCTCAGGAGTCAGG	8	756074	756055		Niehuis et al. (2008)	Gadau lab: O. Niehuis & A. K. Judson
	AGGCATCATCTTCAGCAAGG	8	755890	755909
Hsc70	AGGCCAGCATTGAAATCG	3	4547860	4547843		Niehuis et al. (2008)	Gadau lab: O. Niehuis & A. K. Judson
	TTCTGGATCTTGGGGATACG	3	4547653	4547672
Hsp83	GCTCTTCCTCGTCGATTCC	6	1795252	1795234		Niehuis et al. (2007, 2008)	Gadau lab: O. Niehuis & A. K. Judson
	GAAGCACCTCGAGATCAACC	6	1795038	1795057
INSR	AAGATGTGGTCAAAGGCAAG	18	2406517	2406498		Niehuis et al. (2008)	Gadau lab: O. Niehuis & A. K. Judson
	ATTAAAGCCCCTGCAAAAAG	18	2406315	2406334
Nv-17	AAGAATGTATCAAGTATGAGCC	309	12696	12675	2	Pietsch (2005); Gadau et al. (2008); Niehuis et al. (2008)	Gadau lab: O. Niehuis & A. K. Judson
	TCAGTTCTTGAAACGTTGC	309	12482	12500
Nv-20	TGACGAAGTATCCGAGAAG	31	1551136	1551118	2	Rütten et al. (2004); Gadau et al. (2008); Niehuis et al. (2008)	Gadau lab: O. Niehuis & A. K. Judson
	TCGAAAAACGATATTGCTCG	31	1551032	1551051
Nv-23	CAGCATACTCAAGCAAGC	?	?	?	2	Rütten et al. (2004); Gadau et al. (2008); Niehuis et al. (2008)	Gadau lab: O. Niehuis & A. K. Judson
	GATACCTGAAGTTTGATGC	?	?	?
Nv-24	CCGAAATCCACATAGACC	23	214142	214125	4	Rütten et al. (2004); Gadau et al. (2008); Niehuis et al. (2008)	Gadau lab: O. Niehuis & A. K. Judson
	AGGAACTCATCAAGACGG	23	214025	214042
Nv-25	GTAAGTCTGCGGTAGCTG	393	162053	162071	5	Rütten et al. (2004); Gadau et al. (2008); Niehuis et al. (2008)	Gadau lab: O. Niehuis & A. K. Judson
	TTGACGGAGTAGTTCCAG	393	162288	162270
Nv-26	TTCGCAGCTTTCCTTTGC	4	2803692	2803709	4 (not 2!)	Rütten et al. (2004); Gadau et al. (2008); Niehuis et al. (2008)	Gadau lab: O. Niehuis & A. K. Judson
	AGCAGCTAGTATGAACCG	4	2803832	2803815
Nv-27	AATACTCGCTGTTCAATCG	2	7168505	7168487	5	Rütten et al. (2004); Gadau et al. (2008); Niehuis et al. (2008)	Gadau lab: O. Niehuis & A. K. Judson
	CGCTAGATCGGATTTCCG	2	7168314	7168331
Nv-36	TCGATCCAGATGAAGAGG	11	509230	509213	2	Pietsch (2005); Gadau et al. (2008); Niehuis et al. (2008)	Gadau lab: O. Niehuis & A. K. Judson
	AGAGAATTAAGAGAAAGTCCG	11	509063	509083
Nv-46	TTACGTCAAGGTATAGCTGC	1	7303633	7303614	5	Pietsch (2005); Gadau et al. (2008); Niehuis et al. (2008)	Gadau lab: O. Niehuis & A. K. Judson
	AATAAGTGGCTGAAAGTTCC	1	7303302	7303321
NvC1-6	GGTTGCTTTTAAGTCTTTGC	144	282832	282851	1	Rütten et al. (2004); Gadau et al. (2008); Niehuis et al. (2008)	Gadau lab: O. Niehuis & A. K. Judson
	CTGGTCTTCTGCATAATGG	144	282972	282954
NvC1-12	TCGCATTTTACATCTCTTTC	1	2937145	2937164	1	Rütten et al. (2004); Gadau et al. (2008); Niehuis et al. (2008)	Gadau lab: O. Niehuis & A. K. Judson
	GAGATAAACGAATCAAAAGAC	1	2937290	2937270
NvC1-13	TAAAAGTATTAGACCTTTGGG	1	5488688	5488708	1	Rütten et al. (2004); Gadau et al. (2008); Niehuis et al. (2008)	Gadau lab: O. Niehuis & A. K. Judson
	AGTGGCTGAGCTTGGC	1	5488802	5488787
NvC1-21	GTAACAGTGAGATAAATGTG	87	269225	269244	1	Rütten et al. (2004); Gadau et al. (2008); Niehuis et al. (2008)	Gadau lab: O. Niehuis & A. K. Judson
	TAGCAACGATAGTCCACG	87	269372	269355
NvC1-20	TGTAAAAGTAGTCCGCTTCG	16	1903349	1903368	1	Rütten et al. (2004); Gadau et al. (2008); Niehuis et al. (2008)	Gadau lab: O. Niehuis & A. K. Judson
	TATTTATATATGGAAAAAGAGG	16	1903473	1903452
NvC1-22	GCAGAGTCGAGGCAAG	39	39042	39057	1	Rütten et al. (2004); Gadau et al. (2008); Niehuis et al. (2008)	Gadau lab: O. Niehuis & A. K. Judson
	TTACCGGAGTTCGTTAAC	39	39247	39230
NvC3-18	GTTGTTCTTAAATGTGTATTCC	?	?	?	3	Rütten et al. (2004); Gadau et al. (2008); Niehuis et al. (2008)	Gadau lab: O. Niehuis & A. K. Judson
	GCCCAAATCATGCTTTCG	?	?	?
NvC4-15	GCAGGGCTTTGTTATAGC	187	233868	233851	4	Rütten et al. (2004); Gadau et al. (2008); Niehuis et al. (2008)	Gadau lab: O. Niehuis & A. K. Judson
	CGACGAAACCGAAGTGG	187	233758	233774
PPAF-III	TGTCAAGCTCAAGGTCAACG	123	196889	196908		Niehuis et al. (2007, 2008)	Gadau lab: O. Niehuis & A. K. Judson
	TCCATACCACAGGGTGACG	123	197125	197107
PTEN	ACGGGTGTGATGGTATGTTG	31	601313	601294		Niehuis et al. (2008)	Gadau lab: O. Niehuis & A. K. Judson
	ACATACCTCCTTTGGGATGG	31	601078	601097
RPS2	TCAGCGTACTCGTTTCAAGG	20	1599657	1599676		Niehuis et al. (2007, 2008)	Gadau lab: O. Niehuis & A. K. Judson
	GCTTACCGATCTTGTTACCC	20	1599912	1599893
SDR	ACTGCTCTGCGCAATATGAC	8	960200	960219		Niehuis et al. (2008)	Gadau lab: O. Niehuis & A. K. Judson
	ATCAGAACAGCATCCGCTAC	8	960506	960487
TOR	TCTTCCCATTCAACATCCAC	22	1310359	1310340		Niehuis et al. (2008)	Gadau lab: O. Niehuis & A. K. Judson
	TGACCATAAGCTGCGTCAC	22	1310185	1310203
TpnC	CTGAGGCTCTGGAGAAGGAG	24	1614101	1614082		Niehuis et al. (2007, 2008)	Gadau lab: O. Niehuis & A. K. Judson
	AAGTCGACGGTGCCAGAG	24	1613845	1613862
UQCRFS1	GCAACCTGAATGGTTGATTG	3	2944550	2944531		Niehuis et al. (2007, 2008)	Gadau lab: O. Niehuis & A. K. Judson
	TGGACCTTTCCTAATTCTTCC	3	2944409	2944429
Vg	GGTCCTGACCAGAGAGAACG	21	2686025	2686006		Niehuis et al. (2008)	Gadau lab: O. Niehuis & A. K. Judson
	GCTCGAAGATTTCGAAGACG	21	2685835	2685854
mtRNApol	AAAGTTTGCCATGGTTCGTC	270	7499	7518		Niehuis (present study)	Gadau lab: O. Niehuis & A. K. Judson
	TCTTGATAGCGCAGAAAATCC	270	7647	7627
Scaf1_1105	CGCGACACCATTAATTTTCC	1	1105	1124		Niehuis (present study)	Gadau lab: O. Niehuis & A. K. Judson
	AAGACTACGAGGACGCTGCT	1	1277	1258
Scaf1_501295	CAAACTCCGCAGCGTGTAAT	1	501295	501314		Niehuis (present study)	Gadau lab: O. Niehuis & A. K. Judson
	GGGTTTTATGGAGCTTCTCG	1	501412	501393
Scaf1_1006577	TGTACCGTTGTCGGAGACAG	1	1006577	1006596		Niehuis (present study)	Gadau lab: O. Niehuis & A. K. Judson
	GCGCGTGCGAGAGAAATA	1	1006695	1006678
Scaf1_1490953	GCGCGCGTCTTCTTCTAAGT	1	1490953	1490972		Niehuis (present study)	Gadau lab: O. Niehuis & A. K. Judson
	CGCCTTCTCATCTCCATTCT	1	1491095	1491076
Scaf1_2002985	AGCCTCGACTCGGGTAGTCT	1	2002985	2003004		Niehuis (present study)	Gadau lab: O. Niehuis & A. K. Judson
	GCACTCGCTGCAGGTAGAA	1	2003185	2003167
Scaf1_2498098	CCTCATCAGAAATTCAATTATTACCC	1	2498098	2498123		Niehuis (present study)	Gadau lab: O. Niehuis & A. K. Judson
	CGAAATTGGAAAGAATGTTGTG	1	2498260	2498239
Scaf1_5704833	GCCATCCAGGAAACTCCTCT	1	5704833	5704852		Niehuis (present study)	Gadau lab: O. Niehuis & A. K. Judson
	TTCGCCTCTCTTTCCCATAA	1	5704985	5704966
Scaf1_5936652	TCGAGCAAGGAAATTAAGCAA	1	5936652	5936672		J. D. Gibson (present study)	Gadau lab: O. Niehuis, A. K. Judson & J. D. Gibson
	TCTTCTTCACGGCTAGATCG	1	5936808	5936789
Scaf1_9151442	ATACACACGGGGAACACGTC	1	9151442	9151461		J. D. Gibson (present study)	Gadau lab: O. Niehuis, A. K. Judson & J. D. Gibson
	GATTTCGACTCGCAAAGCA	1	9151619	9151601
Scaf2_6739111	CCGATCGATGCTTCTCTCTC	2	6739111	6739092		J. D. Gibson (present study)	Gadau lab: O. Niehuis, A. K. Judson & J. D. Gibson
	ACGACGCGAAAATCAAACAG	2	6738914	6738933
Scaf2_6273178	CAATCTCCATACACGGCTTTC	2	6273178	6273198		J. D. Gibson (present study)	Gadau lab: O. Niehuis, A. K. Judson & J. D. Gibson
	ACGAGGCGGATCGTGAAT	2	6273365	6273348
Scaf3_891149	GCGGCTCGTATGTCTTGTG	3	891317	891299		J. D. Gibson (present study)	Gadau lab: O. Niehuis, A. K. Judson & J. D. Gibson
	CGAAACATCCGAACGAACTT	3	891149	891168
Scaf3_2938987	CTTCGCACTCGCGTCTTT	3	2938987	2939004		J. D. Gibson (present study)	Gadau lab: O. Niehuis, A. K. Judson & J. D. Gibson
	TTGTCGGTTTTTACGAGCA	3	2939184	2939166
Scaf11_1747199	CTCTCGAAGTTCGCATGATCT	11	1747199	1747219		J. D. Gibson (present study)	Gadau lab: O. Niehuis, A. K. Judson & J. D. Gibson
	GCATGCTATGGGTGAAAACA	11	1747364	1747345
Scaf16_355281	GGATAGCCTTTGCGAGCACT	16	355281	355300		J. D. Gibson (present study)	Gadau lab: O. Niehuis, A. K. Judson & J. D. Gibson
	GTCCGTTCGTCTCCCTCTC	16	355495	355477
Scaf16_2247631	TATCTTTTCGCCGAGCGTAT	16	2247631	2247650		J. D. Gibson (present study)	Gadau lab: O. Niehuis, A. K. Judson & J. D. Gibson
	CAAACCTTTGAAAATTCTTCTTATACA	16	2247751	2247725
Scaf23_1929371	ATGGCACGAGTCATTGGAG	23	1929371	1929389		J. D. Gibson (present study)	Gadau lab: O. Niehuis, A. K. Judson & J. D. Gibson
	CTCGGGTCTACGAGTCAAGTG	23	1929592	1929572
Scaf28_186718	CTCCCCGCAACAATAACG	28	186718	186735		J. D. Gibson (present study)	Gadau lab: O. Niehuis, A. K. Judson & J. D. Gibson
	GATATTGTGCGGCGCTTC	28	186869	186852
Scaf28_918504	CCGTGTGTGACGATGATGA	28	918504	918522		J. D. Gibson (present study)	Gadau lab: O. Niehuis, A. K. Judson & J. D. Gibson
	TTGCTCAAACGCGAGTAAAA	28	918740	918721
Scaf29_78250	AGTTAATGGCCTCGCTCGTA	29	78250	78269		J. D. Gibson (present study)	Gadau lab: O. Niehuis, A. K. Judson & J. D. Gibson
	TGAAAACTGACGCGATTCAA	29	78448	78429
Scaf33_567884	GAGACCCAACCTCACCTTCA	33	567884	567903		J. D. Gibson (present study)	Gadau lab: O. Niehuis & A. K. Judson
	GCGTCACATCAGAAGCACAC	33	568040	568021
Scaf35_1533322	GACTGAACCACGTTTTCCAC	35	1533322	1533341		J. D. Gibson (present study)	Gadau lab: O. Niehuis, A. K. Judson & J. D. Gibson
	TCAATATCGCAGGGCTTATC	35	1533510	1533491
Scaf66_129392	CATACTTTTTCAGTGTGAGAAATCAG	66	129392	129417		J. D. Gibson (present study)	Gadau lab: O. Niehuis, A. K. Judson & J. D. Gibson
	CAGTCATATTTGGATCACATTGG	66	129600	129578
Nv102	TCGTTCAGCGAGTTTGAATTT	1	5422175	5422155		Beukeboom et al. (in press.)	Beukeboom lab: T. Koevoets
	TCGTCGACTGACGCTTTATG	1	5421917	5421936
Nv104	AATTGAACCTGTCGCGATTC	9	522490	522509		Beukeboom et al. (in press)	Shuker/West lab: B. Pannebakker
	CTCCGGTCGATCCTAATTGA	9	522701	522682
Nv105	CGAGTTACACACGAGGAGCA	1	2335351	2335370		Beukeboom et al. (in press)	Shuker/West lab: B. Pannebakker
	CTCTACTCGCTGCGCACAT	1	2335551	2335533
Nv106	GCAACGAGATTAACCCTTG	1	3484170	3484188		Beukeboom et al. (in press)	Beukeboom lab: T. Koevoets
	GGCTTTCTAGATGGCGACTC	1	3484366	3484347
Nv107	TCGTGGCACGTAGGCTACTA	28	1291054	1291073		Beukeboom et al. (in press)	Shuker/West lab: B. Pannebakker
	CAGTCGGCAACAACAGATTG	28	1291254	1291235
Nv108	CTGTGCAGGACTTTGACGAA	28	146011	146030		Beukeboom et al. (in press)	Shuker/West lab: B. Pannebakker
	ACACTCAATCCCTCGTGCTT	28	145862	145843
Nv109	AGGAAAGAAAGGGGAAAACG	1	7391226	7391245		Beukeboom et al. (in press)	Shuker/West lab: B. Pannebakker
	GCTTACTCTCGGGAACTGGA	1	7391421	7391402
Nv111	CATCGAAATCGCGTTACTCA	17	1302322	1302341		Beukeboom et al. (in press)	Shuker/West lab: B. Pannebakker
	CTTTGGTTTCGCTTCTGCTC	17	1302175	1302156
Nv112	GCTCCTCCTTGTTTGCGTTA	4	2746283	2746264		Beukeboom et al. (in press)	Beukeboom lab: T. Koevoets
	TCGAGCGACGAGTGATATCTT	4	2746085	2746105
Nv114	ATGGGCAATAAAACGAAACG	23	1390897	1390916		Beukeboom et al. (in press)	Beukeboom lab: T. Koevoets
	CATCCTTGCGGAGACACTAA	23	1391017	1390998
Nv118	AGAATCGAAGCGGGATTAGC	4	868464	868483		Beukeboom et al. (in press)	Beukeboom lab: T. Koevoets
	TTAAATCCCAGCCAGACGAG	4	868768	868749
Nv120	AATCGATACCGCCATGATTC	12	151256	151275		Beukeboom et al. (in press)	Shuker/West lab: B. Pannebakker
	GGTGGGAAAAGCAAGAAAGA	12	151479	151460
Nv121	AATTCATAAGCCAAGCTCACG	12	3067272	3067292		Beukeboom et al. (in press)	Shuker/West lab: B. Pannebakker
	TCATCGCTCTGGCAATTTTT	12	3067481	3067462
Nv122	ATCACGCGAGATGTGTGTGT	13	122647	122666		Beukeboom et al. (in press)	Shuker/West lab: B. Pannebakker
	GCAACGATGTTTACCCCAAG	13	122848	122829
Nv123	CGCTACTCGTGCGCTATTATT	13	3066939	3066959		Beukeboom et al. (in press)	Shuker/West lab: B. Pannebakker
	CCCAAAAGCACTTTGAGTCC	13	3067130	3067111
Nv124	CAACACTGATTCGTGCATCC	14	105850	105869		Beukeboom et al. (in press)	Shuker/West lab: B. Pannebakker
	GAACTCTGAACCACGGCAAT	14	106043	106024
Nv125	CGTTTTCATCTGGCGAATTT	14	3517753	3517772		Beukeboom et al. (in press)	Shuker/West lab: B. Pannebakker
	GCGCGTGCATCTATATGTGT	14	3517946	3517927
Nv126	CCACCAGGAGCTTCAAAAAG	17	2656260	2656279		Beukeboom et al. (in press)	Shuker/West lab: B. Pannebakker
	CATCGCCACACTCTCACACT	17	2656467	2656448
Nv127	GACTGCATCCGTCCATTGAT	5	33282	33301		Beukeboom et al. (in press)	Shuker/West lab: B. Pannebakker
	ATAAGAGCGCGGTGGAATAA	5	33507	33488
Nv129	AGACGCGCAGTTTACCAAGT	5	4356263	4356282		Beukeboom et al. (in press)	Shuker/West lab: B. Pannebakker
	TTTCGCTCAGTCACCTGTTG	5	4356464	4356445
Nv130	CCGGGCTACCTACAAATCCT	15	95062	95081		Beukeboom et al. (in press)	Shuker/West lab: B. Pannebakker
	TCCTTCTCTCTCGCTCATCC	15	95260	95241
Nv133	GACGTTAGATCTCTGTCGCTTC	19	2994605	2994626		Beukeboom et al. (in press)	Shuker/West lab: B. Pannebakker
	ACGACAAAATTTCGCCTACG	19	2994839	2994820
Nv136	ACGTCGAGTTGCTTTGCTTT	26	46277	46296		Beukeboom et al. (in press)	Shuker/West lab: B. Pannebakker
	ACTTTCGCATCCACACTTCC	26	46473	46454
Nv137	GGAAATTTGGCAAACCTCAA	26	1582543	1582562		Beukeboom et al. (in press)	Shuker/West lab: B. Pannebakker
	CGTGTTTGTTTTTGCCACTG	26	1582744	1582725
Nv139	CGCGCTTATACTCGAGCTTC	27	1634743	1634762		Beukeboom et al. (in press)	Shuker/West lab: B. Pannebakker
	CTCGCCACCAGAAACTTCAC	27	1634948	1634929
Nv140	TAAATCAAGCGCCTTTCGTT	29	8047	8066		Beukeboom et al. (in press)	Shuker/West lab: B. Pannebakker
	CCCTCCGCGAGAAATTTTA	29	8245	8227
Nv141	CGATGTACTTTGCGAACGTG	29	1536521	1536540		Beukeboom et al. (in press)	Shuker/West lab: B. Pannebakker
	CAGCTTTTCTTCAACGCACA	29	1536719	1536700
Nv143	TGTTTGCCCATTGGCTTAGT	30	1398725	1398744		Beukeboom et al. (in press)	Shuker/West lab: B. Pannebakker
	CGCAGAGGTGTGCTACCTAA	30	1398937	1398918
Nv145	CTTCTCCGCCGAGCTCTTA	32	1616283	1616301		Beukeboom et al. (in press)	Shuker/West lab: B. Pannebakker
	CGCCGTCGGGAGTATAAGTA	32	1616499	1616480
Nv146	GTAGTCAGTTCCGGCGTAGC	34	20886	20905		Beukeboom et al. (in press)	Shuker/West lab: B. Pannebakker
	AGACTCGCCTGTATGCTGGT	34	21082	21063
Nv147	CCCCGACTTGATTAGCAAAA	34	1324484	1324503		Beukeboom et al. (in press)	Shuker/West lab: B. Pannebakker
	TTAGCCAATTAACGCGATGAC	34	1324699	1324679
Nv300	ACATTCCGCAGAGCGATTAT	3	3022674	3022693		Beukeboom et al. (in press)	Beukeboom lab: T. Koevoets
	CGCGACCGATGATTTACTC	3	3023014	3022996
Nv301	CGAGGCAACGATTTTCTTTC	21	2612451	2612432		Beukeboom et al. (in press)	Beukeboom lab: T. Koevoets
	CGTATCGCACTGCTTGTGTT	21	2612202	2612221
Nv302	TCTTTGGTCGATCGATTTTTC	8	1003580	1003600		Beukeboom et al. (in press)	Beukeboom lab: T. Koevoets
	TTCGTTGTGACCAAGCAGTT	8	1003672	1003653
Nv303	GACAATAGCCGCTACGGAAA	6	1790518	1790537		Beukeboom et al. (in press)	Beukeboom lab: T. Koevoets
	CGTCGTTCTGCTGCTTGTC	6	1790620	1790602
Nv305	ATTTACGCTCCTGCGAGACA	24	1644616	1644597		Beukeboom et al. (in press)	Beukeboom lab: T. Koevoets
	CCGCTTCGAAAGGAGATATG	24	1644461	1644480
Nv306	TGCTCGGATTTCGAACATTT	11	2268471	2268490		Beukeboom et al. (in press)	Beukeboom lab: T. Koevoets
	GCGGATGTTGTTCCGTTATT	11	2268776	2268757
Nv307	CGTTTTCTCTGCTTCGATCC	8	754276	754295		Beukeboom et al. (in press)	Beukeboom lab: T. Koevoets
	TATCAGCGCGACTTGAAAAC	8	754543	754524
Nv308	ATTCGGAATCCACGAAACG	16	3342443	3342425		Beukeboom et al. (in press)	Gadau lab: O. Niehuis, A. K. Judson & J. D. Gibson
	TAGGGCGCGTATAGATCGAG	16	3342241	3342260
Nv309	TTCAGCTTCACGCTCAGGTA	123	209799	209780		Beukeboom et al. (in press)	Beukeboom lab: T. Koevoets
	GCGAGAGCAATCAGAAACAA	123	209496	209515
Nv311	ACTGGCGAAAGCTCAAACC	33	829616	829634		Beukeboom et al. (in press)	Beukeboom lab: T. Koevoets
	TCGAGCTTTGTTCTGGGATA	33	829767	829748
Nv312	GCACACACTCGCGATAAGAA	20	1573196	1573177		Beukeboom et al. (in press)	Beukeboom lab: T. Koevoets
	TGTAGAATTCGCCGTGTGAC	20	1572846	1572865
Nv313	GAAGCTGCGGGTTAAGTGTG	1	6139498	6139479		Beukeboom et al. (in press)	Beukeboom lab: T. Koevoets
	CGCTACTTTATGCCAGTTACGG	1	6139324	6139345
Nv319	TTTGAGGTTATGCGTCGTTTC	18	2456960	2456940		Beukeboom et al. (in press)	Beukeboom lab: T. Koevoets
	GAGCGGAGTGCTTCATTCAG	18	2456739	2456758
Nv320	ATGTGCTGGCGAAGAAAAAT	309	10892	10911		Beukeboom et al. (in press)	Beukeboom lab: T. Koevoets
	ACGTTTCTGCTGCTGCTTCT	309	11109	11090
Nv321	CGGTGAGACTCGTGAGATGA	9	3104939	3104958		Beukeboom et al. (in press)	Beukeboom lab: T. Koevoets
	AACCGCAGCTCTCAACATTT	9	3105038	3105019
Nv322	CGAAAGAAGCCAAGCATAGAA	10	2191879	2191899		Beukeboom et al. (in press)	Beukeboom lab: T. Koevoets
	GAGAAAAATCGGGTCGAAGT	10	2192078	2192059
Nv323	CTCGATTGCGAAACTGTTCA	23	1734071	1734090		Beukeboom et al. (in press)	Beukeboom lab: T. Koevoets
	TTTATACAGCGCAGGCACTAGA	23	1734170	1734149
Nv324	ATAACGCAGAGCCGAGAAAG	14	414170	414189		Beukeboom et al. (in press)	Beukeboom lab: T. Koevoets
	GAATCGTTCGTTTCTTTCAGC	14	414474	414454
