# Supplementary material for: Recombination and Its Impact on the Genome of the Haplodiploid Parasitoid Wasp Nasonia
Source: PLoS One. 2010 Jan 19;5(1):e8597. doi: 10.1371/journal.pone.0008597 (PMC2799529; doi:10.1371/journal.pone.0008597)
Supplement: Table S4 — SNP markers that did not map on any of the five Nasonia chromosomes. SNP markers that did not map on any of the five Nasonia chromosomes. (0.02 MB XLS) [file pone.0008597.s004.xls]

## Sheet: IV
SNP markers that did not map on any of the five Nasonia chromosomes
Marker	dna00436	dna00437	dna00438	dna00439	dna00440	dna00441	dna00442	dna00443	dna00444	dna00445	dna00446	dna00447	dna00448	dna00449	dna00450	dna00451	dna00452	dna00453	dna00454	dna00455	dna00456	dna00457	dna00458	dna00459	dna00461	dna00462	dna00463	dna00464	dna00465	dna00466	dna00467	dna00468	dna00469	dna00470	dna00471	dna00472	dna00473	dna00474	dna00475	dna00476	dna00477	dna00478	dna00479	dna00480	dna00481	dna00482	dna00483	dna00484	dna00485
NVG_SCAFFOLD4382_179	v	g	v	g	g	v	g	g	g	v	g	g	v	g	g	v	v	g	g	g	v	v	g	g	g	g	v	g	g	v	g	v	g	g	v	g	g	g	v	v	g	g	v	v	v	g	v	v	g
NVG_SCAFFOLD457_164698	g	v	g	g	g	g	g	g	g	v	g	g	g	g	g	v	g	g	g	g	v	v	g	g	g	v	v	g	g	v	g	g	g	g	v	g	g	v	g	v	g	g	g	v	v	g	v	v	g
NVG_SCAFFOLD856_16594	g	v	g	g	g	g	g	g	g	v	g	g	g	g	g	v	g	g	g	g	v	v	g	g	g	v	v	g	g	v	g	g	g	g	v	g	g	v	g	v	g	g	g	v	v	g	v	v	g
[truncated: 63 more columns]
