# Supplementary material for: Recombination and Its Impact on the Genome of the Haplodiploid Parasitoid Wasp Nasonia
Source: PLoS One. 2010 Jan 19;5(1):e8597. doi: 10.1371/journal.pone.0008597 (PMC2799529; doi:10.1371/journal.pone.0008597)
Supplement: Table S5 — Final genotype dataset used to infer high-density linkage map. (2.43 MB XLS) [file pone.0008597.s005.xls]

## Sheet: V
Final genotype dataset used to infer high-density linkage map								1	2	3	4	5	6	7	8	9	10	11	12	13	14	15	16	17	18	19	20	21	22	23	24	25	26	27	28	29	30	31	32	33	34	35	36	37	38	39	40	41	42
Marker	Scaffold (Genome assambly 1.0)	Chromosome	Map position	Position (cM Haldane)	Distance (cM Haldane)	Position (cM Kosambi)	Distance (cM Kosambi)	dna00436	dna00437	dna00438	dna00439	dna00440	dna00441	dna00442	dna00443	dna00444	dna00445	dna00446	dna00447	dna00448	dna00449	dna00450	dna00451	dna00452	dna00453	dna00454	dna00455	dna00456	dna00457	dna00458	dna00459	dna00461	dna00462	dna00463	dna00464	dna00465	dna00466	dna00467	dna00468	dna00469	dna00470	dna00471	dna00472	dna00473	dna00474	dna00475	dna00476	dna00477	dna00478
Scaf16_355281	16	1	1.01	0	1.8	0	1.8	v	v	g	v	v	g	g	g	g	g	g	v	g	g	g	v	g	g	v	g	g	v	v	g	g	g	g	g	v	v	g	v	g	v	v	g	g	g	v	v	v	g
NVG_SCAFFOLD16_366282	16	1	1.02	1.8	1.8	1.8	1.8	v	v	g	v	v	g	g	g	g	g	g	v	g	g	g	v	g	g	v	g	g	v	v	g	g	g	g	g	v	v	g	v	g	v	v	g	g	g	v	v	v	g
NVG_SCAFFOLD16_844633	16	1	1.03	3.6	2.8	3.6	2.7	v	v	g	v	g	g	g	g	g	g	g	v	g	g	g	v	g	g	v	g	g	v	v	g	g	g	g	g	v	v	g	v	g	v	v	g	g	g	v	v	v	g
NVG_SCAFFOLD16_1090137	16	1	1.04	6.4	0	6.3	0	v	v	g	v	g	g	g	g	g	g	g	v	g	g	g	v	g	g	v	g	g	v	v	g	g	g	g	g	v	v	g	v	g	v	v	g	g	v	v	v	v	g
NVG_SCAFFOLD16_1228688	16	1	1.04	6.4	0	6.3	0	v	v	g	v	g	g	g	g	g	g	g	v	g	g	g	v	g	g	v	g	g	v	v	g	g	g	g	g	v	v	g	v	g	v	v	g	g	v	v	v	v	g
NVG_SCAFFOLD16_1480131	16	1	1.04	6.4	0	6.3	0	v	v	g	v	g	g	g	g	g	g	g	v	g	g	g	v	g	g	v	g	g	v	v	g	g	g	g	g	v	v	g	v	g	v	v	g	g	v	v	v	v	g
NVG_SCAFFOLD16_1699376	16	1	1.04	6.4	0	6.3	0	v	v	g	v	g	g	g	g	g	g	g	v	g	g	0	v	g	g	v	g	g	v	v	g	g	g	0	g	v	v	g	v	g	v	v	g	g	v	v	v	v	g
NVG_SCAFFOLD16_1815958	16	1	1.04	6.4	0	6.3	0	v	v	g	v	g	g	g	g	g	g	g	v	g	g	g	v	g	g	v	g	g	v	v	g	g	g	g	g	v	v	g	v	g	v	v	g	g	v	v	v	v	g
NvC1-20	16	1	1.04	6.4	3.8	6.3	3.7	v	v	g	v	g	g	g	g	g	g	g	v	g	g	g	v	g	g	v	g	g	v	v	g	g	g	g	g	v	v	g	v	g	v	v	g	g	v	v	v	v	g
NVG_SCAFFOLD16_2245018	16	1	1.05	10.2	0	9.9	0	g	v	g	g	g	v	g	g	g	g	g	v	g	g	g	v	g	g	v	g	g	v	g	g	g	g	v	g	v	v	g	v	g	v	v	g	g	v	v	v	v	g
NVG_SCAFFOLD16_2245723	16	1	1.05	10.2	0	9.9	0	g	v	g	g	g	v	g	g	g	g	g	v	g	g	g	v	g	g	v	g	g	v	g	g	g	g	v	g	v	v	g	v	g	v	v	g	g	v	v	v	v	g
Scaf16_2247631	16	1	1.05	10.2	2.8	9.9	2.7	g	v	g	g	g	v	g	g	g	g	g	v	g	g	g	v	g	g	v	g	g	v	g	g	g	g	v	g	v	v	g	v	g	v	v	g	g	v	v	v	v	g
NVG_SCAFFOLD16_2442969	16	1	1.06	13	0	12.6	0	g	v	g	g	g	v	g	g	g	g	g	v	g	g	g	v	g	g	v	g	v	v	g	g	g	g	v	g	v	v	g	v	g	v	v	g	g	v	v	v	v	g
NVG_SCAFFOLD16_2511514	16	1	1.06	13	1.8	12.6	1.8	g	v	g	g	g	v	g	g	g	g	g	v	g	g	g	v	g	g	v	g	v	v	g	g	g	g	v	g	v	v	g	v	g	v	v	g	g	v	v	v	v	g
NVG_SCAFFOLD16_2704654	16	1	1.07	14.8	2.8	14.4	2.7	g	v	g	g	g	v	g	g	g	g	g	v	g	g	g	v	g	g	v	g	v	v	g	g	g	g	v	g	v	v	g	v	g	v	v	g	g	v	v	v	v	g
NVG_SCAFFOLD16_2980262	16	1	1.08	17.5	1.8	17.1	1.8	g	v	g	g	g	v	g	g	g	g	g	v	g	g	g	v	g	g	v	g	v	v	g	g	g	g	v	g	v	v	g	v	v	v	v	g	g	v	v	v	g	g
NVG_SCAFFOLD16_3056376	16	1	1.09	19.3	0	18.9	0	g	v	g	g	g	v	g	g	g	g	g	v	g	g	g	v	g	g	v	g	v	v	g	g	g	v	v	g	v	v	g	v	v	v	v	g	g	v	v	v	g	g
Nv308	16	1	1.09	19.3	0.9	18.9	0.9	g	v	g	g	g	v	g	g	g	g	g	v	g	g	g	v	g	g	v	g	v	v	g	g	g	v	v	g	v	v	g	v	v	v	v	g	g	v	v	v	g	g
NVG_SCAFFOLD16_3425262	16	1	1.10	20.2	1.8	19.8	1.8	g	v	g	g	g	v	g	g	g	g	g	v	g	g	g	v	g	g	v	g	v	v	g	g	g	v	v	g	v	v	g	v	v	v	v	g	g	v	v	v	g	g
NVG_SCAFFOLD16_3688487	16	1	1.11	22.1	4.8	21.6	4.6	g	v	g	g	g	v	g	g	g	g	g	g	g	g	g	v	g	g	v	g	v	v	g	g	g	v	v	g	v	v	g	v	v	v	v	g	g	v	v	v	g	g
NVG_SCAFFOLD16_3852790	16	1	1.12	26.8	0	26.1	0	g	v	g	g	g	v	g	g	g	g	g	g	g	g	g	v	g	g	v	g	v	v	g	g	g	v	v	g	g	v	g	g	v	v	v	g	g	v	v	v	0	g
NVG_SCAFFOLD126_15510	126	1	1.12	26.8	4.7	26.1	4.5	g	v	g	g	g	v	g	g	g	g	g	g	g	g	g	v	g	g	v	g	v	v	g	g	g	v	v	g	g	v	g	g	v	v	v	g	g	v	v	v	g	g
NVG_SCAFFOLD126_129593	126	1	1.13	31.5	0	30.6	0	g	v	g	g	g	v	g	g	g	v	g	g	g	g	g	v	g	g	v	g	v	v	g	g	g	v	v	g	g	v	v	g	v	v	v	g	g	v	v	v	g	g
NVG_SCAFFOLD126_328325	126	1	1.13	31.5	0	30.6	0	g	v	g	g	g	v	g	g	g	v	g	g	g	g	g	v	g	g	v	g	v	v	g	g	g	v	v	g	g	v	v	g	v	v	v	g	g	v	v	v	g	g
NVG_SCAFFOLD126_609218	126	1	1.13	31.5	0	30.6	0	g	v	0	g	g	v	g	g	g	v	g	g	g	g	0	v	g	0	v	g	v	v	g	g	g	v	0	g	g	v	v	g	v	v	v	g	g	v	v	v	0	g
NVG_SCAFFOLD62_993338	62	1	1.13	31.5	0	30.6	0	g	v	g	g	g	v	g	g	g	v	g	g	g	g	g	v	g	g	v	g	v	v	g	g	g	v	v	g	g	v	v	g	v	v	v	g	g	v	v	v	g	g
NVG_SCAFFOLD62_726591	62	1	1.13	31.5	3.7	30.6	3.6	g	v	g	g	g	v	g	g	g	v	g	g	g	g	g	v	g	g	v	g	v	v	g	g	g	v	v	g	g	v	v	g	v	v	v	g	g	v	v	v	g	g
NVG_SCAFFOLD62_517416	62	1	1.14	35.2	1.8	34.2	1.8	g	v	g	g	g	v	g	g	g	v	g	g	g	g	g	v	g	g	g	g	v	v	g	g	g	v	v	g	g	v	v	g	v	v	v	g	g	v	v	v	g	g
NVG_SCAFFOLD62_262284	62	1	1.15	37	0.9	36	0.9	g	v	g	g	g	v	g	g	g	v	g	g	g	g	g	v	g	g	g	g	v	v	g	g	g	v	v	g	g	v	v	g	v	v	v	g	g	v	v	v	g	g
NVG_SCAFFOLD127_747256	127	1	1.16	37.9	3.7	36.9	3.6	g	v	g	g	g	v	g	g	g	v	g	g	g	g	g	v	g	g	g	g	v	v	g	g	g	v	v	g	g	v	v	g	v	v	v	g	g	v	v	v	g	g
NVG_SCAFFOLD127_203432	127	1	1.17	41.7	0	40.4	0	g	v	g	g	g	v	g	g	g	v	g	g	g	g	g	v	g	g	g	g	v	v	g	g	g	v	v	g	g	v	v	g	v	v	v	g	g	v	v	v	g	g
NVG_SCAFFOLD127_87730	127	1	1.17	41.7	0.9	40.4	0.9	g	v	g	g	g	v	g	g	g	v	g	g	g	g	g	v	g	g	g	g	v	v	g	g	g	v	v	g	g	v	v	g	v	v	v	g	g	v	v	v	g	g
NVG_SCAFFOLD24_2056045	24	1	1.18	42.6	0	41.3	0	g	v	g	g	g	v	g	g	g	v	v	g	g	g	g	v	g	g	g	g	v	v	g	g	g	v	v	g	g	v	v	g	v	v	v	g	g	v	v	v	g	g
NVG_SCAFFOLD24_2239139	24	1	1.18	42.6	0	41.3	0	g	v	g	g	g	v	g	g	g	v	v	g	g	g	0	v	g	g	g	g	v	v	g	g	g	v	v	g	g	v	v	g	v	v	v	g	g	v	v	v	g	g
NVG_SCAFFOLD24_2392861	24	1	1.18	42.6	0	41.3	0	g	v	g	g	g	v	g	g	g	v	v	g	g	g	g	v	g	g	g	g	v	v	g	g	g	v	v	g	g	v	v	g	v	v	v	g	g	v	v	v	g	g
NVG_SCAFFOLD1329_16731	1329	1	1.18	42.6	0.9	41.3	0.9	g	v	g	g	g	v	g	g	g	v	v	g	g	g	g	v	g	g	g	g	v	v	g	g	g	v	v	g	g	v	v	g	v	v	v	g	g	v	v	v	g	g
NVG_SCAFFOLD21_245801	21	1	1.19	43.5	0	42.2	0	g	v	g	g	g	v	g	g	g	v	v	g	g	g	g	v	g	g	g	g	v	v	g	g	g	v	v	g	g	v	v	g	v	v	v	g	g	v	v	v	g	g
NVG_SCAFFOLD21_54638	21	1	1.19	43.5	0	42.2	0	g	v	g	g	g	v	g	g	g	v	v	g	g	g	g	v	g	g	g	g	v	v	g	g	g	v	v	g	g	v	v	g	v	v	v	g	g	v	v	v	0	g
Nv121	12	1	1.19	43.5	0	42.2	0	g	v	g	g	g	v	g	g	g	v	v	g	g	g	g	v	g	g	g	g	v	v	g	g	g	v	v	g	g	v	v	g	v	v	v	g	g	v	v	v	g	g
NVG_SCAFFOLD12_3030530	12	1	1.19	43.5	0	42.2	0	g	v	g	g	g	v	g	g	g	v	v	g	g	g	g	v	g	g	g	g	v	v	g	g	g	v	v	g	g	v	v	g	v	v	v	g	g	v	v	v	g	g
NVG_SCAFFOLD12_2701234	12	1	1.19	43.5	0	42.2	0	g	v	g	g	g	v	g	g	g	v	v	g	g	g	g	v	g	g	g	g	v	v	g	g	g	v	0	g	g	v	v	g	v	v	v	g	g	v	v	v	g	g
NVG_SCAFFOLD12_2659291	12	1	1.19	43.5	0.9	42.2	0.9	g	v	g	g	g	v	g	g	g	v	v	g	g	g	g	v	g	g	g	g	v	v	g	g	g	v	v	g	g	v	v	g	v	v	v	g	g	v	v	v	g	g
NVG_SCAFFOLD12_2245283	12	1	1.20	44.4	0	43.1	0	g	v	0	g	g	v	g	g	g	v	v	g	g	g	0	v	0	g	g	g	v	v	g	g	g	v	v	g	g	v	v	g	v	v	v	g	g	v	v	v	g	g
NVG_SCAFFOLD12_1977272	12	1	1.20	44.4	0.9	43.1	0.9	g	v	g	g	g	v	g	g	g	v	v	g	g	g	g	v	g	g	g	g	v	v	g	g	g	v	v	g	g	v	v	g	v	v	v	g	g	v	v	v	g	g
NVG_SCAFFOLD12_1454725	12	1	1.21	45.3	0	44	0	g	v	g	g	g	v	g	g	g	v	v	g	g	g	g	v	g	g	g	g	v	v	g	g	g	v	v	g	g	v	v	g	v	v	v	g	g	v	v	v	g	g
NVG_SCAFFOLD12_1180903	12	1	1.21	45.3	0	44	0	g	v	g	g	g	v	g	g	g	v	v	g	g	g	g	v	g	g	g	g	v	v	g	g	g	v	v	g	g	v	v	g	v	v	v	g	g	v	v	v	g	g
NVG_SCAFFOLD12_996368	12	1	1.21	45.3	0	44	0	g	v	g	g	g	v	g	g	g	v	v	g	g	g	g	v	g	g	g	g	v	v	g	g	g	v	v	g	g	v	v	g	v	v	v	g	g	v	v	v	g	g
NVG_SCAFFOLD12_764190	12	1	1.21	45.3	0	44	0	g	v	g	g	g	v	g	g	g	v	v	g	g	g	g	v	g	g	g	g	v	v	g	g	g	v	v	g	g	v	v	g	v	v	v	g	g	v	v	v	g	g
NVG_SCAFFOLD12_446569	12	1	1.21	45.3	0	44	0	g	v	g	g	g	v	g	g	g	v	v	g	g	g	g	v	g	g	g	g	v	v	g	g	g	v	v	g	g	v	v	g	v	v	v	g	g	v	v	v	g	g
NVG_SCAFFOLD12_242220	12	1	1.21	45.3	0	44	0	g	v	g	g	g	v	g	g	g	v	v	g	g	g	g	v	g	g	g	g	v	v	g	g	g	v	v	g	g	v	v	g	v	v	v	g	g	v	v	v	g	g
Nv120	12	1	1.21	45.3	0	44	0	g	v	g	g	g	v	g	g	g	v	v	g	g	g	g	v	g	g	g	g	v	v	g	g	g	v	v	g	g	v	v	g	v	v	v	g	g	v	v	v	g	g
NVG_SCAFFOLD12_40503	12	1	1.21	45.3	0	44	0	g	v	g	g	g	v	g	g	g	v	v	g	g	g	g	v	g	g	g	g	v	v	g	g	g	v	v	g	g	v	v	g	v	v	v	g	g	v	v	v	g	g
NVG_SCAFFOLD102_109923	102	1	1.21	45.3	0	44	0	g	v	g	g	g	v	g	g	g	v	v	g	g	g	g	v	g	g	g	g	v	v	g	g	g	v	v	g	g	v	v	g	v	v	v	g	g	v	v	v	g	g
NVG_SCAFFOLD102_190668	102	1	1.21	45.3	0.9	44	0.9	g	v	g	g	g	v	g	g	g	v	v	g	g	g	g	v	g	g	g	g	v	v	g	g	g	v	v	g	g	v	v	g	v	v	v	g	g	v	v	v	g	g
NVG_SCAFFOLD4056_914	4056	1	1.22	46.2	0	44.9	0	g	v	g	g	g	v	g	g	g	v	v	g	g	g	g	v	g	g	g	g	0	v	g	g	g	v	v	g	g	v	v	g	v	v	v	g	g	v	v	v	g	g
NVG_SCAFFOLD87_619086	87	1	1.22	46.2	0	44.9	0	g	v	g	g	g	v	g	g	g	v	v	g	g	g	0	v	g	g	g	g	v	v	g	g	g	v	v	g	g	v	v	g	v	v	v	g	g	v	v	v	g	g
NVG_SCAFFOLD87_192624	87	1	1.22	46.2	0	44.9	0	g	v	g	g	g	v	g	g	g	v	v	g	g	g	g	v	g	g	g	g	v	v	g	g	g	v	v	g	g	v	v	g	v	v	v	g	g	v	v	v	g	g
NVG_SCAFFOLD87_63996	87	1	1.22	46.2	0	44.9	0	g	v	0	g	g	v	g	g	g	v	v	g	g	g	0	v	g	g	g	g	v	v	g	g	g	v	0	g	g	v	0	g	v	v	v	g	g	v	0	v	g	g
NVG_SCAFFOLD115_223353	115	1	1.22	46.2	0	44.9	0	g	v	g	g	g	v	g	g	g	v	v	g	g	g	g	v	g	g	g	g	v	v	g	g	g	v	v	g	g	v	v	g	v	v	v	g	g	v	v	v	g	g
NVG_SCAFFOLD115_426706	115	1	1.22	46.2	0	44.9	0	g	v	g	g	g	v	g	g	g	v	v	g	g	g	0	v	g	g	g	g	v	v	g	g	g	v	v	g	g	v	v	g	v	v	v	g	g	v	v	v	0	g
NVG_SCAFFOLD115_464414	115	1	1.22	46.2	0	44.9	0	g	v	g	g	g	v	g	g	g	v	v	g	g	g	g	v	g	g	g	g	v	v	g	g	g	v	v	g	g	v	v	g	v	v	v	g	g	v	v	v	g	g
NVG_SCAFFOLD36_1203104	36	1	1.22	46.2	0.9	44.9	0.9	g	v	g	g	g	v	g	g	g	v	v	g	g	g	g	v	g	g	g	g	v	v	g	g	g	v	v	g	g	v	v	g	v	v	v	g	g	v	v	v	g	g
NVG_SCAFFOLD36_931634	36	1	1.23	47.1	0	45.8	0	g	v	g	g	g	v	g	g	g	v	v	g	g	g	g	v	g	g	g	g	v	v	g	g	g	v	v	g	g	v	v	g	v	v	v	g	g	v	v	v	g	g
NVG_SCAFFOLD36_781956	36	1	1.23	47.1	0	45.8	0	g	v	g	g	g	v	g	g	g	v	v	g	g	g	g	v	g	g	g	g	v	v	g	g	g	v	v	g	g	v	v	g	v	v	v	g	g	v	v	v	g	g
NVG_SCAFFOLD36_513724	36	1	1.23	47.1	0	45.8	0	0	v	g	g	g	v	g	g	g	v	v	g	g	g	g	v	g	g	g	g	v	v	g	g	g	v	v	g	g	v	v	g	v	v	v	g	g	v	v	v	g	g
NVG_SCAFFOLD36_250131	36	1	1.23	47.1	0	45.8	0	g	v	g	g	g	v	g	g	g	v	v	g	g	g	g	v	g	g	g	g	v	v	g	g	g	v	v	g	g	v	v	g	v	v	v	g	g	v	v	v	g	g
NVG_SCAFFOLD36_60787	36	1	1.23	47.1	0	45.8	0	g	v	g	g	g	v	g	g	g	v	v	g	g	g	g	v	g	g	0	g	v	v	g	g	g	v	v	g	g	v	v	g	v	v	v	g	g	v	v	v	0	g
NVG_SCAFFOLD39_1066288	39	1	1.23	47.1	0	45.8	0	g	v	g	g	g	v	g	g	g	v	v	g	g	g	0	v	g	g	g	g	v	v	g	g	g	v	0	g	g	v	v	g	v	v	v	g	g	v	0	v	g	g
NVG_SCAFFOLD39_948011	39	1	1.23	47.1	0	45.8	0	g	v	g	g	g	v	g	g	g	v	v	g	g	g	g	v	g	g	g	g	v	v	g	g	g	v	v	g	g	v	v	g	v	v	v	g	g	v	v	v	g	g
NVG_SCAFFOLD39_588839	39	1	1.23	47.1	0.9	45.8	0.9	g	v	g	g	g	v	g	g	g	v	v	g	g	g	g	v	g	g	g	g	v	v	g	g	g	v	v	g	g	v	v	g	v	v	v	g	g	v	v	v	g	g
NVG_SCAFFOLD39_417027	39	1	1.24	48	0	46.7	0	g	v	g	g	g	v	g	g	g	v	v	g	g	g	g	v	g	g	g	g	v	v	g	g	g	v	v	g	g	v	v	g	v	v	v	g	g	v	v	v	g	g
NVG_SCAFFOLD39_177399	39	1	1.24	48	0	46.7	0	g	v	g	g	g	v	g	g	g	v	v	g	g	g	g	v	g	g	g	g	v	v	g	g	g	v	v	g	g	v	v	g	v	v	v	g	g	v	v	v	g	g
NVG_SCAFFOLD139_216485	139	1	1.24	48	0	46.7	0	g	v	g	g	g	v	g	g	g	v	v	g	g	g	g	v	g	g	g	g	v	v	g	g	g	v	v	g	g	v	v	g	v	v	v	g	g	v	v	v	g	g
NVG_SCAFFOLD139_865	139	1	1.24	48	0	46.7	0	g	v	g	g	g	v	g	g	g	v	v	g	g	g	0	v	g	g	g	g	v	v	g	g	g	v	v	g	g	v	v	g	v	v	v	g	g	v	0	v	g	g
NVG_SCAFFOLD129_162749	129	1	1.24	48	0	46.7	0	g	v	g	g	g	v	g	g	g	v	v	g	g	g	g	v	g	g	g	g	v	v	g	g	g	v	v	g	g	v	v	g	v	v	v	g	g	v	v	v	g	g
NVG_SCAFFOLD129_175551	129	1	1.24	48	0	46.7	0	g	v	g	g	g	v	g	g	g	v	v	g	g	g	g	v	g	g	g	g	v	v	g	g	g	v	v	g	g	v	v	g	v	v	v	g	g	v	v	v	g	g
NVG_SCAFFOLD129_361393	129	1	1.24	48	0	46.7	0	g	v	g	g	g	v	g	g	g	v	v	g	g	g	g	v	g	g	g	g	v	v	g	g	g	v	v	g	g	v	v	g	v	v	v	g	g	v	v	v	g	g
Nv145	32	1	1.24	48	0	46.7	0	g	v	g	g	g	v	g	0	g	v	v	g	g	g	g	0	g	g	g	g	v	v	g	0	g	v	v	g	g	v	0	g	v	v	v	g	g	v	v	v	g	g
NVG_SCAFFOLD32_1613738	32	1	1.24	48	0	46.7	0	g	v	g	g	g	v	g	g	g	v	v	g	g	g	g	v	g	g	g	g	v	v	g	g	g	v	v	g	g	v	v	g	v	v	v	g	g	v	v	v	g	g
NVG_SCAFFOLD32_1471486	32	1	1.24	48	0	46.7	0	g	v	g	g	g	v	g	g	g	v	v	g	g	g	g	v	g	g	g	g	v	v	g	g	g	v	v	g	g	v	v	g	v	v	v	g	g	v	v	v	g	g
NVG_SCAFFOLD32_918896	32	1	1.24	48	0	46.7	0	g	v	g	g	g	v	g	g	g	v	v	g	g	g	g	v	g	g	g	g	v	v	g	g	g	v	v	g	g	v	v	g	v	v	v	g	g	v	v	v	g	g
NVG_SCAFFOLD32_748504	32	1	1.24	48	0	46.7	0	g	v	0	g	g	v	g	g	g	v	v	g	g	g	0	v	0	g	g	g	v	v	g	g	g	v	0	g	g	v	v	g	v	v	v	g	g	v	0	v	g	g
NVG_SCAFFOLD32_594828	32	1	1.24	48	0	46.7	0	g	v	g	g	g	v	g	g	g	v	v	g	g	g	g	v	g	g	g	g	v	v	g	g	g	v	v	g	g	v	v	g	v	v	v	g	g	v	v	v	g	g
NVG_SCAFFOLD32_334100	32	1	1.24	48	0	46.7	0	g	v	g	g	g	v	g	g	g	v	v	g	g	g	g	v	g	g	g	g	v	v	g	g	g	v	v	g	g	v	v	g	v	v	v	g	g	v	v	v	g	g
NVG_SCAFFOLD32_110243	32	1	1.24	48	0	46.7	0	g	v	g	g	g	v	g	g	g	v	v	g	g	g	g	v	g	g	g	g	v	v	g	g	g	v	v	g	g	v	v	g	v	v	v	g	g	v	v	v	g	g
NVG_SCAFFOLD63_71391	63	1	1.24	48	0	46.7	0	g	v	g	g	g	v	g	g	g	v	v	g	g	g	g	v	g	g	g	g	v	v	g	g	g	v	v	g	g	v	v	g	v	v	v	g	g	v	v	v	g	g
NVG_SCAFFOLD675_3022	675	1	1.24	48	0	46.7	0	g	v	g	g	g	v	g	g	g	v	v	g	g	g	g	v	g	g	g	g	v	v	g	g	g	v	v	g	g	v	v	g	v	v	v	g	g	v	v	v	g	g
NVG_SCAFFOLD286_121906	286	1	1.24	48	0	46.7	0	g	v	g	g	g	v	g	g	g	v	v	g	g	g	g	v	g	g	g	g	v	v	g	g	g	v	v	g	g	v	v	g	v	v	v	g	g	v	v	v	g	g
NVG_SCAFFOLD286_125463	286	1	1.24	48	0	46.7	0	g	v	g	g	g	v	g	g	g	v	v	g	g	g	g	v	g	g	g	g	v	v	g	g	g	v	v	g	g	v	v	g	v	v	v	g	g	v	v	v	g	g
NVG_SCAFFOLD286_129224	286	1	1.24	48	0	46.7	0	g	v	g	g	g	v	g	g	g	v	v	g	g	g	g	v	g	g	g	g	v	v	g	g	g	v	v	g	g	v	v	g	v	v	v	g	g	v	v	v	g	g
NVG_SCAFFOLD47_1309046	47	1	1.24	48	0	46.7	0	g	v	g	g	g	v	g	g	g	v	v	g	g	g	g	v	g	g	g	g	v	v	g	g	g	v	v	g	g	v	v	g	v	v	v	g	g	v	v	v	g	g
NVG_SCAFFOLD47_1165824	47	1	1.24	48	0	46.7	0	g	v	g	g	g	v	g	g	g	v	v	g	g	g	g	v	g	g	g	g	v	v	g	g	g	v	v	g	g	v	v	g	v	v	v	g	g	v	v	v	g	g
NVG_SCAFFOLD47_1161696	47	1	1.24	48	0	46.7	0	g	v	g	g	g	v	g	g	g	v	v	g	g	g	g	v	g	g	g	g	v	v	g	g	g	v	v	g	g	v	v	g	v	v	v	g	g	v	v	v	g	g
NVG_SCAFFOLD47_1050642	47	1	1.24	48	0	46.7	0	g	v	g	g	g	v	g	g	g	v	v	g	g	g	g	v	g	g	g	g	v	v	g	g	g	v	v	g	g	v	v	g	v	v	v	g	g	v	v	v	g	g
NVG_SCAFFOLD47_852004	47	1	1.24	48	0	46.7	0	g	v	g	g	g	v	g	g	g	v	v	g	g	g	g	v	g	g	g	g	v	v	g	g	g	v	v	g	g	v	v	g	v	v	v	g	g	v	v	v	g	g
NVG_SCAFFOLD47_613130	47	1	1.24	48	0	46.7	0	g	v	g	g	g	v	g	g	g	v	v	g	g	g	g	v	g	g	g	g	v	v	g	g	g	v	v	g	g	v	v	g	v	v	v	g	g	v	v	v	g	g
NVG_SCAFFOLD47_462514	47	1	1.24	48	0	46.7	0	g	v	g	g	g	v	g	g	g	v	v	g	g	g	g	v	g	g	g	g	v	v	g	g	g	v	v	g	g	v	v	g	v	v	v	g	g	v	v	v	g	g
NVG_SCAFFOLD47_213477	47	1	1.24	48	0	46.7	0	g	v	g	g	g	v	g	g	g	v	v	g	g	g	g	v	g	g	g	g	0	v	g	g	g	v	v	g	g	v	v	g	v	v	v	g	g	v	v	v	g	g
NVG_SCAFFOLD47_87740	47	1	1.24	48	0	46.7	0	g	v	g	g	g	v	g	g	g	v	v	g	g	g	g	v	g	g	g	g	v	v	g	g	g	v	v	g	g	v	v	g	v	v	v	g	g	v	v	v	g	g
NVG_SCAFFOLD258_93794	258	1	1.24	48	0	46.7	0	g	v	g	g	g	v	g	g	g	v	v	g	g	g	g	v	g	g	g	g	v	v	g	g	g	v	v	g	g	v	v	g	v	v	v	g	g	v	v	v	g	g
NVG_SCAFFOLD258_94891	258	1	1.24	48	0	46.7	0	g	v	g	g	g	v	g	g	g	v	v	g	g	g	g	v	g	g	g	g	v	v	g	g	g	v	v	g	g	v	v	g	v	v	v	g	g	v	v	v	g	g
NVG_SCAFFOLD120_329716	120	1	1.24	48	0	46.7	0	g	v	g	g	g	v	g	g	g	v	v	g	g	g	g	v	g	g	g	g	v	v	g	g	g	v	v	g	g	v	v	g	v	v	v	g	g	v	v	v	g	g
NVG_SCAFFOLD120_279898	120	1	1.24	48	0	46.7	0	g	v	g	g	g	v	g	g	g	v	v	g	g	g	g	v	g	g	g	g	v	v	g	g	g	v	v	g	g	v	v	g	v	v	v	g	g	v	v	v	g	g
NVG_SCAFFOLD120_51380	120	1	1.24	48	0	46.7	0	g	v	g	g	g	v	g	g	g	v	v	g	g	g	g	v	g	g	g	g	v	v	g	g	g	v	v	g	g	v	v	g	v	v	v	g	g	v	v	v	g	g
NVG_SCAFFOLD142_132834	142	1	1.24	48	0	46.7	0	g	v	g	g	g	v	g	g	g	v	v	g	g	g	g	v	g	g	g	g	v	v	g	g	g	v	v	g	g	v	v	g	v	v	v	g	g	v	v	v	g	g
NVG_SCAFFOLD390_25373	390	1	1.24	48	0	46.7	0	g	v	g	g	g	v	g	g	g	v	v	g	g	g	g	v	g	g	g	g	v	v	g	g	g	v	v	g	g	v	v	g	v	v	v	g	g	v	v	v	g	g
NVG_SCAFFOLD390_25698	390	1	1.24	48	0	46.7	0	g	v	g	g	g	v	g	g	g	v	v	g	g	g	g	v	g	g	g	g	v	v	g	g	g	v	v	g	g	v	v	g	v	v	v	g	g	v	v	v	g	g
NVG_SCAFFOLD390_40351	390	1	1.24	48	0	46.7	0	g	v	g	g	g	v	g	g	g	v	v	g	g	g	g	v	g	g	g	g	v	v	g	g	g	v	v	g	g	v	v	g	v	v	v	g	g	v	v	v	g	g
NVG_SCAFFOLD64_375188	64	1	1.24	48	0	46.7	0	g	v	g	g	g	v	g	g	g	v	v	g	g	g	g	v	g	g	g	g	v	v	g	g	g	v	v	g	g	v	v	g	v	v	v	g	g	v	v	v	g	g
NVG_SCAFFOLD234_35160	234	1	1.24	48	0	46.7	0	g	v	g	g	g	v	g	g	g	v	v	g	g	g	g	v	g	g	g	g	v	v	g	g	g	v	v	g	g	v	v	g	v	v	v	g	g	v	v	v	g	g
NVG_SCAFFOLD5330_481	5330	1	1.24	48	0	46.7	0	g	v	g	g	g	v	g	g	g	v	v	g	g	g	g	v	g	g	g	g	v	v	g	g	g	v	v	g	g	v	v	g	v	v	v	g	g	v	v	v	g	g
NVG_SCAFFOLD381_2313	381	1	1.24	48	0	46.7	0	g	v	g	g	g	v	g	g	g	v	v	g	g	g	g	v	g	g	g	g	v	v	g	g	g	v	v	g	g	v	v	g	v	v	v	g	g	v	v	v	g	g
NVG_SCAFFOLD41_257151	41	1	1.24	48	0	46.7	0	g	v	g	g	g	v	g	g	g	v	v	g	g	g	g	v	g	g	g	g	v	v	g	g	g	v	v	g	g	v	v	g	v	v	v	g	g	v	v	v	g	g
NVG_SCAFFOLD41_300676	41	1	1.24	48	0	46.7	0	g	v	g	g	g	v	g	g	g	v	v	g	g	g	g	v	g	g	g	g	v	v	g	g	g	v	v	g	g	v	v	g	v	v	v	g	g	v	v	v	g	g
NVG_SCAFFOLD41_426819	41	1	1.24	48	0	46.7	0	g	v	g	g	g	v	g	g	g	v	v	g	g	g	g	v	g	g	g	g	0	v	g	g	g	v	v	g	g	v	v	g	v	v	v	g	g	v	v	v	g	g
NVG_SCAFFOLD161_190078	161	1	1.24	48	0	46.7	0	g	v	g	g	g	v	g	g	g	v	v	g	g	g	g	v	g	g	g	g	v	v	g	g	g	v	v	g	g	v	v	g	v	v	v	g	g	v	v	v	g	g
NVG_SCAFFOLD161_82904	161	1	1.24	48	0	46.7	0	g	v	g	g	g	v	g	g	g	v	v	g	g	g	g	v	g	g	g	g	v	v	g	g	g	v	v	g	g	v	v	g	v	v	v	g	g	v	v	v	g	g
NVG_SCAFFOLD2486_1672	2486	1	1.24	48	0	46.7	0	g	v	g	g	g	v	g	g	g	v	v	g	g	g	g	v	g	g	g	g	v	v	g	g	g	v	v	g	g	v	v	g	v	v	v	g	g	v	v	v	g	g
NVG_SCAFFOLD163_378363	163	1	1.24	48	0	46.7	0	g	v	g	g	g	v	g	g	g	v	v	g	g	g	g	v	g	g	g	g	v	v	g	g	g	v	v	g	g	v	v	g	v	v	v	g	g	v	v	v	g	g
NVG_SCAFFOLD607_11322	607	1	1.24	48	0	46.7	0	g	v	g	g	g	v	g	g	g	v	v	g	g	g	g	v	g	g	g	g	v	v	g	g	g	v	v	g	g	v	v	g	v	v	v	g	g	v	v	v	g	g
NVG_SCAFFOLD464_103889	464	1	1.24	48	0	46.7	0	g	v	g	g	g	v	g	g	g	v	v	g	g	g	g	v	g	g	g	g	v	v	g	g	g	v	v	g	g	v	v	g	v	v	v	g	g	v	v	v	g	g
NVG_SCAFFOLD96_14024	96	1	1.24	48	0	46.7	0	g	v	g	g	g	v	g	g	g	v	v	g	g	g	g	v	g	g	g	g	v	v	g	g	g	v	v	g	g	v	v	g	v	v	v	g	g	v	v	v	g	g
NVG_SCAFFOLD96_241282	96	1	1.24	48	0	46.7	0	g	v	g	g	g	v	g	g	g	v	v	g	g	g	g	v	g	g	g	g	v	v	g	g	g	v	v	g	g	v	v	g	v	v	v	g	g	v	v	v	g	g
NVG_SCAFFOLD170_183736	170	1	1.24	48	0	46.7	0	g	v	g	g	g	v	g	g	g	v	v	g	g	g	g	v	g	g	g	g	v	v	g	g	g	v	v	g	g	v	v	g	v	v	v	g	g	v	v	v	g	g
NVG_SCAFFOLD251_26222	251	1	1.24	48	0	46.7	0	g	v	g	g	g	v	g	g	g	v	v	g	g	g	g	v	g	g	g	g	v	v	g	g	g	v	v	g	g	v	v	g	v	v	v	g	g	v	v	v	g	g
NVG_SCAFFOLD5084_3772	5084	1	1.24	48	0	46.7	0	g	v	g	g	g	v	g	g	g	v	v	g	g	g	g	v	g	g	g	g	v	v	g	g	g	v	v	g	g	v	v	g	v	v	v	g	g	v	v	v	g	g
NVG_SCAFFOLD2193_5247	2193	1	1.24	48	0	46.7	0	g	v	g	g	g	v	g	g	g	v	v	g	g	g	g	v	g	g	g	g	v	v	g	g	g	v	v	g	g	v	v	g	v	v	v	g	g	v	v	v	g	g
NVG_SCAFFOLD820_36375	820	1	1.24	48	0	46.7	0	g	v	g	g	g	v	g	g	g	v	v	g	g	g	g	v	g	g	g	g	0	v	g	g	g	v	0	g	g	v	v	g	v	v	v	g	g	v	v	v	g	g
NVG_SCAFFOLD820_9025	820	1	1.24	48	0	46.7	0	g	v	g	g	g	v	g	g	g	v	v	g	g	g	g	v	g	g	g	g	v	v	g	g	g	v	v	g	g	v	v	g	v	v	v	g	g	v	v	v	g	g
NVG_SCAFFOLD820_6218	820	1	1.24	48	0	46.7	0	g	v	g	g	g	v	g	g	g	v	v	g	g	g	g	v	g	g	g	g	v	v	g	g	g	v	v	g	g	v	v	g	v	v	v	g	g	v	v	v	g	g
NVG_SCAFFOLD189_332290	189	1	1.24	48	0	46.7	0	g	v	g	g	g	v	g	g	g	v	v	g	g	g	g	v	g	g	g	g	v	v	g	g	g	v	v	g	g	v	v	g	v	v	v	g	g	v	v	v	g	g
NVG_SCAFFOLD230_163631	230	1	1.24	48	0	46.7	0	g	v	g	g	g	v	g	g	g	v	v	g	g	g	g	v	g	g	g	g	v	v	g	g	g	v	v	g	g	v	v	g	v	v	v	g	g	v	v	v	g	g
NVG_SCAFFOLD249_30182	249	1	1.24	48	0	46.7	0	g	v	g	g	g	v	g	g	g	v	v	g	g	g	g	v	g	g	g	g	v	v	g	g	g	v	v	g	g	v	v	g	v	v	v	g	g	v	v	v	g	g
NVG_SCAFFOLD249_68093	249	1	1.24	48	0	46.7	0	g	v	g	g	g	v	g	g	g	v	v	g	g	g	g	v	g	g	g	g	v	v	g	g	g	v	v	g	g	v	v	g	v	v	v	g	g	v	v	v	g	g
NVG_SCAFFOLD74_192460	74	1	1.24	48	0	46.7	0	g	v	g	g	g	v	g	g	g	v	v	g	g	g	g	v	g	g	g	g	v	v	g	g	g	v	v	g	g	v	v	g	v	v	v	g	g	v	v	v	g	g
NVG_SCAFFOLD74_231009	74	1	1.24	48	0	46.7	0	g	v	g	g	g	v	g	g	g	v	v	g	g	g	g	v	g	g	g	g	v	v	g	g	g	v	v	g	g	v	v	g	v	v	v	g	g	v	v	v	g	g
NVG_SCAFFOLD5738_149	5738	1	1.24	48	0	46.7	0	g	v	g	g	g	v	g	g	g	v	v	g	g	g	g	v	g	g	g	g	v	v	g	g	g	v	v	g	g	v	v	g	v	v	v	g	g	v	v	v	g	g
NVG_SCAFFOLD175_34922	175	1	1.24	48	0	46.7	0	g	v	g	g	g	v	g	g	g	v	v	g	g	g	g	v	g	g	g	g	v	v	g	g	g	v	v	g	g	v	v	g	v	v	v	g	g	v	v	v	g	g
NVG_SCAFFOLD84_459102	84	1	1.24	48	0	46.7	0	g	v	g	g	g	v	g	g	g	v	v	g	g	g	g	v	g	g	g	g	v	v	g	g	g	v	v	g	g	v	v	g	v	v	v	g	g	v	v	v	g	g
NVG_SCAFFOLD84_459443	84	1	1.24	48	0	46.7	0	g	v	g	g	g	v	g	g	g	v	v	g	g	g	g	v	g	g	g	g	v	v	g	g	g	v	v	g	g	v	v	g	v	v	v	g	g	v	v	v	g	g
NVG_SCAFFOLD671_34661	671	1	1.24	48	0	46.7	0	g	v	g	g	g	v	g	g	g	v	v	g	g	g	g	v	g	g	g	g	v	v	g	g	g	v	v	g	g	v	v	g	v	v	v	g	g	v	v	v	g	g
NVG_SCAFFOLD171_381695	171	1	1.24	48	0	46.7	0	g	v	g	g	g	v	g	g	g	v	v	g	g	g	g	v	g	g	g	g	v	v	g	g	g	v	v	g	g	v	v	g	v	v	v	g	g	v	v	v	g	g
NVG_SCAFFOLD1169_20704	1169	1	1.24	48	0	46.7	0	g	v	g	g	g	v	g	g	g	v	v	g	g	g	g	v	g	g	g	g	v	v	g	g	g	v	v	g	g	v	v	g	v	v	v	g	g	v	v	v	g	g
NVG_SCAFFOLD86_150486	86	1	1.24	48	0	46.7	0	g	v	g	g	g	v	g	g	g	v	v	g	g	g	g	v	g	g	g	g	v	v	g	g	g	v	v	g	g	v	v	g	v	v	v	g	g	v	v	v	g	g
NVG_SCAFFOLD314_13385	314	1	1.24	48	0	46.7	0	g	v	g	g	g	v	g	g	g	v	v	g	g	g	g	v	g	g	g	g	v	v	g	g	g	v	v	g	g	v	v	g	v	v	v	g	g	v	v	v	g	g
NVG_SCAFFOLD737_18906	737	1	1.24	48	0	46.7	0	g	v	g	g	g	v	g	g	g	v	v	g	g	g	g	v	g	g	g	g	v	v	g	g	g	v	v	g	g	v	v	g	v	v	v	g	g	v	v	v	g	g
NVG_SCAFFOLD158_305189	158	1	1.24	48	0	46.7	0	g	v	g	g	g	v	g	g	g	v	v	g	g	g	g	v	g	g	g	g	v	v	g	g	g	v	v	g	g	v	v	g	v	v	v	g	g	v	v	v	g	g
NVG_SCAFFOLD395_19670	395	1	1.24	48	0	46.7	0	g	v	g	g	g	v	g	g	g	v	v	g	g	g	g	v	g	g	g	g	v	v	g	g	g	v	v	g	g	v	v	g	v	v	v	g	g	v	v	v	g	g
NVG_SCAFFOLD369_52726	369	1	1.24	48	0	46.7	0	g	v	g	g	g	v	g	g	g	v	v	g	g	g	g	v	g	g	g	g	v	v	g	g	g	v	v	g	g	v	v	g	v	v	v	g	g	v	v	v	g	g
NVG_SCAFFOLD164_23202	164	1	1.24	48	0	46.7	0	g	v	g	g	g	v	g	g	g	v	v	g	g	g	g	v	g	g	g	g	0	v	g	g	g	v	v	g	g	v	v	g	v	v	v	g	g	v	v	v	g	g
NVG_SCAFFOLD164_140660	164	1	1.24	48	0	46.7	0	g	v	g	g	g	v	g	g	g	v	v	g	g	g	g	v	g	g	g	g	v	v	g	g	g	v	v	g	g	v	v	g	v	v	v	g	g	v	v	v	g	g
NVG_SCAFFOLD164_140764	164	1	1.24	48	0	46.7	0	g	v	g	g	g	v	g	g	g	v	v	g	g	g	g	v	g	g	g	g	v	v	g	g	g	v	v	g	g	v	v	g	v	v	v	g	g	v	v	v	g	g
NVG_SCAFFOLD164_140818	164	1	1.24	48	0	46.7	0	g	v	g	g	g	v	g	g	g	v	v	g	g	g	g	v	g	g	g	g	v	v	g	g	g	v	v	g	g	v	v	g	v	v	v	g	g	v	v	v	g	g
NVG_SCAFFOLD164_141170	164	1	1.24	48	0	46.7	0	g	v	g	g	g	v	g	g	g	v	v	g	g	g	g	v	g	g	g	g	v	v	g	g	g	v	v	g	g	v	v	g	v	v	v	g	g	v	v	v	g	g
NVG_SCAFFOLD61_254829	61	1	1.24	48	0	46.7	0	g	v	g	g	g	v	g	g	g	v	v	g	g	g	g	v	g	g	g	g	v	v	g	g	g	v	v	g	g	v	v	g	v	v	v	g	g	v	v	v	g	g
NVG_SCAFFOLD61_817885	61	1	1.24	48	0	46.7	0	g	v	g	g	g	v	g	g	g	v	v	g	g	g	g	v	g	g	g	g	v	v	g	g	g	v	v	g	g	v	v	g	v	v	v	g	g	v	v	v	g	g
NVG_SCAFFOLD61_891334	61	1	1.24	48	0	46.7	0	g	v	g	g	g	v	g	g	g	v	v	g	g	g	g	v	g	g	g	g	v	v	g	g	g	v	v	g	g	v	v	g	v	v	v	g	g	v	v	v	g	g
NVG_SCAFFOLD197_145424	197	1	1.24	48	0	46.7	0	g	v	g	g	g	v	g	g	g	v	v	g	g	g	g	v	g	g	g	g	v	v	g	g	g	v	v	g	g	v	v	g	v	v	v	g	g	v	v	v	g	g
NVG_SCAFFOLD197_65823	197	1	1.24	48	0	46.7	0	g	v	g	g	g	v	g	g	g	v	v	g	g	g	g	v	g	g	g	g	v	v	g	g	g	v	v	g	g	v	v	g	v	v	v	g	g	v	v	v	g	g
NVG_SCAFFOLD197_64110	197	1	1.24	48	0	46.7	0	g	v	g	g	g	v	g	g	g	v	v	g	g	g	g	v	g	g	g	g	v	v	g	g	g	v	v	g	g	v	v	g	v	v	v	g	g	v	v	v	g	g
NVG_SCAFFOLD135_451556	135	1	1.24	48	0	46.7	0	g	v	g	g	g	v	g	g	g	v	v	g	g	g	g	v	g	g	g	g	v	v	g	g	g	v	v	g	g	v	v	g	v	v	v	g	g	v	v	v	g	g
NVG_SCAFFOLD135_71422	135	1	1.24	48	0	46.7	0	g	v	g	g	g	v	g	g	g	v	v	g	g	g	g	v	g	g	g	g	v	v	g	g	g	v	v	g	g	v	v	g	v	v	v	g	g	v	v	v	g	g
NVG_SCAFFOLD135_64626	135	1	1.24	48	0	46.7	0	g	v	g	g	g	v	g	g	g	v	v	g	g	g	g	v	g	g	g	g	v	v	g	g	g	v	v	g	g	v	v	g	v	v	v	g	g	v	v	v	g	g
NVG_SCAFFOLD237_116373	237	1	1.24	48	0	46.7	0	g	v	g	g	g	v	g	g	g	v	v	g	g	g	g	v	g	g	g	g	v	v	g	g	g	v	v	g	g	v	v	g	v	v	v	g	g	v	v	v	g	g
NVG_SCAFFOLD237_116487	237	1	1.24	48	0	46.7	0	g	v	g	g	g	v	g	g	g	v	v	g	g	g	g	v	g	g	g	g	v	v	g	g	g	v	v	g	g	v	v	g	v	v	v	g	g	v	v	v	g	g
NVG_SCAFFOLD1910_6996	1910	1	1.24	48	0	46.7	0	0	v	0	g	g	v	g	g	g	v	v	g	g	g	0	v	g	g	g	g	v	v	g	g	g	v	v	g	g	v	v	g	v	v	v	g	g	v	v	v	0	g
NVG_SCAFFOLD132_313210	132	1	1.24	48	0	46.7	0	g	v	g	g	g	v	g	g	g	v	v	g	g	g	g	v	g	g	g	g	v	v	g	g	g	v	v	g	g	v	v	g	v	v	v	g	g	v	v	v	g	g
NVG_SCAFFOLD1501_3100	1501	1	1.24	48	0	46.7	0	g	v	g	g	g	v	g	0	g	v	v	g	g	g	0	v	g	g	g	0	v	v	g	g	g	v	v	g	g	v	v	g	v	v	v	g	g	v	v	v	g	g
NVG_SCAFFOLD149_119911	149	1	1.24	48	0	46.7	0	g	v	g	g	g	v	g	g	g	v	v	g	g	g	g	v	g	g	g	g	v	v	g	g	g	v	v	g	g	v	v	g	v	v	v	g	g	v	v	v	g	g
Nv126	17	1	1.24	48	0	46.7	0	0	v	g	g	g	v	g	g	g	v	v	g	g	g	g	v	g	g	g	g	v	v	g	g	g	v	v	g	g	v	v	g	v	v	v	g	g	v	v	v	g	g
NVG_SCAFFOLD73_410408	73	1	1.24	48	0	46.7	0	g	0	0	g	g	v	g	g	g	v	v	g	g	g	g	v	g	g	0	g	0	v	g	g	g	0	v	g	g	v	0	g	v	v	v	g	g	v	v	v	0	g
NVG_SCAFFOLD348_46749	348	1	1.24	48	0	46.7	0	g	v	g	g	g	v	g	g	g	v	v	g	g	g	g	v	g	g	g	g	v	v	g	g	g	v	v	g	g	v	v	g	v	v	v	g	g	v	v	v	g	g
NVG_SCAFFOLD348_134	348	1	1.24	48	0	46.7	0	g	v	g	g	g	v	g	g	g	v	v	g	g	g	g	v	g	g	g	g	v	v	g	g	g	v	v	g	g	v	v	g	v	v	v	g	g	v	v	v	g	g
NVG_SCAFFOLD69_455644	69	1	1.24	48	0	46.7	0	g	v	g	g	g	v	g	g	g	v	v	g	g	g	0	v	g	g	g	g	v	v	g	g	g	v	v	g	g	v	v	g	v	v	v	g	g	v	v	v	g	g
NVG_SCAFFOLD59_403443	59	1	1.24	48	0	46.7	0	g	v	g	g	g	v	g	g	g	v	v	g	g	g	g	v	g	g	g	g	v	v	g	g	g	v	v	g	g	v	v	g	v	v	v	g	g	v	v	v	g	g
NVG_SCAFFOLD317_193841	317	1	1.24	48	0	46.7	0	g	v	0	g	0	v	g	g	g	v	v	g	g	g	0	v	0	g	g	g	v	v	g	g	g	v	0	g	0	v	v	g	v	v	v	g	g	v	v	v	g	g
NVG_SCAFFOLD144_286596	144	1	1.24	48	0	46.7	0	g	v	g	g	g	v	g	g	g	v	v	g	g	g	g	v	g	g	g	g	v	v	g	g	g	v	v	g	g	v	v	g	v	v	v	g	g	v	v	v	g	g
NvC1-6	144	1	1.24	48	0	46.7	0	g	v	g	g	g	v	g	g	g	v	v	g	g	g	g	v	0	g	g	g	0	0	0	g	g	v	v	g	g	v	v	g	v	v	v	g	g	v	v	v	g	g
NVG_SCAFFOLD144_258971	144	1	1.24	48	0.9	46.7	0.9	g	v	g	g	g	v	g	g	g	v	v	g	g	g	g	v	g	g	g	g	v	v	g	g	g	v	v	g	g	v	v	g	v	v	v	g	g	v	v	v	g	g
NVG_SCAFFOLD144_20173	144	1	1.25	48.9	0	47.6	0	g	v	g	g	g	v	g	g	g	v	v	g	g	g	g	v	g	v	g	g	v	v	g	g	g	v	v	g	g	v	v	g	v	v	v	g	g	v	v	v	g	g
NVG_SCAFFOLD60_20143	60	1	1.25	48.9	0	47.6	0	g	v	g	g	g	v	g	g	g	v	v	g	g	g	g	v	g	v	g	g	v	v	g	g	g	v	v	g	g	v	v	g	v	v	v	g	g	v	v	v	g	g
NVG_SCAFFOLD60_317453	60	1	1.25	48.9	0	47.6	0	g	v	g	g	g	v	g	g	g	v	v	g	g	g	g	v	g	v	g	g	v	v	g	g	g	v	v	g	g	v	v	g	v	v	v	g	g	v	v	v	g	g
NVG_SCAFFOLD60_620966	60	1	1.25	48.9	0	47.6	0	g	v	g	g	g	v	g	g	g	v	v	g	g	g	g	v	g	v	g	g	v	v	g	g	g	v	v	g	g	v	v	g	v	v	v	g	g	v	v	v	g	g
NVG_SCAFFOLD60_741110	60	1	1.25	48.9	0	47.6	0	g	v	g	g	g	v	g	g	g	v	v	g	g	g	g	v	g	v	g	g	v	v	g	g	g	v	v	g	g	v	v	g	v	v	v	g	g	v	v	v	g	g
Nv127	5	1	1.25	48.9	0	47.6	0	g	v	g	g	g	v	g	g	g	v	v	g	g	g	g	v	g	v	g	g	v	v	g	g	g	v	v	g	g	v	v	g	v	v	v	g	g	v	v	v	g	g
NVG_SCAFFOLD159_288573	159	1	1.25	48.9	0	47.6	0	g	v	g	g	g	v	g	g	g	v	v	g	g	g	g	v	g	v	g	g	v	v	g	g	g	v	v	g	g	v	v	g	v	v	v	g	g	v	v	v	g	g
NVG_SCAFFOLD159_116302	159	1	1.25	48.9	0	47.6	0	g	v	g	g	g	v	g	g	g	v	v	g	g	g	g	v	g	v	g	g	v	v	g	g	g	v	v	g	g	v	v	g	v	v	v	g	g	v	v	v	g	g
NVG_SCAFFOLD159_81120	159	1	1.25	48.9	0	47.6	0	g	v	g	g	g	v	g	g	g	v	v	g	g	g	g	v	g	v	g	g	v	v	g	g	g	v	v	g	g	v	v	g	v	v	v	g	g	v	v	v	g	g
NVG_SCAFFOLD25_187416	25	1	1.25	48.9	0	47.6	0	g	v	g	g	g	v	g	g	g	v	v	g	g	g	g	v	g	v	g	g	v	v	g	g	g	v	v	g	g	v	v	g	v	v	v	g	g	v	v	v	g	g
NVG_SCAFFOLD25_357754	25	1	1.25	48.9	0	47.6	0	g	v	g	g	g	v	g	g	g	v	v	g	g	g	g	v	g	v	g	g	v	v	g	g	g	v	v	g	g	v	v	g	v	v	v	g	g	v	v	v	g	g
NVG_SCAFFOLD25_803967	25	1	1.25	48.9	0	47.6	0	g	v	g	g	g	v	g	g	g	v	v	g	g	g	g	v	g	v	g	g	v	v	g	g	g	v	v	g	g	v	v	g	v	v	v	g	g	v	v	v	g	g
NVG_SCAFFOLD25_965983	25	1	1.25	48.9	0	47.6	0	g	v	g	g	g	v	g	g	g	v	v	g	g	g	g	v	g	v	g	g	v	v	g	g	g	v	v	g	g	v	v	g	v	v	v	g	g	v	v	v	g	g
NVG_SCAFFOLD25_1231871	25	1	1.25	48.9	0	47.6	0	g	v	g	g	g	v	g	g	g	v	v	g	g	g	g	v	g	v	g	g	v	v	g	g	g	v	v	g	g	v	v	g	v	v	v	g	g	v	v	v	g	g
NVG_SCAFFOLD25_1453545	25	1	1.25	48.9	0	47.6	0	g	v	g	g	g	v	g	g	g	v	v	g	g	g	g	v	g	v	g	g	v	v	g	g	g	v	v	g	g	v	v	g	v	v	v	g	g	v	v	v	g	g
NVG_SCAFFOLD895_30600	895	1	1.25	48.9	0	47.6	0	g	v	g	g	g	v	g	g	g	v	v	g	g	g	g	v	g	v	g	g	v	v	g	g	g	0	0	g	g	v	v	g	v	v	v	g	g	v	v	v	g	g
NVG_SCAFFOLD236_18556	236	1	1.25	48.9	0	47.6	0	g	v	g	g	g	v	g	g	g	v	v	g	g	g	g	v	g	v	g	g	v	v	g	g	g	v	v	g	g	v	v	g	v	v	v	g	g	v	0	v	g	g
NVG_SCAFFOLD57_19220	57	1	1.25	48.9	0	47.6	0	g	v	g	g	g	v	g	g	g	v	v	g	g	g	g	v	g	v	g	g	v	v	g	g	g	v	v	g	g	v	v	g	v	v	v	g	g	v	v	v	g	g
NVG_SCAFFOLD57_289039	57	1	1.25	48.9	0	47.6	0	g	v	g	g	g	v	g	g	g	v	v	g	g	g	g	v	g	v	g	g	v	v	g	g	g	v	v	g	g	v	v	g	v	v	v	g	g	v	v	v	g	g
NVG_SCAFFOLD57_290830	57	1	1.25	48.9	0	47.6	0	g	v	g	g	g	v	g	g	g	v	v	g	g	g	g	v	g	v	g	g	v	v	g	g	g	v	v	g	g	v	v	g	v	v	v	g	g	v	v	v	g	g
NVG_SCAFFOLD57_577235	57	1	1.25	48.9	0	47.6	0	g	v	g	g	g	v	g	g	g	v	v	g	g	g	g	v	g	v	g	g	v	v	g	g	g	v	v	g	g	v	v	g	v	v	v	g	g	v	v	v	0	g
NVG_SCAFFOLD373_28151	373	1	1.25	48.9	0	47.6	0	g	v	g	g	g	v	g	g	g	v	v	g	g	g	g	v	g	v	g	g	v	v	g	g	g	v	v	g	g	v	v	g	v	v	v	g	g	v	v	v	g	g
NVG_SCAFFOLD373_37315	373	1	1.25	48.9	0.9	47.6	0.9	g	v	g	g	g	v	g	g	g	v	v	g	g	g	g	v	g	v	g	g	v	v	g	g	g	v	v	g	g	v	v	g	v	v	v	g	g	v	v	v	g	g
NVG_SCAFFOLD58_328193	58	1	1.26	49.8	0	48.5	0	g	v	g	g	g	v	g	g	g	v	v	g	g	g	0	v	g	v	g	g	v	v	g	g	g	v	v	g	g	v	v	g	v	v	v	g	g	v	v	v	g	g
NVG_SCAFFOLD58_59885	58	1	1.26	49.8	1.8	48.5	1.8	g	v	g	g	g	v	g	g	g	v	v	g	g	g	g	v	g	v	g	g	v	v	g	g	g	v	v	g	g	v	v	g	v	v	v	g	g	v	v	v	g	g
NVG_SCAFFOLD53_149084	53	1	1.27	51.6	0	50.3	0	g	v	g	g	g	v	g	g	g	v	v	g	g	g	g	v	g	v	g	g	v	v	g	g	g	v	v	g	g	v	v	g	v	v	v	g	g	v	v	v	g	g
NVG_SCAFFOLD53_201598	53	1	1.27	51.6	0	50.3	0	g	v	g	g	g	v	g	g	g	v	v	g	g	g	g	v	g	v	g	g	v	v	g	g	g	v	v	g	g	v	v	g	v	v	v	g	g	v	v	v	g	g
NVG_SCAFFOLD53_411176	53	1	1.27	51.6	0	50.3	0	g	v	g	g	g	v	g	g	g	v	v	g	g	g	0	v	g	v	g	g	v	v	g	g	g	v	0	g	g	v	0	g	v	v	v	g	g	v	0	v	g	g
NVG_SCAFFOLD83_23885	83	1	1.27	51.6	0	50.3	0	g	v	g	g	g	v	g	g	g	v	v	g	g	g	g	v	g	v	g	g	v	v	g	g	g	v	v	g	g	v	v	g	v	v	v	g	g	v	v	v	g	g
NVG_SCAFFOLD83_482506	83	1	1.27	51.6	0	50.3	0	g	v	g	g	g	v	g	g	g	v	v	g	g	g	g	v	g	v	g	g	v	v	g	g	g	v	v	g	g	v	v	g	v	v	v	g	g	v	v	v	g	g
NVG_SCAFFOLD83_489608	83	1	1.27	51.6	0	50.3	0	g	v	g	g	g	v	g	g	g	v	v	g	g	g	g	v	g	v	g	g	v	v	g	g	g	v	v	g	g	v	v	g	v	v	v	g	g	v	v	v	g	g
NVG_SCAFFOLD312_29840	312	1	1.27	51.6	0	50.3	0	g	v	g	g	g	v	g	g	g	v	v	g	g	g	g	v	g	v	g	g	v	v	g	g	g	v	v	g	g	v	v	g	v	v	v	g	g	v	v	v	g	g
NVG_SCAFFOLD39_9220	39	1	1.27	51.6	0	50.3	0	g	v	g	g	g	v	g	g	g	v	v	g	g	g	g	v	g	v	g	g	v	v	g	g	g	v	v	g	g	v	v	g	v	v	v	g	g	v	v	v	g	g
NvC1-22	39	1	1.27	51.6	0	50.3	0	g	v	g	g	g	v	g	g	g	v	v	g	g	g	g	v	g	v	g	g	v	v	g	g	g	v	v	g	g	v	v	g	v	v	v	g	g	v	v	v	g	g
NVG_SCAFFOLD33_1454641	33	1	1.27	51.6	0	50.3	0	g	v	g	g	g	v	g	g	g	v	v	g	g	g	g	v	g	v	g	g	v	v	g	g	g	v	v	g	g	v	v	g	v	v	v	g	g	v	v	v	g	g
NVG_SCAFFOLD33_1224750	33	1	1.27	51.6	0	50.3	0	g	v	g	g	g	v	g	g	g	v	v	g	g	g	g	v	g	v	g	g	v	v	g	g	g	v	v	g	g	v	v	g	v	v	v	g	g	v	v	v	g	g
Nv311	33	1	1.27	51.6	0	50.3	0	g	v	g	g	g	v	g	g	g	v	v	g	g	g	g	v	g	v	g	g	0	v	g	g	g	v	v	g	g	v	0	g	v	v	v	g	g	v	v	v	g	g
EF-1aF1	33	1	1.27	51.6	0.9	50.3	0.9	g	v	g	g	g	v	g	g	g	v	v	g	g	g	g	v	g	v	g	g	v	v	g	g	g	v	v	g	g	v	v	g	v	v	v	g	g	v	v	v	g	g
NVG_SCAFFOLD33_767863	33	1	1.28	52.5	0	51.2	0	g	v	g	g	g	v	g	g	g	v	v	g	g	g	g	v	g	v	g	g	v	v	g	g	g	v	v	g	g	v	v	g	v	v	v	g	g	v	v	v	g	g
NVG_SCAFFOLD33_755832	33	1	1.28	52.5	0	51.2	0	g	v	g	g	g	v	g	g	g	v	v	g	g	g	g	v	g	v	g	g	v	v	g	g	g	v	v	g	g	v	v	g	v	v	v	g	g	v	v	v	g	g
NVG_SCAFFOLD33_755669	33	1	1.28	52.5	0	51.2	0	g	v	g	g	g	v	g	g	g	v	v	g	g	g	g	v	g	v	g	g	v	v	g	g	g	v	v	g	g	v	v	g	v	v	v	g	g	v	v	v	g	g
NVG_SCAFFOLD33_586722	33	1	1.28	52.5	0	51.2	0	g	v	g	g	g	v	g	g	g	v	v	g	g	g	g	v	g	v	g	g	v	v	g	g	g	v	v	g	g	v	v	g	v	v	v	g	g	v	v	v	g	g
Scaf33_567884	33	1	1.28	52.5	0	51.2	0	g	v	g	g	g	v	g	g	g	v	v	g	g	g	g	v	g	v	g	g	v	v	g	g	g	v	v	g	g	v	v	g	v	v	v	g	g	v	v	v	g	g
NVG_SCAFFOLD33_563112	33	1	1.28	52.5	0	51.2	0	g	v	g	g	g	v	g	g	g	v	v	g	g	g	g	v	g	v	g	g	v	v	g	g	g	v	v	g	g	v	v	g	v	v	v	g	g	v	v	v	g	g
NVG_SCAFFOLD33_562631	33	1	1.28	52.5	0	51.2	0	g	v	g	g	g	v	g	g	g	v	v	g	g	g	g	v	g	v	g	g	v	v	g	g	g	v	v	g	g	v	v	g	v	v	v	g	g	v	v	v	g	g
NVG_SCAFFOLD33_528860	33	1	1.28	52.5	0.9	51.2	0.9	g	v	g	g	g	v	g	g	g	v	v	g	g	g	g	v	g	v	g	g	v	v	g	g	g	v	v	g	g	v	v	g	v	v	v	g	g	v	v	v	g	g
NVG_SCAFFOLD33_126877	33	1	1.29	53.4	0	52.1	0	g	v	g	g	g	v	g	g	g	v	v	g	g	g	g	v	g	v	g	g	v	v	g	g	g	v	v	g	g	v	v	g	v	v	v	g	g	v	v	v	g	g
NVG_SCAFFOLD100_271616	100	1	1.29	53.4	0	52.1	0	g	v	g	g	g	v	g	g	g	v	v	g	g	g	g	v	g	v	g	g	v	v	g	g	g	v	v	g	g	v	v	g	v	v	v	g	g	v	v	v	g	g
NVG_SCAFFOLD181_354708	181	1	1.29	53.4	0	52.1	0	g	v	g	g	g	v	g	g	g	v	v	g	g	g	g	v	g	v	g	g	v	v	g	g	g	v	v	g	g	v	v	g	v	v	v	g	g	v	v	v	g	g
NVG_SCAFFOLD181_54094	181	1	1.29	53.4	0	52.1	0	g	v	g	g	g	v	g	g	g	v	v	g	g	g	g	v	g	v	g	g	v	v	g	g	g	v	v	g	g	v	v	g	v	v	v	g	g	v	v	v	g	g
Scaf1_1105	1	1	1.29	53.4	0	52.1	0	g	v	g	g	g	v	g	g	g	v	v	g	g	g	g	v	g	v	g	g	v	v	g	g	g	v	v	g	g	v	v	g	v	v	v	g	g	v	v	v	g	g
NVG_SCAFFOLD1_117721	1	1	1.29	53.4	0	52.1	0	g	v	g	g	g	v	g	g	g	v	v	g	g	g	g	v	g	v	g	g	v	v	g	g	g	v	v	g	g	v	v	g	v	v	v	g	g	v	v	v	g	g
NVG_SCAFFOLD1_228206	1	1	1.29	53.4	0	52.1	0	g	v	g	g	g	v	g	g	g	v	v	g	g	g	g	v	g	v	g	g	v	v	g	g	g	v	v	g	g	v	v	g	v	v	v	g	g	v	v	v	g	g
NVG_SCAFFOLD1_299946	1	1	1.29	53.4	0	52.1	0	g	v	g	g	g	v	g	g	g	v	v	g	g	g	0	v	g	v	g	g	v	v	g	g	g	v	v	g	g	v	v	g	v	v	v	g	g	v	v	v	g	g
NVG_SCAFFOLD1_427414	1	1	1.29	53.4	0	52.1	0	g	v	g	g	g	v	g	g	g	v	v	g	g	g	g	v	g	v	g	g	v	v	g	g	g	v	v	g	g	v	v	g	v	v	v	g	g	v	v	v	g	g
Scaf1_501295	1	1	1.29	53.4	0	52.1	0	g	v	g	g	g	v	g	g	g	v	v	g	g	g	g	v	g	v	g	g	v	v	g	g	g	v	v	g	g	v	v	g	v	v	v	g	g	v	v	v	g	g
NVG_SCAFFOLD1_528781	1	1	1.29	53.4	0	52.1	0	g	v	g	g	g	v	g	g	g	v	v	g	g	g	g	v	g	v	g	g	v	v	g	g	g	v	v	g	g	v	v	g	v	v	v	g	g	v	v	v	0	g
NVG_SCAFFOLD1_607555	1	1	1.29	53.4	0	52.1	0	g	v	g	g	g	v	g	g	g	v	v	g	g	g	g	v	g	v	g	g	v	v	g	g	g	v	v	g	g	v	v	g	v	v	v	g	g	v	v	v	g	g
NVG_SCAFFOLD1_672217	1	1	1.29	53.4	0	52.1	0	g	v	g	g	g	v	g	g	g	v	v	g	g	g	g	v	g	v	g	g	v	v	g	g	g	v	v	g	g	v	v	g	v	v	v	g	g	v	v	v	g	g
NVG_SCAFFOLD1_753452	1	1	1.29	53.4	0	52.1	0	g	v	g	g	g	v	g	g	g	v	v	g	g	g	0	v	0	v	g	g	v	v	g	g	g	v	v	g	g	v	v	g	v	v	v	g	g	v	v	v	0	g
NVG_SCAFFOLD1_780083	1	1	1.29	53.4	0	52.1	0	g	v	g	g	g	v	g	g	g	v	v	g	g	g	g	v	g	v	g	g	v	v	g	g	g	v	v	g	g	v	v	g	v	v	v	g	g	v	v	v	g	g
NVG_SCAFFOLD1_791726	1	1	1.29	53.4	0	52.1	0	g	v	g	g	g	v	g	g	g	v	v	g	g	g	g	v	g	v	g	g	v	v	g	g	g	v	v	g	g	v	v	g	v	v	v	g	g	v	v	v	g	g
NVG_SCAFFOLD1_792034	1	1	1.29	53.4	0	52.1	0	g	v	g	g	g	v	g	g	g	v	v	g	g	g	g	v	g	v	g	g	v	v	g	g	g	v	v	g	g	v	v	g	v	v	v	g	g	v	v	v	g	g
NVG_SCAFFOLD1_820295	1	1	1.29	53.4	0	52.1	0	g	v	g	g	g	v	g	g	g	v	v	g	g	g	g	v	g	v	g	g	v	v	g	g	g	v	v	g	g	v	v	g	v	v	v	g	g	v	v	v	g	g
NVG_SCAFFOLD1_841910	1	1	1.29	53.4	0	52.1	0	g	v	g	g	g	v	g	g	g	v	v	g	g	g	0	v	g	v	g	g	v	v	g	g	g	v	0	g	g	v	v	g	v	v	v	g	g	v	0	v	g	g
NVG_SCAFFOLD1_864922	1	1	1.29	53.4	0.9	52.1	0.9	g	v	g	g	g	v	g	g	g	v	v	g	g	g	g	v	g	v	g	g	v	v	g	g	g	0	0	g	g	v	v	g	v	v	v	g	g	v	0	v	g	g
NVG_SCAFFOLD1_940941	1	1	1.30	54.4	0	53	0	g	v	g	g	g	v	g	g	g	v	v	g	g	g	g	v	g	v	g	g	v	v	g	g	g	v	v	g	g	v	v	g	v	v	v	g	g	v	v	v	g	g
NVG_SCAFFOLD1_983750	1	1	1.30	54.4	0	53	0	g	v	g	g	g	v	g	g	g	v	v	g	g	g	g	v	g	v	g	g	v	v	g	g	g	v	v	g	g	v	v	g	v	v	v	g	g	v	v	v	g	g
NVG_SCAFFOLD1_995937	1	1	1.30	54.4	0	53	0	g	v	g	g	g	v	g	g	g	v	v	g	g	g	g	v	g	v	g	g	v	v	g	g	g	v	v	g	g	v	v	g	v	v	v	g	g	v	v	v	g	g
Scaf1_1006577	1	1	1.30	54.4	0	53	0	g	v	g	g	g	v	g	g	g	v	v	g	g	g	g	v	g	v	g	g	v	v	g	g	g	v	v	g	g	v	v	g	v	v	v	g	g	v	v	v	g	g
NVG_SCAFFOLD1_1049287	1	1	1.30	54.4	0.9	53	0.9	g	v	g	g	g	v	g	g	g	v	v	g	g	g	g	v	g	v	g	g	v	v	g	g	g	v	v	g	g	v	v	g	v	v	v	g	g	v	v	v	g	g
NVG_SCAFFOLD1_1115692	1	1	1.31	55.3	0	53.9	0	g	v	g	g	g	v	g	g	g	v	v	g	g	g	g	v	g	v	g	g	v	v	g	g	g	v	v	g	g	v	v	g	v	v	v	g	g	v	v	v	g	g
NVG_SCAFFOLD1_1127497	1	1	1.31	55.3	0	53.9	0	g	v	g	g	g	v	g	g	g	v	v	g	g	g	g	v	g	v	g	g	v	v	g	g	g	v	v	g	g	v	v	g	v	v	v	g	g	v	v	v	g	g
NVG_SCAFFOLD1_1136862	1	1	1.31	55.3	0	53.9	0	g	v	g	g	g	v	g	g	g	v	v	g	g	g	g	v	g	v	g	g	v	v	g	g	g	v	v	g	g	v	v	g	v	v	v	g	g	v	v	v	g	g
NVG_SCAFFOLD1_1138764	1	1	1.31	55.3	0	53.9	0	g	v	g	g	g	v	g	g	g	v	v	g	g	g	g	v	g	v	g	g	v	v	g	g	g	v	v	g	g	v	v	g	v	v	v	g	g	v	v	v	g	g
NVG_SCAFFOLD1_1161691	1	1	1.31	55.3	0	53.9	0	g	v	g	g	g	v	g	g	g	v	v	g	g	g	g	v	g	v	g	g	v	v	g	g	g	v	v	g	g	v	v	g	v	v	v	g	g	v	v	v	g	g
NVG_SCAFFOLD1_1188031	1	1	1.31	55.3	1.8	53.9	1.8	g	v	g	g	g	v	g	g	g	v	v	g	g	g	g	v	g	v	g	g	v	v	g	g	g	v	v	g	g	v	v	g	v	v	v	g	g	v	v	v	g	g
NVG_SCAFFOLD1_1310169	1	1	1.32	57.1	0	55.7	0	g	v	g	g	g	v	g	g	g	v	v	g	g	g	g	v	g	v	g	g	v	v	g	g	g	v	v	g	g	v	v	g	v	v	v	g	g	v	g	v	g	g
NVG_SCAFFOLD1_1317249	1	1	1.32	57.1	0	55.7	0	g	v	g	g	g	v	g	g	g	v	v	g	g	g	g	v	g	v	g	g	v	v	g	g	g	v	v	g	g	v	v	g	v	v	v	g	g	v	g	v	g	g
NVG_SCAFFOLD1_1318636	1	1	1.32	57.1	0	55.7	0	g	v	g	g	g	v	g	g	g	v	v	g	g	g	g	v	g	v	g	g	v	v	g	g	g	v	v	g	g	v	v	g	v	v	v	g	g	v	g	v	g	g
NVG_SCAFFOLD1_1390592	1	1	1.32	57.1	0	55.7	0	g	v	g	g	g	v	g	g	g	v	v	g	g	g	g	v	g	v	g	g	v	v	g	g	g	v	v	g	g	v	v	g	v	v	v	g	g	v	g	v	g	g
NVG_SCAFFOLD1_1404530	1	1	1.32	57.1	0	55.7	0	g	v	g	g	g	v	g	g	g	v	v	g	g	g	g	v	g	v	g	g	v	v	g	g	g	v	v	g	g	v	v	g	v	v	v	g	g	v	g	v	g	g
NVG_SCAFFOLD1_1421039	1	1	1.32	57.1	0.9	55.7	0.9	g	v	g	g	g	v	g	g	g	v	v	g	g	g	g	v	g	v	g	g	v	v	g	g	g	v	v	g	g	v	v	g	v	v	v	g	g	v	g	v	g	g
Scaf1_1490953	1	1	1.33	58	0	56.6	0	g	v	g	g	g	v	g	g	g	v	v	g	g	g	g	v	g	v	g	g	v	v	g	g	g	v	g	g	g	v	v	g	v	v	v	g	g	v	g	v	g	g
NVG_SCAFFOLD1_1494731	1	1	1.33	58	0	56.6	0	g	v	g	g	g	v	g	g	g	v	v	g	g	g	g	v	g	v	g	g	v	v	g	g	g	v	g	g	g	v	v	g	v	v	v	g	g	v	g	v	g	g
NVG_SCAFFOLD1_1500030	1	1	1.33	58	0	56.6	0	g	v	g	g	g	v	g	g	g	v	v	g	g	g	g	v	g	v	g	g	v	v	g	g	g	v	g	g	g	v	v	g	v	v	v	g	g	v	g	v	g	g
NVG_SCAFFOLD1_1527267	1	1	1.33	58	0	56.6	0	g	v	g	g	g	v	g	g	g	v	v	g	g	g	g	v	g	v	g	g	v	0	g	g	g	v	g	g	g	v	0	g	v	v	v	g	g	v	g	v	g	g
NVG_SCAFFOLD1_1538028	1	1	1.33	58	0	56.6	0	g	v	g	g	g	v	g	g	g	v	v	g	g	g	g	v	g	v	g	g	v	v	g	g	g	v	g	g	g	v	v	g	v	v	v	g	g	v	g	v	g	g
NVG_SCAFFOLD1_1548439	1	1	1.33	58	1.8	56.6	1.8	g	v	g	g	g	v	g	g	g	v	v	g	g	g	g	v	g	v	g	g	v	v	g	g	g	v	g	g	g	v	v	g	v	v	v	g	g	v	g	v	g	g
NVG_SCAFFOLD1_1752445	1	1	1.34	59.8	0	58.4	0	g	v	g	g	g	v	g	g	g	v	v	g	g	g	g	v	g	v	g	g	v	v	g	g	g	v	g	g	g	v	v	v	v	v	v	g	g	v	g	v	g	g
NVG_SCAFFOLD1_1806356	1	1	1.34	59.8	0	58.4	0	g	v	g	g	g	v	g	g	g	v	v	g	g	g	g	v	g	v	g	g	v	v	g	g	g	v	g	g	g	v	v	v	v	v	v	g	g	v	g	v	g	g
NVG_SCAFFOLD1_1817032	1	1	1.34	59.8	0	58.4	0	g	v	g	g	g	v	g	g	g	v	v	g	g	g	g	v	g	v	g	g	v	v	g	g	g	v	g	g	g	v	v	v	v	v	v	g	g	v	g	v	g	g
NVG_SCAFFOLD1_1838401	1	1	1.34	59.8	0	58.4	0	0	v	g	g	g	v	g	g	g	v	v	g	g	g	g	v	g	v	g	g	v	v	g	g	g	v	g	g	g	v	v	v	v	v	v	g	g	v	g	v	0	g
NVG_SCAFFOLD1_1839280	1	1	1.34	59.8	0	58.4	0	g	v	g	g	g	v	g	g	g	v	v	g	g	g	g	v	g	v	g	g	v	v	g	g	g	v	g	g	g	v	v	v	v	v	v	g	g	v	g	v	g	g
NVG_SCAFFOLD1_1864895	1	1	1.34	59.8	0	58.4	0	g	v	g	g	g	v	g	g	g	v	v	g	g	g	g	v	g	v	g	g	v	v	g	g	g	v	g	g	g	v	v	v	v	v	v	g	g	v	g	v	g	g
NVG_SCAFFOLD1_1869796	1	1	1.34	59.8	0	58.4	0	g	v	g	g	g	v	g	g	g	v	v	g	g	g	g	v	g	v	g	g	v	v	g	g	g	v	g	g	g	v	v	v	v	v	v	g	g	v	g	v	g	g
NVG_SCAFFOLD1_1902236	1	1	1.34	59.8	0	58.4	0	g	v	g	g	g	v	g	g	g	v	v	g	g	g	g	v	g	v	g	g	v	v	g	g	g	v	g	g	g	v	v	v	v	v	v	g	g	v	g	v	g	g
NVG_SCAFFOLD1_1915139	1	1	1.34	59.8	0	58.4	0	g	v	g	g	g	v	g	g	g	v	v	g	g	g	g	v	g	v	g	g	v	v	g	g	g	v	g	g	g	v	v	v	v	v	v	g	g	v	g	v	g	g
NVG_SCAFFOLD1_1950140	1	1	1.34	59.8	0	58.4	0	g	v	g	g	g	v	g	g	g	v	v	g	g	g	g	v	g	v	g	g	v	v	g	g	g	v	g	g	g	v	v	v	v	v	v	g	g	v	g	v	g	g
NVG_SCAFFOLD1_1996720	1	1	1.34	59.8	0	58.4	0	g	v	g	g	g	v	g	g	g	v	v	g	g	g	g	v	g	v	g	g	v	v	g	g	g	v	g	g	g	v	v	v	v	v	v	g	g	v	g	v	g	g
Scaf1_2002985	1	1	1.34	59.8	0	58.4	0	g	v	g	g	g	v	g	g	g	v	v	g	g	g	g	v	g	v	g	g	v	v	g	g	g	v	g	g	g	v	v	v	v	v	v	g	g	v	g	v	g	g
NVG_SCAFFOLD1_2013629	1	1	1.34	59.8	0	58.4	0	g	v	g	g	g	v	g	g	g	v	v	g	g	g	g	v	g	v	g	g	v	v	g	g	g	v	g	g	g	v	v	v	v	v	v	g	g	v	g	v	g	g
NVG_SCAFFOLD1_2043805	1	1	1.34	59.8	1.8	58.4	1.8	g	v	g	g	g	v	g	g	g	v	v	g	g	g	g	v	g	v	g	g	v	v	g	g	g	v	g	g	g	v	v	v	v	v	v	g	g	v	g	v	g	g
NVG_SCAFFOLD1_2132357	1	1	1.35	61.6	0	60.2	0	g	v	g	g	g	v	g	g	g	v	v	g	g	g	g	v	g	v	g	g	v	v	g	g	g	v	g	g	g	v	v	v	v	v	v	g	g	v	g	g	g	g
NVG_SCAFFOLD1_2200369	1	1	1.35	61.6	0	60.2	0	g	v	g	g	g	v	g	g	g	v	v	g	g	g	g	v	g	v	g	g	v	v	g	g	g	v	g	g	g	v	v	v	v	v	v	g	g	v	g	g	g	g
NVG_SCAFFOLD1_2214835	1	1	1.35	61.6	0	60.2	0	g	v	g	g	g	v	g	g	g	v	v	g	g	g	g	v	g	v	g	g	v	v	g	g	g	v	g	g	g	v	v	v	v	v	v	g	g	v	g	g	g	g
NVG_SCAFFOLD1_2219421	1	1	1.35	61.6	0	60.2	0	g	v	g	g	g	v	g	g	g	v	v	g	g	g	g	v	g	v	g	g	v	v	g	g	g	v	g	g	g	v	v	v	v	v	v	g	g	v	g	g	g	g
NVG_SCAFFOLD1_2226039	1	1	1.35	61.6	0	60.2	0	g	v	g	g	g	v	g	g	g	v	v	g	g	g	g	v	g	v	g	g	0	v	g	g	g	v	g	g	g	v	v	v	v	v	v	g	g	v	g	g	g	g
NVG_SCAFFOLD1_2250804	1	1	1.35	61.6	0	60.2	0	g	v	g	g	g	v	g	g	g	v	v	g	g	g	g	v	g	v	g	g	v	v	g	g	g	v	g	g	g	v	v	v	v	v	v	g	g	v	g	g	g	g
NVG_SCAFFOLD1_2257800	1	1	1.35	61.6	0	60.2	0	g	v	g	g	g	v	g	g	g	v	v	g	g	g	g	v	g	v	g	g	v	v	g	g	g	v	g	g	g	v	v	v	v	v	v	g	g	v	g	g	g	g
NVG_SCAFFOLD1_2259286	1	1	1.35	61.6	0.9	60.2	0.9	g	v	g	g	g	v	g	g	g	v	v	g	g	g	g	v	g	v	g	g	v	v	g	g	g	v	g	g	g	v	v	v	v	v	v	g	g	v	g	g	g	g
NVG_SCAFFOLD1_2289896	1	1	1.36	62.5	0.9	61	0.9	g	v	g	g	g	v	g	g	g	v	v	g	g	g	g	v	g	v	g	g	v	g	g	g	g	v	g	g	g	v	v	v	v	v	v	g	g	v	g	g	g	g
Nv105	1	1	1.37	63.4	0	61.9	0	g	v	g	g	g	v	g	g	g	v	v	g	g	g	g	v	g	v	g	g	v	g	g	g	g	v	g	g	g	v	v	v	v	v	v	g	g	v	g	g	g	g
NVG_SCAFFOLD1_2419925	1	1	1.37	63.4	1.8	61.9	1.8	g	v	g	g	g	v	g	g	g	v	v	g	g	g	g	v	g	v	g	g	v	g	g	g	g	v	g	g	g	v	v	v	v	v	v	g	g	v	g	g	g	g
Scaf1_2498098	1	1	1.38	65.2	0	63.7	0	g	v	g	g	g	v	g	g	g	v	g	g	g	g	g	v	g	v	g	g	v	g	g	g	g	v	g	g	g	v	v	v	v	v	v	g	g	v	g	g	g	g
NVG_SCAFFOLD1_2509976	1	1	1.38	65.2	0	63.7	0	g	v	g	g	g	v	g	g	g	v	g	g	g	g	g	v	g	v	g	g	v	g	g	g	g	v	g	g	g	v	v	v	v	v	v	g	g	v	g	g	g	g
NVG_SCAFFOLD1_2579382	1	1	1.38	65.2	0	63.7	0	g	v	g	g	g	v	g	g	g	v	g	g	g	g	g	v	g	v	g	g	v	g	g	g	g	v	g	g	g	v	v	v	v	v	v	g	g	v	g	g	g	g
NVG_SCAFFOLD1_2593390	1	1	1.38	65.2	0.9	63.7	0.9	g	v	g	g	g	v	g	g	g	v	g	g	g	g	g	v	g	v	g	g	v	g	g	g	g	v	g	g	g	v	v	v	v	v	v	g	g	v	g	g	g	g
NVG_SCAFFOLD1_2608405	1	1	1.39	66.1	0	64.6	0	g	v	g	g	g	v	g	g	g	v	g	g	g	g	g	v	g	v	g	g	v	g	g	g	g	v	g	g	g	v	v	v	v	v	v	g	g	v	g	g	g	g
NVG_SCAFFOLD1_2628309	1	1	1.39	66.1	0	64.6	0	g	v	g	g	g	v	g	g	g	v	g	g	g	g	g	v	g	v	g	g	v	g	g	g	g	v	g	g	g	v	v	v	v	v	v	g	g	v	g	g	g	g
NVG_SCAFFOLD1_2714578	1	1	1.39	66.1	0	64.6	0	g	v	g	g	g	v	g	g	g	v	g	g	g	g	g	v	g	v	g	g	v	g	g	g	g	v	g	g	g	v	v	v	v	v	v	g	g	v	g	g	g	g
NVG_SCAFFOLD1_2720333	1	1	1.39	66.1	0	64.6	0	g	v	g	g	g	v	g	g	g	v	g	g	g	g	g	v	g	v	g	g	v	g	g	g	g	v	g	g	g	v	v	v	v	v	v	g	g	v	g	g	g	g
NVG_SCAFFOLD1_2745975	1	1	1.39	66.1	0	64.6	0	g	v	g	g	g	v	g	g	g	v	g	g	g	g	g	v	g	v	g	g	v	g	g	g	g	v	g	g	g	v	v	v	v	v	v	g	g	v	g	g	g	g
NVG_SCAFFOLD1_2807667	1	1	1.39	66.1	1.9	64.6	1.8	g	v	g	g	g	v	g	g	g	v	g	g	g	g	g	v	g	v	g	g	v	g	g	g	g	v	g	g	g	v	v	v	v	v	v	g	g	v	g	g	g	g
NVG_SCAFFOLD1_2832420	1	1	1.40	68	0	66.4	0	g	v	g	g	g	v	g	g	g	v	g	g	g	g	g	v	g	v	g	g	v	g	g	g	g	v	0	g	g	v	v	v	v	v	v	g	g	v	0	g	g	g
NVG_SCAFFOLD1_2855185	1	1	1.40	68	0.9	66.4	0.9	g	v	g	g	g	v	g	g	g	v	g	g	g	g	g	v	g	v	g	g	0	g	g	g	g	v	g	g	g	v	v	v	v	v	v	g	g	v	g	g	g	g
NVG_SCAFFOLD1_2869766	1	1	1.41	68.9	0	67.3	0	g	v	g	g	g	v	g	g	g	v	g	g	g	g	g	v	g	v	g	g	v	g	g	g	g	v	g	g	g	v	v	v	v	v	v	g	g	v	g	g	g	g
NVG_SCAFFOLD1_2886284	1	1	1.41	68.9	0	67.3	0	g	v	g	g	g	v	g	g	g	v	g	g	g	g	g	v	g	v	g	g	v	g	g	g	g	v	g	g	g	v	v	v	v	v	v	g	g	v	g	g	g	g
NVG_SCAFFOLD1_2909274	1	1	1.41	68.9	0.9	67.3	0.9	g	v	g	g	g	v	g	g	g	v	g	g	g	g	g	v	g	v	g	g	v	g	g	g	g	v	g	g	g	v	v	v	v	v	v	g	g	v	g	g	g	g
NvC1-12	1	1	1.42	69.8	0	68.2	0	g	v	g	g	g	v	g	g	g	v	g	g	g	g	g	v	g	v	g	g	v	g	g	g	g	v	g	g	v	v	v	v	v	v	v	g	g	v	g	g	g	g
NVG_SCAFFOLD1_2944277	1	1	1.42	69.8	0	68.2	0	g	v	g	g	g	v	g	g	g	v	g	g	g	g	g	v	g	v	g	g	v	g	g	g	g	v	g	g	v	v	v	v	v	v	v	g	g	v	g	g	g	g
NVG_SCAFFOLD1_3004048	1	1	1.42	69.8	0	68.2	0	0	v	0	g	g	v	g	g	g	v	g	g	g	g	0	v	0	v	0	g	v	g	g	g	g	v	0	g	v	v	0	v	v	v	v	g	g	v	0	g	0	g
NVG_SCAFFOLD1_3017250	1	1	1.42	69.8	0.9	68.2	0.9	g	v	g	g	g	v	g	g	g	v	g	g	g	g	g	v	g	v	g	g	v	g	g	g	g	v	g	g	v	v	v	v	v	v	v	g	g	v	g	g	g	g
NVG_SCAFFOLD1_3078525	1	1	1.43	70.7	0	69.1	0	g	v	g	g	g	v	g	g	v	v	g	g	g	g	g	v	g	v	g	g	v	g	g	g	g	v	g	g	v	v	v	v	v	v	v	g	g	v	g	g	g	g
NVG_SCAFFOLD1_3080729	1	1	1.43	70.7	0	69.1	0	g	v	g	g	g	v	g	g	v	v	g	g	g	g	g	v	g	v	g	g	v	g	g	g	g	v	g	g	v	v	v	v	v	v	v	g	g	v	g	g	g	g
NVG_SCAFFOLD1_3143700	1	1	1.43	70.7	0	69.1	0	g	v	g	g	g	v	g	g	v	v	g	g	g	g	g	v	g	v	g	g	v	g	g	g	g	v	g	g	v	v	v	v	v	v	v	g	g	v	g	g	g	g
NVG_SCAFFOLD1_3147739	1	1	1.43	70.7	0	69.1	0	g	v	g	g	g	v	g	g	v	v	g	g	g	g	g	v	g	v	g	g	v	g	g	g	g	v	g	g	v	v	v	v	v	v	v	g	g	v	g	g	g	g
NVG_SCAFFOLD1_3161771	1	1	1.43	70.7	0	69.1	0	g	v	g	g	g	v	g	g	v	v	g	g	g	g	g	v	g	v	g	g	v	g	g	g	g	v	g	g	v	v	v	v	v	v	v	g	g	v	g	g	g	g
NVG_SCAFFOLD1_3179107	1	1	1.43	70.7	0	69.1	0	g	v	g	g	g	v	g	g	v	v	g	g	g	g	g	v	g	v	g	g	v	g	g	g	g	v	g	g	v	v	v	v	v	v	v	g	g	v	g	g	g	g
NVG_SCAFFOLD1_3184163	1	1	1.43	70.7	0	69.1	0	g	v	g	g	g	v	g	g	v	v	g	g	g	g	g	v	g	v	g	g	v	g	g	g	g	v	g	g	v	v	v	v	v	v	v	g	g	v	g	g	g	g
NVG_SCAFFOLD1_3232952	1	1	1.43	70.7	0.9	69.1	0.9	g	v	g	g	g	v	g	g	v	v	g	g	g	g	g	v	g	v	g	g	v	g	g	g	g	v	g	g	v	v	v	v	v	v	v	g	g	v	g	g	g	g
NVG_SCAFFOLD1_3239715	1	1	1.44	71.6	0.9	70	0.9	g	v	g	g	g	g	g	g	v	v	g	g	g	g	g	v	g	v	g	g	v	g	g	g	g	v	g	g	v	v	v	v	v	v	v	g	g	v	g	g	g	g
NVG_SCAFFOLD1_3271178	1	1	1.45	72.5	0	70.9	0	g	v	g	g	g	g	g	g	v	v	g	g	g	g	g	v	g	v	g	g	v	g	g	g	g	v	g	g	v	v	v	v	g	v	v	g	g	v	g	g	g	g
NVG_SCAFFOLD1_3282507	1	1	1.45	72.5	0.9	70.9	0.9	g	v	g	g	g	g	g	g	v	v	g	g	g	g	g	v	g	v	g	g	v	0	g	g	g	v	g	g	v	v	v	v	g	v	v	g	g	v	g	g	0	g
NVG_SCAFFOLD1_3335532	1	1	1.46	73.4	0	71.8	0	g	v	g	g	g	g	g	g	v	v	g	g	g	g	g	v	g	v	g	g	v	g	g	g	g	v	g	g	v	v	v	v	g	v	v	g	g	v	g	g	g	g
NVG_SCAFFOLD1_3336961	1	1	1.46	73.4	1.9	71.8	1.8	g	v	g	g	g	g	g	g	v	v	g	g	g	g	0	v	g	v	g	g	v	g	g	g	g	v	0	g	v	v	v	v	g	v	v	g	g	v	g	g	g	g
NVG_SCAFFOLD1_3368472	1	1	1.47	75.3	0	73.7	0	g	v	g	g	g	g	g	g	v	v	g	g	g	g	g	v	g	v	g	g	v	g	g	v	g	v	g	g	v	v	v	v	g	v	v	g	g	v	g	g	0	g
NVG_SCAFFOLD1_3385347	1	1	1.47	75.3	0	73.7	0	g	v	g	g	g	g	g	g	v	v	g	g	g	g	g	v	g	v	g	g	v	g	g	v	g	v	g	g	v	v	v	v	g	v	v	g	g	v	g	g	g	g
NVG_SCAFFOLD1_3398446	1	1	1.47	75.3	0	73.7	0	g	v	g	g	g	g	g	g	v	v	g	g	g	g	g	v	g	v	g	g	v	g	g	v	g	v	g	g	v	v	v	v	g	v	v	g	g	v	g	g	g	g
Nv106	1	1	1.47	75.3	0	73.7	0	g	v	g	g	g	g	g	g	v	v	g	g	g	g	g	v	g	v	g	g	0	g	g	v	g	v	g	g	v	v	v	v	g	v	v	g	g	v	g	g	g	g
NVG_SCAFFOLD1_3490200	1	1	1.47	75.3	0	73.7	0	g	v	g	g	g	g	g	g	v	v	g	g	g	g	g	v	g	v	g	g	v	g	g	v	g	v	g	g	v	v	v	v	g	v	v	g	g	v	g	g	g	g
NVG_SCAFFOLD1_3509600	1	1	1.47	75.3	0.9	73.7	0.9	g	v	g	g	g	g	g	g	v	v	g	g	g	g	g	v	g	v	g	g	v	g	g	v	g	v	g	g	v	v	v	v	g	v	v	g	g	v	g	g	g	g
NVG_SCAFFOLD1_3520521	1	1	1.48	76.2	0.9	74.6	0.9	g	v	g	g	g	g	g	g	v	v	g	g	g	g	g	v	g	v	g	g	v	g	g	v	g	v	g	g	v	v	v	v	g	v	v	g	g	v	g	g	g	g
NVG_SCAFFOLD1_3561667	1	1	1.49	77.1	0	75.5	0	g	v	g	g	g	g	g	g	v	v	g	g	g	g	g	v	g	v	g	g	v	g	g	v	g	v	0	g	v	v	v	v	g	v	v	g	g	v	0	g	0	g
NVG_SCAFFOLD1_3570074	1	1	1.49	77.1	0	75.5	0	g	v	g	g	g	g	g	g	v	v	g	g	g	g	g	v	g	v	g	g	v	g	g	v	g	v	g	g	v	v	v	v	g	v	v	g	g	v	g	g	g	g
NVG_SCAFFOLD1_3616101	1	1	1.49	77.1	0	75.5	0	g	v	g	g	g	g	g	g	v	v	g	g	g	g	g	v	g	v	g	g	v	g	g	v	g	v	g	g	v	v	v	v	g	v	v	g	g	v	g	g	g	g
NVG_SCAFFOLD1_3662996	1	1	1.49	77.1	0	75.5	0	g	v	g	g	g	g	g	g	v	v	g	g	g	g	g	v	g	v	g	g	v	g	g	v	g	v	g	g	v	v	v	v	g	v	v	g	g	v	g	g	g	g
NVG_SCAFFOLD1_3730787	1	1	1.49	77.1	0	75.5	0	g	v	g	g	g	g	g	g	v	v	g	g	g	g	g	v	g	v	g	g	v	g	g	v	g	v	g	g	v	v	v	v	g	v	v	g	g	v	g	g	g	g
NVG_SCAFFOLD1_3802069	1	1	1.49	77.1	1.9	75.5	1.8	g	v	g	g	g	g	g	g	v	v	g	g	g	g	g	v	g	v	g	g	v	g	g	0	g	v	g	g	v	v	v	v	g	v	v	g	g	v	g	g	g	g
NVG_SCAFFOLD1_3835131	1	1	1.50	79	0.9	77.3	0.9	g	v	g	g	g	g	g	g	v	v	g	g	g	g	g	v	g	v	g	g	v	g	g	v	g	v	g	g	v	v	v	v	g	v	v	g	g	g	g	g	g	g
NVG_SCAFFOLD1_4032706	1	1	1.51	79.9	1.8	78.2	1.8	g	v	g	g	g	g	g	g	v	g	g	g	g	g	g	v	g	v	g	g	v	g	g	v	g	v	g	g	v	v	v	v	g	v	v	g	g	g	g	g	g	g
NVG_SCAFFOLD1_4042138	1	1	1.52	81.7	0	80	0	g	v	g	g	g	g	g	g	v	g	g	g	g	g	g	v	g	v	g	g	v	g	g	v	g	0	g	g	v	v	v	v	g	v	v	g	g	g	g	g	g	v
NVG_SCAFFOLD1_4125726	1	1	1.52	81.7	0	80	0	g	v	g	g	g	g	g	g	v	g	g	g	g	g	g	v	g	v	g	g	v	g	g	v	g	v	g	g	v	v	v	v	g	v	v	g	g	g	g	g	g	v
NVG_SCAFFOLD1_4148900	1	1	1.52	81.7	0	80	0	g	v	g	g	g	g	g	g	v	g	g	g	g	g	g	v	g	v	g	g	v	g	g	v	g	v	g	g	v	v	v	v	g	v	v	g	g	g	g	g	g	v
NVG_SCAFFOLD1_4168078	1	1	1.52	81.7	0	80	0	g	v	g	g	g	g	g	g	v	g	g	g	g	g	g	v	g	v	g	g	v	g	g	v	g	v	g	g	v	v	v	v	g	v	v	g	g	g	g	g	g	v
NVG_SCAFFOLD1_4189570	1	1	1.52	81.7	0	80	0	g	v	g	g	g	g	g	g	v	g	g	g	g	g	g	v	g	v	g	g	v	g	g	v	g	v	g	g	v	v	v	v	g	v	v	g	g	g	g	g	g	v
NVG_SCAFFOLD1_4518985	1	1	1.52	81.7	0	80	0	g	v	g	g	g	g	g	g	v	g	g	g	g	g	g	v	g	v	g	g	v	g	g	v	g	v	g	g	v	v	v	v	g	v	v	g	g	g	g	g	g	v
NVG_SCAFFOLD1_4553343	1	1	1.52	81.7	0	80	0	g	v	g	g	g	g	g	g	v	g	g	g	g	g	g	v	g	v	g	g	v	g	g	v	g	v	g	g	v	v	v	v	g	v	v	g	g	g	g	g	g	v
NVG_SCAFFOLD1_4617766	1	1	1.52	81.7	0	80	0	g	v	g	g	g	g	g	g	v	g	g	g	g	g	g	v	g	v	g	g	v	g	g	v	g	v	g	g	v	v	v	v	g	v	v	g	g	g	g	g	g	v
NVG_SCAFFOLD1_4635108	1	1	1.52	81.7	0.9	80	0.9	g	v	g	g	g	g	g	g	v	g	g	g	g	g	g	v	g	v	g	g	v	g	g	v	g	v	g	g	v	v	v	v	g	v	v	g	g	g	g	g	0	v
NVG_SCAFFOLD1_4665477	1	1	1.53	82.6	0	80.9	0	g	v	g	v	g	g	g	g	v	g	g	g	g	g	g	v	g	v	g	g	v	g	g	v	g	v	g	g	v	v	v	v	g	v	v	g	g	g	g	g	g	v
NVG_SCAFFOLD1_4729732	1	1	1.53	82.6	0	80.9	0	g	v	g	v	g	g	g	g	v	g	g	g	g	g	g	v	g	v	g	g	v	g	g	v	g	v	g	g	v	v	v	v	g	v	v	g	g	g	g	g	g	v
NVG_SCAFFOLD1_4755828	1	1	1.53	82.6	0	80.9	0	g	v	g	v	g	g	g	g	v	g	g	g	g	g	g	v	g	v	g	g	v	g	g	v	g	v	g	g	v	v	v	v	g	v	v	g	g	g	g	g	g	v
NVG_SCAFFOLD1_4777189	1	1	1.53	82.6	0	80.9	0	g	v	g	v	g	g	g	g	v	g	g	g	g	g	g	v	g	v	g	g	v	g	g	v	g	v	g	g	v	v	v	v	g	v	v	g	g	g	g	g	g	v
NVG_SCAFFOLD1_4809466	1	1	1.53	82.6	0	80.9	0	g	v	g	v	g	g	g	g	v	g	g	g	g	g	g	v	g	v	g	g	v	g	g	v	g	v	g	g	v	v	v	v	g	v	v	g	g	g	g	g	g	v
NVG_SCAFFOLD1_4881054	1	1	1.53	82.6	1.8	80.9	1.8	g	v	g	v	g	g	g	g	v	g	g	g	g	g	g	v	g	v	g	g	v	g	g	v	g	v	g	g	v	v	v	v	g	v	v	g	g	g	g	g	g	v
NVG_SCAFFOLD1_4949222	1	1	1.54	84.5	0	82.7	0	g	v	0	v	0	g	g	g	v	g	g	g	g	g	0	v	0	v	g	g	v	g	g	v	g	v	0	g	v	v	v	v	g	v	v	g	g	g	0	g	0	v
NVG_SCAFFOLD1_4964422	1	1	1.54	84.5	0	82.7	0	g	v	g	v	g	g	g	g	v	g	g	g	g	g	g	v	g	v	g	g	v	g	g	v	g	v	g	g	v	v	v	v	g	v	v	g	g	g	g	g	g	v
NVG_SCAFFOLD1_5022264	1	1	1.54	84.5	0	82.7	0	g	v	g	v	g	g	g	g	v	g	g	g	g	g	g	v	g	v	g	g	v	g	g	v	g	v	g	g	v	v	v	v	g	v	v	g	g	g	g	g	g	v
NVG_SCAFFOLD1_5029470	1	1	1.54	84.5	0	82.7	0	g	v	g	v	g	g	g	g	v	g	g	g	g	g	g	v	g	v	g	g	v	g	g	v	g	v	g	g	v	v	v	v	g	v	v	g	g	g	g	g	g	v
NVG_SCAFFOLD1_5150479	1	1	1.54	84.5	0	82.7	0	g	v	g	v	g	g	g	g	v	g	g	g	g	g	g	v	g	v	g	g	v	g	g	v	g	v	g	g	v	v	v	v	g	v	v	g	g	g	g	g	g	v
NVG_SCAFFOLD1_5202664	1	1	1.54	84.5	1.8	82.7	1.8	g	v	g	v	g	g	g	g	v	g	g	g	g	g	g	v	g	v	g	g	v	g	g	v	g	v	g	g	v	v	v	v	g	v	v	g	g	g	g	g	g	v
Nv102	1	1	1.55	86.3	1.8	84.5	1.8	g	v	g	v	g	g	g	v	v	g	g	g	g	g	g	v	g	v	g	g	v	g	g	v	g	v	g	g	v	v	g	v	g	v	v	g	g	g	g	g	g	v
NvC1-13	1	1	1.56	88.1	0.9	86.3	0.9	g	v	g	v	g	g	g	v	v	g	g	g	g	v	g	v	g	v	g	0	v	g	g	v	g	v	g	g	v	v	g	v	g	v	v	g	g	g	g	g	g	v
NVG_SCAFFOLD1_5557609	1	1	1.57	89	0	87.2	0	g	v	g	v	g	g	g	v	v	g	g	g	g	v	g	v	g	v	v	g	v	g	g	v	g	v	g	g	v	v	g	v	g	v	v	g	g	g	g	g	g	v
NVG_SCAFFOLD1_5557711	1	1	1.57	89	0	87.2	0	g	v	g	v	g	g	g	v	v	g	g	g	g	v	g	v	g	v	v	g	v	g	g	v	g	v	g	g	v	v	g	v	g	v	v	g	g	g	g	g	g	v
NVG_SCAFFOLD1_5591981	1	1	1.57	89	0.9	87.2	0.9	g	v	g	v	g	g	g	v	v	g	g	g	g	v	g	v	g	v	v	g	v	g	g	v	g	v	g	g	v	v	g	v	g	v	v	g	g	g	g	g	g	v
NVG_SCAFFOLD1_5621603	1	1	1.58	89.9	0	88.1	0	g	v	g	v	g	g	g	v	v	g	g	v	g	v	g	v	g	v	v	g	v	g	g	v	g	v	g	g	v	v	g	v	g	v	v	g	g	g	g	g	g	v
NVG_SCAFFOLD1_5760633	1	1	1.58	89.9	0	88.1	0	g	v	g	v	g	g	g	v	v	g	g	v	g	v	g	v	g	v	v	g	v	g	g	v	g	v	g	g	v	v	g	v	g	v	v	g	g	g	g	g	g	v
NVG_SCAFFOLD1_5823787	1	1	1.58	89.9	2.8	88.1	2.7	g	v	g	v	g	g	g	v	v	g	g	v	g	v	g	v	g	v	v	g	v	g	g	v	g	v	g	g	v	v	g	v	g	v	v	g	g	g	g	g	g	v
NVG_SCAFFOLD7_429779	7	1	1.59	92.7	0.9	90.7	0.9	g	v	g	v	g	g	g	v	v	g	g	v	g	v	g	v	g	v	v	g	v	g	g	v	g	v	g	v	v	v	g	v	g	v	v	g	g	g	g	g	g	v
NVG_SCAFFOLD7_230358	7	1	1.60	93.6	0.9	91.6	0.9	g	v	g	v	g	g	g	v	v	g	g	v	g	v	g	v	g	v	v	g	0	g	g	v	g	v	g	v	v	v	g	v	g	v	v	g	g	g	g	g	g	v
NVG_SCAFFOLD7_6498	7	1	1.61	94.5	n/a	92.6	n/a	g	v	g	v	g	g	g	v	v	g	g	v	g	v	g	v	g	v	v	g	g	g	g	v	g	v	g	v	v	v	g	v	g	g	v	g	g	g	g	g	g	v
NVG_SCAFFOLD116_561227	116	2	2.01	0	0	0	0	g	v	g	g	g	v	v	v	v	g	v	v	v	v	v	g	v	g	v	v	g	v	v	v	v	g	g	g	v	g	v	v	g	v	v	g	v	v	v	v	v	v
NVG_SCAFFOLD116_340291	116	2	2.01	0	0.9	0	0.9	g	v	g	g	g	v	v	v	v	g	v	v	v	v	v	g	v	g	v	v	g	v	v	v	v	g	g	g	v	g	v	v	g	v	v	g	v	v	v	v	v	v
NVG_SCAFFOLD8_73156	8	2	2.02	0.9	0	0.9	0	g	v	g	g	g	v	v	v	v	g	v	v	v	v	g	g	v	g	v	v	g	v	v	v	v	g	g	g	v	g	v	v	g	v	v	g	v	v	v	v	v	v
NVG_SCAFFOLD8_74431	8	2	2.02	0.9	0	0.9	0	g	v	g	g	g	v	v	v	v	g	v	v	v	v	g	g	v	g	v	v	g	v	v	v	v	g	g	g	v	g	v	v	g	v	v	g	v	v	v	v	v	v
NVG_SCAFFOLD8_74733	8	2	2.02	0.9	0	0.9	0	g	v	g	g	g	v	v	v	v	g	v	v	v	v	g	g	v	g	v	v	g	v	v	v	v	g	g	g	v	g	v	v	g	v	v	g	v	v	v	v	v	v
NVG_SCAFFOLD8_174824	8	2	2.02	0.9	0	0.9	0	g	v	g	g	g	v	v	v	v	g	v	v	v	v	g	g	v	g	v	v	g	v	v	v	v	g	g	g	v	g	v	v	g	v	v	g	v	v	v	v	v	v
NVG_SCAFFOLD8_374535	8	2	2.02	0.9	3.8	0.9	3.7	g	v	g	g	g	v	v	v	v	g	v	v	v	v	g	g	v	g	v	v	g	v	v	v	v	g	g	g	v	g	v	v	g	v	v	g	v	v	v	v	v	v
Nv307	8	2	2.03	4.7	1.9	4.6	1.8	0	v	g	g	g	v	v	v	v	g	v	v	v	v	g	g	v	g	v	v	g	v	v	v	v	g	g	g	v	g	v	v	g	v	v	g	v	v	v	v	v	g
NVG_SCAFFOLD8_907155	8	2	2.04	6.6	0	6.4	0	g	v	g	g	g	v	v	v	v	g	v	v	v	v	g	g	v	g	v	v	g	v	v	v	v	g	g	g	v	g	v	v	g	v	v	g	v	v	v	v	v	g
NVG_SCAFFOLD1099_68767	1099	2	2.04	6.6	0	6.4	0	g	v	g	g	g	v	v	v	v	g	v	v	v	v	g	g	v	g	v	v	g	v	v	v	v	g	g	g	v	g	v	v	g	v	v	g	v	v	v	v	v	g
NVG_SCAFFOLD1099_72775	1099	2	2.04	6.6	0.9	6.4	0.9	g	v	g	g	g	v	v	v	v	g	v	v	v	v	g	g	v	g	v	v	g	v	v	v	v	g	g	g	v	g	v	v	g	v	v	g	v	v	v	v	v	g
NVG_SCAFFOLD3_10657	3	2	2.05	7.5	0.9	7.3	0.9	g	v	g	g	g	v	v	v	v	g	v	v	v	v	g	g	v	g	v	v	g	v	v	v	v	g	g	g	v	g	v	v	g	v	v	g	v	v	v	v	v	g
NVG_SCAFFOLD3_250183	3	2	2.06	8.4	1.8	8.2	1.8	g	g	g	g	g	v	v	v	v	g	v	v	v	v	g	g	v	g	v	v	g	v	v	v	v	g	g	g	v	g	v	v	g	v	v	g	v	v	v	v	v	g
NVG_SCAFFOLD3_551048	3	2	2.07	10.2	0.9	10	0.9	g	g	g	g	g	v	v	v	v	g	v	v	v	v	g	g	v	g	v	v	g	v	v	v	v	g	g	g	v	g	v	v	g	v	v	g	v	v	v	v	v	g
NVG_SCAFFOLD3_698272	3	2	2.08	11.1	0.9	10.9	0.9	g	g	g	g	g	v	v	v	v	g	v	v	v	v	g	g	v	g	v	v	g	v	g	v	v	g	g	g	v	g	v	v	g	v	v	g	v	v	v	v	v	g
Scaf3_891149	3	2	2.09	12	0	11.8	0	g	g	g	g	g	v	v	v	v	g	v	v	v	v	g	g	v	g	v	v	g	v	g	v	v	g	g	g	v	g	v	v	g	v	v	g	v	v	v	v	v	g
NVG_SCAFFOLD3_897582	3	2	2.09	12	1.8	11.8	1.8	g	g	g	g	g	v	v	v	v	g	v	v	v	v	g	g	v	g	v	v	g	v	g	v	v	g	g	g	v	g	v	v	g	v	v	g	v	v	v	v	v	g
NVG_SCAFFOLD3_1042770	3	2	2.10	13.8	1.8	13.5	1.8	g	g	g	g	g	v	v	v	v	g	v	v	v	v	g	g	v	g	v	v	g	v	g	v	v	g	g	g	v	g	v	v	g	v	v	g	v	v	v	v	v	g
NVG_SCAFFOLD3_1235981	3	2	2.11	15.6	2.8	15.3	2.7	g	g	g	g	g	v	v	v	v	g	v	v	v	v	g	g	v	g	v	v	g	v	g	v	v	g	g	g	v	g	v	v	g	v	v	g	v	v	v	v	v	g
NVG_SCAFFOLD3_1503807	3	2	2.12	18.4	1.8	18	1.8	g	g	g	g	g	v	v	v	g	g	v	v	v	v	g	g	v	g	v	v	v	v	g	v	v	g	g	g	v	g	v	v	g	v	v	g	v	v	v	v	v	g
NVG_SCAFFOLD3_1713546	3	2	2.13	20.2	1.8	19.8	1.8	g	g	g	g	g	v	v	v	g	g	v	v	v	v	g	g	v	g	v	v	v	v	g	v	v	g	g	v	v	g	v	v	g	v	v	g	v	v	v	v	v	g
NVG_SCAFFOLD3_2020458	3	2	2.14	22	0	21.6	0	g	g	g	g	g	v	v	v	g	g	v	v	v	v	g	g	v	g	v	v	v	v	g	v	v	g	g	v	v	g	v	v	g	v	v	g	v	v	v	v	v	g
NVG_SCAFFOLD3_2326987	3	2	2.14	22	0	21.6	0	g	g	g	v	g	v	v	v	g	g	v	v	v	v	g	g	v	g	v	v	v	v	g	v	v	g	g	v	v	g	v	v	g	v	v	g	v	v	v	v	v	g
NVG_SCAFFOLD3_2552460	3	2	2.14	22	0	21.6	0	g	g	0	v	g	v	v	v	g	g	v	v	v	v	0	g	v	g	v	v	v	v	g	v	v	g	0	v	v	g	0	v	g	v	v	g	v	v	0	v	v	g
NVG_SCAFFOLD3_2769408	3	2	2.14	22	0	21.6	0	g	g	g	v	g	v	v	v	g	g	v	v	v	v	g	g	v	g	v	v	v	v	g	v	v	g	g	v	v	g	v	v	g	v	v	g	v	v	v	v	v	g
Scaf3_2938987	3	2	2.14	22	0	21.6	0	g	g	g	0	g	0	v	v	g	g	v	v	v	v	g	g	v	g	v	v	v	v	g	v	v	g	g	v	v	g	v	v	g	v	v	g	v	v	v	v	v	g
UQCRFS1	3	2	2.14	22	0	21.6	0	g	g	g	v	g	v	0	v	g	g	v	v	v	v	0	g	v	g	v	0	v	v	0	v	v	g	g	v	v	g	v	v	g	v	v	g	0	v	v	v	v	g
Nv300	3	2	2.14	22	0.9	21.6	0.9	g	g	g	v	g	v	v	v	g	g	v	v	v	v	g	g	v	g	v	v	v	v	g	v	v	g	g	v	v	g	0	v	g	v	v	g	v	v	v	v	v	g
NVG_SCAFFOLD3_3185666	3	2	2.15	23	0	22.5	0	g	g	g	v	g	v	v	v	g	g	v	v	v	v	g	g	v	g	v	v	v	v	g	v	v	g	g	v	v	g	v	v	g	v	v	g	v	v	v	v	v	g
NVG_SCAFFOLD3_3354958	3	2	2.15	23	1.8	22.5	1.8	g	g	g	v	g	v	v	v	g	g	v	v	v	v	g	g	v	g	v	v	v	v	g	v	v	g	g	v	v	g	v	v	g	v	v	g	v	v	v	v	v	g
NVG_SCAFFOLD3_3517984	3	2	2.16	24.8	1.8	24.3	1.8	g	g	g	v	g	v	v	v	g	g	v	v	v	v	g	g	v	g	v	v	v	v	g	v	v	g	g	v	v	g	v	v	g	v	v	g	v	v	v	v	v	g
NVG_SCAFFOLD3_3961825	3	2	2.17	26.6	1.9	26.1	1.9	g	g	g	v	g	v	v	g	g	g	v	v	v	v	g	g	v	g	v	v	v	v	g	v	v	g	g	v	v	g	v	v	g	v	v	g	v	v	v	v	v	g
NVG_SCAFFOLD3_4190587	3	2	2.18	28.5	0.9	28	0.9	g	g	g	v	g	v	v	g	g	g	v	v	v	v	0	g	v	g	v	v	v	v	g	v	v	g	0	v	v	g	v	v	g	v	v	g	v	v	0	v	v	g
Hsc70	3	2	2.19	29.5	3.7	28.9	3.6	g	g	g	v	g	v	v	g	g	g	v	v	v	v	g	g	v	g	v	v	v	v	g	v	v	g	g	v	v	g	v	v	g	v	v	g	v	v	v	v	v	g
NVG_SCAFFOLD3_4802008	3	2	2.20	33.2	0	32.5	0	g	g	g	v	g	v	v	g	g	g	g	v	v	v	g	g	v	g	v	v	v	v	g	v	v	g	g	v	v	g	v	v	g	v	v	g	v	v	v	v	v	g
NVG_SCAFFOLD3_5068357	3	2	2.20	33.2	0.9	32.5	0.9	g	g	g	v	g	v	v	g	g	g	g	v	v	v	g	g	v	g	v	v	v	v	g	v	v	g	g	v	v	g	v	v	g	v	v	g	v	v	v	v	v	g
NVG_SCAFFOLD3_5204925	3	2	2.21	34.1	0	33.4	0	g	g	g	v	g	v	v	g	g	g	g	v	v	v	g	g	v	g	v	v	v	v	g	v	v	g	g	v	v	g	v	v	g	v	v	g	v	v	v	v	v	g
NVG_SCAFFOLD93_422259	93	2	2.21	34.1	0	33.4	0	g	g	g	v	g	v	v	g	g	g	g	v	v	v	g	g	v	g	v	v	v	v	g	v	v	g	g	v	v	g	v	v	g	v	v	g	v	v	v	v	v	g
NVG_SCAFFOLD93_198823	93	2	2.21	34.1	0.9	33.4	0.9	g	g	0	v	g	v	v	g	g	g	g	v	v	v	0	g	v	g	v	v	v	v	g	v	v	g	0	v	v	g	v	v	g	v	v	g	v	v	v	v	v	g
NVG_SCAFFOLD93_17883	93	2	2.22	35	0	34.3	0	g	g	g	v	g	v	v	g	g	g	g	v	v	v	g	g	v	g	v	v	v	v	g	v	v	g	g	v	v	v	v	v	g	v	v	g	v	v	v	v	v	g
NVG_SCAFFOLD31_1899435	31	2	2.22	35	0.9	34.3	0.9	g	g	g	v	g	v	v	g	g	g	g	v	v	v	g	g	v	g	v	v	v	v	g	v	v	g	0	v	v	v	v	v	g	v	v	g	v	v	v	v	v	g
NVG_SCAFFOLD31_1780437	31	2	2.23	35.9	0	35.2	0	g	g	g	v	g	v	v	g	g	g	g	g	v	v	g	g	v	g	v	v	v	v	g	v	v	g	g	v	v	v	v	v	g	v	v	g	v	v	v	v	v	g
Nv-20	31	2	2.23	35.9	0.9	35.2	0.9	g	g	g	v	g	v	v	g	g	g	g	g	v	v	g	g	v	g	v	v	v	v	g	v	v	g	g	v	v	v	v	v	g	v	v	g	v	v	v	v	v	g
NVG_SCAFFOLD31_1003405	31	2	2.24	36.8	0	36.1	0	g	g	g	v	g	v	v	g	g	v	g	g	v	v	g	g	v	g	v	v	v	v	g	v	v	g	g	v	v	v	v	v	g	v	v	g	v	v	v	v	v	g
PTEN	31	2	2.24	36.8	0.9	36.1	0.9	g	g	g	v	g	v	v	g	g	v	g	g	v	v	g	g	v	g	v	v	v	v	g	v	v	g	g	v	v	v	v	v	g	v	v	g	v	v	v	v	v	g
NVG_SCAFFOLD31_231950	31	2	2.25	37.7	0	37	0	g	g	g	v	g	v	v	g	g	v	g	g	v	v	g	g	v	g	v	v	v	v	g	v	v	g	g	v	v	v	v	v	g	v	v	g	v	v	v	v	v	g
NVG_SCAFFOLD31_231799	31	2	2.25	37.7	0	37	0	g	g	g	v	g	v	v	g	g	v	g	g	v	v	g	g	v	g	v	v	v	v	g	v	v	g	g	v	v	v	v	v	g	v	v	g	v	v	v	v	v	g
NVG_SCAFFOLD31_231570	31	2	2.25	37.7	0	37	0	g	g	g	v	g	v	v	g	g	v	g	g	v	v	g	g	v	g	v	v	v	v	g	v	v	g	g	v	v	v	v	v	g	v	v	g	v	v	v	v	v	g
NVG_SCAFFOLD31_69027	31	2	2.25	37.7	0	37	0	g	g	g	v	g	v	v	g	g	v	g	g	v	v	0	g	v	g	v	v	v	v	g	v	v	g	0	v	v	v	v	v	g	v	v	g	v	v	v	v	v	g
NVG_SCAFFOLD5_4535409	5	2	2.25	37.7	0	37	0	g	g	g	v	g	v	v	g	g	v	g	g	v	v	g	g	v	g	v	v	v	v	g	v	v	g	g	v	v	v	v	v	g	v	v	g	v	v	v	v	v	g
Nv129	5	2	2.25	37.7	0	37	0	g	g	g	v	g	v	v	g	g	v	g	g	v	v	g	g	v	g	v	v	v	v	g	v	v	g	g	v	v	v	v	v	g	v	v	g	v	v	v	v	v	g
NVG_SCAFFOLD5_4217605	5	2	2.25	37.7	0	37	0	g	g	g	v	g	v	v	g	g	v	g	g	v	v	g	g	v	g	v	v	v	v	g	v	v	g	g	v	v	v	v	v	g	v	v	g	v	v	v	v	v	g
NVG_SCAFFOLD5_3951953	5	2	2.25	37.7	0	37	0	g	g	g	v	g	v	v	g	g	v	g	g	v	v	g	g	v	g	v	v	v	v	g	v	v	g	g	v	v	v	v	v	g	v	v	g	v	v	v	v	v	g
NVG_SCAFFOLD5_3719816	5	2	2.25	37.7	0	37	0	g	g	g	v	g	v	v	g	g	v	g	g	v	v	g	g	v	g	v	v	v	v	g	v	v	g	g	v	v	v	v	v	g	v	v	g	v	v	v	v	v	g
NVG_SCAFFOLD5_3657746	5	2	2.25	37.7	0	37	0	g	g	g	v	g	v	v	g	g	v	g	g	v	v	g	g	v	g	v	v	v	v	g	v	v	g	g	v	v	v	v	v	g	v	v	g	v	v	v	v	v	g
NVG_SCAFFOLD5_3397809	5	2	2.25	37.7	0	37	0	g	g	g	v	g	v	v	g	g	v	g	g	v	v	g	g	v	g	v	v	v	v	g	v	v	g	g	v	v	v	v	v	g	v	v	g	v	v	v	v	v	g
NVG_SCAFFOLD5_3359453	5	2	2.25	37.7	0	37	0	g	g	g	v	g	v	v	g	g	v	g	g	v	v	g	g	v	g	v	v	v	v	g	v	v	g	g	v	v	v	v	v	g	v	v	g	v	v	v	v	v	g
NVG_SCAFFOLD5_3127904	5	2	2.25	37.7	0	37	0	g	g	g	v	g	v	v	g	g	v	g	g	v	v	g	g	v	g	v	v	v	v	g	v	v	g	g	v	v	v	v	v	g	v	v	g	v	v	v	v	v	g
NVG_SCAFFOLD5_2759791	5	2	2.25	37.7	0	37	0	g	g	g	v	g	v	v	g	g	v	g	g	v	v	g	g	v	g	v	v	v	v	g	v	v	g	g	v	v	v	v	v	g	v	v	g	v	v	v	v	v	g
NVG_SCAFFOLD5_2513927	5	2	2.25	37.7	0.9	37	0.9	g	g	g	v	g	v	v	g	g	v	g	g	v	v	g	g	v	g	v	v	v	v	g	v	v	g	g	v	v	v	v	v	g	v	v	g	v	v	v	v	v	g
NVG_SCAFFOLD5_2367271	5	2	2.26	38.6	0	37.9	0	g	g	g	v	g	v	v	g	g	v	g	g	v	v	g	g	v	g	v	v	v	v	g	v	v	g	g	v	v	v	v	v	g	v	v	g	v	v	v	v	v	g
NVG_SCAFFOLD5_2160702	5	2	2.26	38.6	0	37.9	0	g	g	g	v	g	v	v	g	g	v	g	g	v	v	g	g	v	g	v	v	v	v	g	v	v	g	g	v	v	v	v	v	g	v	v	g	v	v	v	v	v	g
NVG_SCAFFOLD5_1881187	5	2	2.26	38.6	3.7	37.9	3.6	g	g	g	v	g	v	v	g	g	v	g	g	v	v	g	g	v	g	v	v	v	v	g	v	v	g	g	v	v	v	v	v	g	v	v	g	v	v	v	v	v	g
NVG_SCAFFOLD5_1265105	5	2	2.27	42.3	0	41.5	0	v	g	g	v	g	v	v	g	g	v	g	g	v	v	g	g	v	g	v	v	v	v	g	v	v	g	g	v	v	v	g	v	g	v	v	g	g	v	v	v	v	g
NVG_SCAFFOLD5_970008	5	2	2.27	42.3	0.9	41.5	0.9	v	g	g	v	g	v	v	g	g	v	g	g	v	v	g	g	v	g	v	v	v	v	g	v	v	g	g	v	v	v	g	v	g	v	v	g	g	v	v	v	v	g
NVG_SCAFFOLD5_713909	5	2	2.28	43.3	0	42.4	0	v	g	v	v	g	v	v	g	g	v	g	g	v	v	g	g	v	g	v	v	0	v	g	v	v	g	g	v	v	v	g	v	g	v	v	g	g	g	v	v	0	g
NVG_SCAFFOLD5_432218	5	2	2.28	43.3	0	42.4	0	v	g	v	v	g	v	v	g	g	v	g	g	v	v	g	g	v	g	v	v	v	v	g	v	v	g	g	v	v	v	g	v	g	v	v	g	g	g	v	v	v	g
NVG_SCAFFOLD5_135295	5	2	2.28	43.3	0	42.4	0	v	g	v	v	g	v	v	g	g	v	g	g	v	v	g	g	v	g	v	v	v	v	g	v	v	g	g	v	v	v	g	v	g	v	v	g	g	g	v	v	v	g
NVG_SCAFFOLD188_272405	188	2	2.28	43.3	0	42.4	0	v	g	0	v	g	v	v	g	g	v	g	g	v	v	g	g	v	g	v	v	v	v	g	v	v	g	g	v	v	v	g	v	g	v	v	g	g	g	0	v	v	g
NVG_SCAFFOLD188_143583	188	2	2.28	43.3	0	42.4	0	v	g	v	v	g	v	v	g	g	v	g	g	v	v	g	g	v	g	v	v	v	v	g	v	v	g	g	v	v	v	g	v	g	v	v	g	g	g	v	v	v	g
NVG_SCAFFOLD188_49123	188	2	2.28	43.3	0	42.4	0	v	g	v	v	g	v	v	g	g	v	g	g	v	v	g	g	v	g	v	v	v	v	g	v	v	g	g	v	v	v	g	v	g	v	v	g	g	g	v	v	v	g
NVG_SCAFFOLD190_59417	190	2	2.28	43.3	0	42.4	0	v	g	v	v	g	v	v	g	g	v	g	g	v	v	g	g	0	g	v	v	0	v	g	v	v	g	g	v	0	v	g	v	g	v	v	g	g	g	0	v	0	g
NVG_SCAFFOLD76_145053	76	2	2.28	43.3	0	42.4	0	v	g	v	v	g	v	v	g	g	v	g	g	v	v	0	g	v	g	v	v	v	v	g	v	v	g	0	v	v	v	g	v	g	v	v	g	g	g	v	v	v	g
NVG_SCAFFOLD48_287838	48	2	2.28	43.3	0	42.4	0	v	g	v	v	g	v	v	g	g	v	g	g	v	v	g	g	v	g	v	v	v	v	g	v	v	g	g	v	v	v	g	v	g	v	v	g	g	g	v	v	v	g
NVG_SCAFFOLD48_772869	48	2	2.28	43.3	0	42.4	0	v	g	v	v	g	v	v	g	g	v	g	g	v	v	g	g	v	g	v	v	v	v	g	v	v	g	g	v	v	v	g	v	g	v	v	g	g	g	v	v	v	g
NVG_SCAFFOLD79_91747	79	2	2.28	43.3	0	42.4	0	v	g	v	v	g	v	v	g	g	v	g	g	v	v	g	g	0	g	v	v	v	v	g	v	v	g	g	v	v	v	g	v	g	v	v	g	g	g	0	v	0	g
NVG_SCAFFOLD79_255936	79	2	2.28	43.3	0	42.4	0	v	g	v	v	g	v	v	g	g	v	g	g	v	v	g	g	v	g	v	v	v	v	g	v	v	g	g	v	v	v	g	v	g	v	v	g	g	g	v	v	v	g
NVG_SCAFFOLD79_435612	79	2	2.28	43.3	0	42.4	0	v	g	v	v	g	v	v	g	g	v	g	g	v	v	g	g	v	g	v	v	v	v	g	v	v	g	g	v	v	v	g	v	g	v	v	g	g	g	v	v	v	g
NVG_SCAFFOLD79_690548	79	2	2.28	43.3	0	42.4	0	v	g	v	v	g	v	v	g	g	v	g	g	v	v	g	g	v	g	v	v	0	v	g	v	v	g	g	v	v	v	g	v	g	v	v	g	g	g	v	v	v	g
NVG_SCAFFOLD416_17985	416	2	2.28	43.3	0	42.4	0	v	g	v	v	g	v	v	g	g	v	g	g	v	v	g	g	v	g	v	v	v	v	g	v	v	g	g	v	v	v	g	v	g	v	v	g	g	g	v	v	v	g
Nv130	15	2	2.28	43.3	0	42.4	0	v	g	v	v	g	v	v	g	g	v	g	g	v	v	g	g	v	g	v	v	v	v	g	v	v	g	g	v	v	v	g	v	g	v	v	g	g	g	v	v	v	g
NVG_SCAFFOLD15_133709	15	2	2.28	43.3	0	42.4	0	v	g	v	v	g	v	v	g	g	v	g	g	v	v	g	g	v	g	v	v	v	v	g	v	v	g	g	v	v	v	g	v	g	v	v	g	g	g	v	v	v	g
NVG_SCAFFOLD15_247461	15	2	2.28	43.3	0	42.4	0	v	g	v	v	g	v	v	g	g	v	g	g	v	v	g	g	v	g	v	v	v	v	g	v	v	g	g	v	v	v	g	v	g	v	v	g	g	g	v	v	v	g
NVG_SCAFFOLD15_554580	15	2	2.28	43.3	0	42.4	0	v	g	v	v	g	v	v	g	g	v	g	g	v	v	g	g	v	g	v	v	v	v	g	v	v	g	g	v	v	v	g	v	g	v	v	g	g	g	v	v	v	g
NVG_SCAFFOLD15_847630	15	2	2.28	43.3	0	42.4	0	v	g	v	v	g	v	v	g	g	v	g	g	v	v	g	g	v	g	v	v	v	v	g	v	v	g	g	v	v	v	g	v	g	v	v	g	g	g	v	v	v	g
NVG_SCAFFOLD15_1121862	15	2	2.28	43.3	0	42.4	0	v	g	v	v	g	v	v	g	g	v	g	g	v	v	0	g	v	g	v	v	v	v	g	v	v	g	g	v	v	v	g	v	g	v	v	g	g	g	v	v	v	g
NVG_SCAFFOLD15_1366977	15	2	2.28	43.3	0	42.4	0	v	g	v	v	g	v	v	g	g	v	g	g	v	v	g	g	v	g	v	v	v	v	g	v	v	g	g	v	v	v	g	v	g	v	v	g	g	g	v	v	v	g
NVG_SCAFFOLD15_1565425	15	2	2.28	43.3	0	42.4	0	v	g	v	v	g	v	v	g	g	v	g	g	v	v	g	g	v	g	v	v	v	v	g	v	v	g	g	v	v	v	g	v	g	v	v	g	g	g	v	v	v	g
NVG_SCAFFOLD15_1813105	15	2	2.28	43.3	0	42.4	0	v	g	v	v	g	v	v	g	g	v	g	g	v	v	g	g	v	g	v	v	v	v	g	v	v	g	g	v	v	v	g	v	g	v	v	g	g	g	v	v	v	g
NVG_SCAFFOLD15_2086951	15	2	2.28	43.3	0	42.4	0	v	g	v	v	g	v	v	g	g	v	g	g	v	v	g	g	v	g	v	v	v	v	g	v	v	g	g	v	v	v	g	v	g	v	v	g	g	g	v	v	v	g
NVG_SCAFFOLD15_2212524	15	2	2.28	43.3	0	42.4	0	v	g	0	v	g	v	v	g	g	v	g	g	v	v	g	g	0	g	v	v	v	v	g	v	v	g	g	v	v	v	g	v	g	v	v	g	g	g	0	v	v	g
NVG_SCAFFOLD15_2613335	15	2	2.28	43.3	0	42.4	0	v	g	v	v	g	v	v	g	g	v	g	g	v	v	g	g	v	g	v	v	v	v	g	v	v	g	g	v	v	v	g	v	g	v	v	g	g	g	v	v	v	g
NVG_SCAFFOLD137_21447	137	2	2.28	43.3	0	42.4	0	v	g	v	v	g	v	v	g	g	v	g	g	v	v	g	g	v	g	v	v	v	v	g	v	v	g	g	v	v	v	g	v	g	v	v	g	g	g	v	v	v	g
NVG_SCAFFOLD137_21844	137	2	2.28	43.3	0	42.4	0	v	g	v	v	g	v	v	g	g	v	g	g	v	v	g	g	v	g	v	v	v	v	g	v	v	g	g	v	v	v	g	v	g	v	v	g	g	g	v	v	v	g
NVG_SCAFFOLD272_119354	272	2	2.28	43.3	0	42.4	0	v	g	v	v	g	v	v	g	g	v	g	g	v	v	g	g	v	g	v	v	0	v	g	v	v	g	g	v	v	v	g	v	g	v	v	g	g	g	v	v	v	g
NVG_SCAFFOLD304_70436	304	2	2.28	43.3	0	42.4	0	v	g	v	v	g	v	v	g	g	v	g	g	v	v	g	g	v	g	v	v	v	v	g	v	v	g	g	v	v	v	g	v	g	v	v	g	g	g	v	v	v	g
NVG_SCAFFOLD266_72724	266	2	2.28	43.3	0	42.4	0	v	g	v	v	g	v	v	g	g	v	g	g	v	v	g	g	v	g	v	v	v	v	g	v	v	g	g	v	v	v	g	v	g	v	v	g	g	g	v	v	v	g
NVG_SCAFFOLD266_85031	266	2	2.28	43.3	0	42.4	0	v	g	v	v	g	v	v	g	g	v	g	g	v	v	g	g	v	g	v	v	v	v	g	v	v	g	g	v	v	v	g	v	g	v	v	g	g	g	v	v	v	g
NVG_SCAFFOLD121_13028	121	2	2.28	43.3	0	42.4	0	v	g	v	v	g	v	v	g	g	v	g	g	v	v	g	g	v	g	v	v	v	v	g	v	v	g	g	v	v	v	g	v	g	v	v	g	g	g	v	v	v	g
NVG_SCAFFOLD54_445744	54	2	2.28	43.3	0	42.4	0	v	g	v	v	g	v	v	g	g	v	g	g	v	v	g	g	v	g	v	v	v	v	g	v	v	g	g	v	v	v	g	v	g	v	v	g	g	g	v	v	v	g
NVG_SCAFFOLD54_543311	54	2	2.28	43.3	0	42.4	0	v	g	v	v	g	v	v	g	g	v	g	g	v	v	g	g	v	g	v	v	v	v	g	v	v	0	g	v	v	v	0	v	g	v	v	g	g	g	0	v	v	g
Nv-23	?	2	2.28	43.3	0	42.4	0	v	g	v	v	g	v	v	g	g	v	g	g	v	v	g	g	v	g	v	v	v	v	g	v	v	g	g	v	v	v	g	v	g	v	v	g	g	g	v	v	v	g
mtRNApol	270	2	2.28	43.3	0	42.4	0	v	g	v	v	g	v	v	g	g	v	g	g	v	v	g	g	v	g	v	v	v	v	g	v	v	g	g	v	v	v	g	v	g	v	v	g	g	g	v	v	v	g
NVG_SCAFFOLD337_18910	337	2	2.28	43.3	0	42.4	0	v	g	v	v	g	v	v	g	g	v	g	g	v	v	g	g	v	g	v	v	v	v	g	v	v	g	g	v	v	v	g	v	g	v	v	g	g	g	v	v	v	g
NVG_SCAFFOLD337_19045	337	2	2.28	43.3	0	42.4	0	v	g	v	v	g	v	v	g	g	v	g	g	v	v	g	g	v	g	v	v	v	v	g	v	v	g	g	v	v	v	g	v	g	v	v	g	g	g	v	v	v	g
NVG_SCAFFOLD571_12242	571	2	2.28	43.3	0	42.4	0	v	g	v	v	g	v	v	g	g	v	g	g	v	v	g	g	v	g	v	v	v	v	g	v	v	g	g	v	v	v	g	v	g	v	v	g	g	g	v	v	v	g
NVG_SCAFFOLD571_13943	571	2	2.28	43.3	0	42.4	0	v	g	v	v	g	v	v	g	g	v	g	g	v	v	g	g	v	g	v	v	v	v	g	v	v	g	g	v	v	v	g	v	g	v	v	g	g	g	v	v	v	g
NVG_SCAFFOLD682_15333	682	2	2.28	43.3	0	42.4	0	v	g	v	v	0	v	v	g	g	v	g	g	v	v	0	g	v	g	v	v	v	v	g	v	v	g	0	v	v	v	g	v	g	v	v	g	g	g	v	v	v	g
NVG_SCAFFOLD353_37250	353	2	2.28	43.3	0	42.4	0	v	g	v	v	g	v	v	g	g	v	g	g	v	v	0	g	v	g	v	v	v	v	g	v	v	g	0	v	v	v	g	v	g	v	v	g	g	g	v	v	v	g
NVG_SCAFFOLD417_27191	417	2	2.28	43.3	0	42.4	0	v	g	v	v	g	v	v	g	g	v	g	g	v	v	g	g	v	g	v	v	v	v	g	v	v	g	g	v	v	v	g	v	g	v	v	g	g	g	v	v	v	g
NVG_SCAFFOLD141_38773	141	2	2.28	43.3	0	42.4	0	v	g	v	v	g	v	v	g	g	v	g	g	v	v	g	g	v	g	v	v	v	v	g	v	v	g	g	v	v	v	g	v	g	v	v	g	g	g	v	v	v	g
NVG_SCAFFOLD141_40210	141	2	2.28	43.3	0	42.4	0	v	g	v	v	g	v	v	g	g	v	g	g	v	v	g	g	v	g	v	0	v	v	g	v	v	g	g	v	v	v	g	v	g	v	v	g	g	g	v	v	v	g
NVG_SCAFFOLD797_5045	797	2	2.28	43.3	0	42.4	0	v	g	v	v	g	v	v	g	g	v	g	g	v	v	g	g	v	g	v	v	v	v	g	v	v	g	g	v	v	v	g	v	g	v	v	g	g	g	v	v	v	g
NVG_SCAFFOLD534_145041	534	2	2.28	43.3	0	42.4	0	v	g	v	v	g	v	v	g	g	v	g	g	v	v	g	g	v	g	v	v	v	v	g	v	v	g	g	v	v	v	g	v	g	v	v	g	g	g	v	v	v	g
NVG_SCAFFOLD211_54663	211	2	2.28	43.3	0	42.4	0	v	g	v	v	g	v	v	g	g	v	g	g	v	v	g	g	v	g	v	v	v	v	g	v	v	g	g	v	v	v	g	v	g	v	v	g	g	g	v	v	v	g
NVG_SCAFFOLD1710_3520	1710	2	2.28	43.3	0	42.4	0	v	g	v	v	g	v	v	g	g	v	g	g	v	v	g	g	v	g	v	v	v	v	g	v	v	g	g	v	v	v	g	v	g	v	v	g	g	g	v	v	v	g
NVG_SCAFFOLD409_7274	409	2	2.28	43.3	0	42.4	0	v	g	v	v	g	v	v	g	g	v	g	g	v	v	g	g	v	g	v	v	v	v	g	v	v	g	g	v	v	v	g	v	g	v	v	g	g	g	v	v	v	g
NVG_SCAFFOLD818_47077	818	2	2.28	43.3	0	42.4	0	v	g	v	v	g	v	v	g	g	v	g	g	v	v	g	g	v	g	v	v	v	v	g	v	v	g	g	v	v	v	g	v	g	v	v	g	g	g	v	v	v	g
NVG_SCAFFOLD710_2077	710	2	2.28	43.3	0	42.4	0	v	g	v	v	g	v	v	g	g	v	g	g	v	v	g	g	v	g	v	v	v	v	g	v	v	g	g	v	v	v	g	v	g	v	v	g	g	g	v	v	v	g
NVG_SCAFFOLD80_382479	80	2	2.28	43.3	0	42.4	0	v	g	v	v	g	v	v	g	g	v	g	g	v	v	g	g	v	g	v	v	v	v	g	v	v	g	g	v	v	v	g	v	g	v	v	g	g	g	v	v	v	g
NVG_SCAFFOLD80_507758	80	2	2.28	43.3	0	42.4	0	v	g	v	v	g	v	v	g	g	v	g	g	v	v	g	g	v	g	v	v	v	v	g	v	v	g	g	v	v	v	g	v	g	v	v	g	g	g	v	v	v	g
NVG_SCAFFOLD238_240052	238	2	2.28	43.3	0	42.4	0	v	g	v	v	g	v	v	g	g	v	g	g	v	v	g	g	v	g	v	v	v	v	g	v	v	g	g	v	v	v	g	v	g	v	v	g	g	g	v	v	v	g
NVG_SCAFFOLD474_65425	474	2	2.28	43.3	0	42.4	0	v	g	v	v	g	v	v	g	g	v	g	g	v	v	g	g	v	g	v	v	v	v	g	v	v	g	g	v	v	v	g	v	g	v	v	g	g	g	v	v	v	g
NVG_SCAFFOLD474_65578	474	2	2.28	43.3	0	42.4	0	v	g	v	v	g	v	v	g	g	v	g	g	v	v	g	g	v	g	v	v	v	v	g	v	v	g	g	v	v	v	g	v	g	v	v	g	g	g	v	v	v	g
NVG_SCAFFOLD479_52942	479	2	2.28	43.3	0	42.4	0	v	g	v	v	g	v	v	g	g	v	g	g	v	v	g	g	v	g	v	v	v	v	g	v	v	g	g	v	v	v	g	v	g	v	v	g	g	g	v	v	v	g
NVG_SCAFFOLD837_130	837	2	2.28	43.3	0	42.4	0	v	g	v	v	g	v	v	g	g	v	g	g	v	v	g	g	v	g	v	v	v	v	g	v	v	g	0	v	v	v	g	v	g	v	v	g	g	g	v	v	v	g
NVG_SCAFFOLD148_218941	148	2	2.28	43.3	0	42.4	0	v	g	v	v	g	v	v	g	g	v	g	g	v	v	g	g	v	g	v	v	v	v	g	v	v	g	0	v	v	v	g	v	g	v	v	g	g	g	v	v	v	g
NVG_SCAFFOLD11_12431	11	2	2.28	43.3	0	42.4	0	v	g	v	v	g	v	v	g	g	v	g	g	v	v	0	g	v	g	v	v	v	v	g	v	v	g	0	v	v	v	0	v	g	v	v	g	g	g	v	v	0	g
NVG_SCAFFOLD11_153839	11	2	2.28	43.3	0	42.4	0	v	g	v	v	g	v	v	g	g	v	g	g	v	v	g	g	v	g	v	v	v	v	g	v	v	g	g	v	v	v	g	v	g	v	v	g	g	g	v	v	v	g
NVG_SCAFFOLD11_384011	11	2	2.28	43.3	0	42.4	0	v	g	v	v	g	v	v	g	g	v	g	g	v	v	g	g	v	g	v	v	v	v	g	v	v	g	g	v	v	v	g	v	g	v	v	g	g	g	v	v	v	g
Nv-36	11	2	2.28	43.3	0	42.4	0	v	g	v	v	g	v	v	g	g	v	g	g	v	v	g	g	v	g	v	v	v	v	g	v	v	0	g	v	v	v	g	v	g	v	v	g	g	g	v	v	v	g
NVG_SCAFFOLD11_553318	11	2	2.28	43.3	0.9	42.4	0.9	v	g	v	v	g	v	v	g	g	v	g	g	v	v	g	g	v	g	v	v	v	v	g	v	v	g	g	v	v	v	g	v	g	v	v	g	g	g	v	v	v	g
NVG_SCAFFOLD11_1008724	11	2	2.29	44.2	0	43.3	0	v	g	v	v	g	v	v	g	g	v	g	g	v	v	g	g	v	g	v	v	v	v	g	v	v	g	g	v	v	v	g	v	g	v	v	g	g	g	v	v	v	g
NVG_SCAFFOLD11_1397769	11	2	2.29	44.2	0	43.3	0	v	g	v	v	g	v	v	g	g	v	g	g	v	v	g	g	v	g	v	v	v	v	g	v	v	g	g	v	v	v	g	v	g	v	v	g	g	g	v	v	v	g
NVG_SCAFFOLD11_1739328	11	2	2.29	44.2	0	43.3	0	v	g	v	v	g	v	v	g	g	v	g	g	v	v	g	g	v	g	v	v	v	v	g	v	v	g	g	v	v	v	g	v	g	v	v	g	g	g	v	v	v	g
NVG_SCAFFOLD11_1739383	11	2	2.29	44.2	0	43.3	0	v	g	v	v	g	v	v	g	g	v	g	g	v	v	g	g	v	g	v	v	v	v	g	v	v	g	g	v	v	v	g	v	g	v	v	g	g	g	v	v	v	g
Scaf11_1747199	11	2	2.29	44.2	0	43.3	0	v	g	v	v	g	v	v	g	g	v	g	0	v	v	g	g	v	g	v	v	v	v	g	v	v	g	g	v	v	v	g	v	g	v	v	g	g	g	v	v	v	g
NVG_SCAFFOLD11_1951257	11	2	2.29	44.2	0	43.3	0	v	g	v	v	g	v	v	g	g	v	g	g	v	v	g	g	v	g	v	v	v	v	g	v	v	g	g	v	v	v	g	v	g	v	v	g	g	g	v	v	v	g
NVG_SCAFFOLD11_1978296	11	2	2.29	44.2	0	43.3	0	v	g	v	v	g	v	v	g	g	v	g	g	v	v	g	g	v	g	v	v	v	v	g	v	v	g	g	v	v	v	g	v	g	v	v	g	g	g	v	v	v	g
Nv306	11	2	2.29	44.2	0	43.3	0	v	g	v	v	g	v	v	g	g	v	g	g	v	v	g	g	v	g	v	v	v	v	g	v	v	g	g	v	v	v	0	v	g	v	v	g	g	g	v	v	v	g
EF-1aF2	11	2	2.29	44.2	0	43.3	0	v	g	v	v	g	v	v	g	g	v	g	g	v	v	g	g	v	g	v	v	v	v	g	v	v	g	g	v	v	0	g	v	g	v	v	g	g	g	v	v	v	g
NVG_SCAFFOLD11_2283964	11	2	2.29	44.2	0	43.3	0	0	g	v	v	g	v	v	g	g	v	g	g	v	v	g	g	v	g	v	v	v	v	g	v	v	g	g	v	v	v	g	v	g	v	v	g	g	g	v	v	v	g
NVG_SCAFFOLD11_2567079	11	2	2.29	44.2	0	43.3	0	v	g	v	v	g	v	v	g	g	v	g	g	v	v	g	g	v	g	v	v	v	v	g	v	v	g	g	v	v	v	g	v	g	v	v	g	g	g	v	v	v	g
NVG_SCAFFOLD11_2718204	11	2	2.29	44.2	0	43.3	0	v	g	v	v	g	v	v	g	g	v	g	g	v	v	g	g	v	g	v	v	v	v	g	v	v	g	g	v	v	v	g	v	g	v	v	g	g	g	v	v	v	g
NVG_SCAFFOLD179_34450	179	2	2.29	44.2	0	43.3	0	v	g	v	v	g	v	v	g	g	v	g	g	v	v	g	g	v	g	v	v	v	v	g	v	v	g	g	v	v	v	g	v	g	v	v	g	g	g	0	v	v	g
NVG_SCAFFOLD179_45456	179	2	2.29	44.2	0	43.3	0	v	g	v	v	g	v	v	g	g	v	g	g	v	v	g	g	v	g	v	v	v	v	g	v	v	g	g	v	v	v	g	v	g	v	v	g	g	g	v	v	v	g
NVG_SCAFFOLD81_504653	81	2	2.29	44.2	0	43.3	0	v	g	v	v	g	v	v	g	g	v	g	g	v	v	g	g	v	g	v	v	v	v	g	v	v	g	g	v	v	v	g	v	g	v	v	g	g	g	v	v	v	g
Nv123	13	2	2.29	44.2	1	43.3	0.9	v	g	v	v	g	v	v	g	g	v	g	g	v	v	g	g	v	g	v	v	v	v	g	v	v	g	g	v	v	v	g	v	g	v	v	g	g	g	v	v	v	g
NVG_SCAFFOLD13_2593414	13	2	2.30	45.1	0	44.3	0	v	g	v	v	g	v	v	g	g	v	g	g	v	v	g	g	v	g	v	v	v	v	g	v	v	g	g	v	v	v	g	v	g	v	v	g	g	g	v	v	v	g
NVG_SCAFFOLD13_2315255	13	2	2.30	45.1	0.9	44.3	0.9	v	g	v	v	g	v	v	g	g	v	g	g	v	v	g	g	v	g	v	v	v	v	g	v	v	g	g	v	v	v	g	v	g	v	v	g	g	g	v	v	v	g
NVG_SCAFFOLD13_2018723	13	2	2.31	46	1.9	45.1	1.8	v	g	v	v	g	v	v	g	g	v	g	g	v	v	g	g	v	g	v	v	v	v	g	v	v	g	g	v	v	v	g	v	g	v	v	g	g	g	v	v	v	g
NVG_SCAFFOLD13_1786291	13	2	2.32	47.9	0	47	0	v	g	0	v	g	v	v	g	g	v	g	g	v	v	g	g	v	g	v	v	v	v	g	v	v	g	g	v	v	v	g	g	g	v	v	g	g	g	v	v	v	g
NVG_SCAFFOLD13_1481610	13	2	2.32	47.9	0	47	0	v	g	v	v	g	v	v	g	g	v	g	g	v	v	g	g	v	g	v	v	v	v	g	v	v	g	0	v	v	v	g	g	g	v	v	g	g	g	v	v	v	g
NVG_SCAFFOLD13_1227396	13	2	2.32	47.9	0	47	0	v	g	v	v	g	v	v	g	g	v	g	g	v	v	g	g	v	g	v	v	v	v	g	v	v	g	g	v	v	v	g	g	g	v	v	g	g	g	v	v	v	g
NVG_SCAFFOLD13_1227279	13	2	2.32	47.9	0	47	0	v	g	v	v	g	v	v	g	g	v	g	g	v	v	g	g	v	g	v	v	v	v	g	v	v	g	g	v	v	v	g	g	g	v	v	g	g	g	v	v	v	g
NVG_SCAFFOLD13_1104509	13	2	2.32	47.9	0	47	0	v	g	v	v	g	v	v	g	g	v	g	g	v	v	g	g	v	g	v	v	v	v	g	v	v	g	g	v	v	v	g	g	g	v	v	g	g	g	v	v	v	g
NVG_SCAFFOLD13_832152	13	2	2.32	47.9	0	47	0	v	g	v	v	g	v	v	g	g	v	g	g	v	v	g	g	v	g	v	v	v	v	g	v	v	g	g	v	v	v	g	g	g	v	v	g	g	g	v	v	v	g
NVG_SCAFFOLD13_457630	13	2	2.32	47.9	0	47	0	v	g	v	v	g	v	v	g	g	v	g	g	v	v	g	g	v	g	v	v	v	v	g	v	v	g	g	v	v	v	g	g	g	v	v	g	g	g	v	v	v	g
NVG_SCAFFOLD13_379641	13	2	2.32	47.9	1.8	47	1.8	v	g	v	v	g	v	v	g	g	v	g	g	v	v	g	g	v	g	v	v	v	v	g	v	v	g	g	v	v	v	g	g	g	v	v	g	g	g	v	v	v	g
NVG_SCAFFOLD13_178852	13	2	2.33	49.7	0	48.7	0	v	g	v	v	g	v	v	g	g	v	g	g	v	v	g	g	v	g	v	v	v	g	g	v	v	g	g	v	v	v	g	g	g	v	v	g	g	g	v	v	v	g
Nv122	13	2	2.33	49.7	1.8	48.7	1.8	v	g	v	v	g	v	v	g	g	v	g	g	v	v	g	g	v	g	v	v	v	g	g	v	v	g	g	v	v	v	g	g	g	v	v	g	g	g	v	v	v	g
NVG_SCAFFOLD19_473227	19	2	2.34	51.5	0.9	50.5	0.9	v	g	v	v	g	v	v	g	g	v	g	g	v	v	g	v	v	g	v	v	v	g	g	v	v	g	g	v	v	v	g	g	g	v	v	g	g	g	v	v	v	g
NVG_SCAFFOLD19_768377	19	2	2.35	52.4	0.9	51.4	0.9	v	g	v	g	g	v	v	g	g	v	g	g	v	v	g	v	v	g	v	v	v	g	g	v	v	g	g	v	v	v	g	g	g	v	v	g	g	g	v	v	v	g
NVG_SCAFFOLD19_1089685	19	2	2.36	53.3	0	52.3	0	v	g	v	g	g	v	v	g	g	v	g	g	v	v	g	v	v	g	v	v	v	g	g	v	v	g	g	v	v	v	g	g	g	v	v	g	g	g	v	v	v	g
NVG_SCAFFOLD19_1558643	19	2	2.36	53.3	0.9	52.3	0.9	v	g	v	g	g	v	v	g	g	v	g	g	v	v	g	v	v	g	v	v	v	g	g	v	v	g	g	v	v	v	g	g	g	v	v	g	g	g	v	v	v	g
NVG_SCAFFOLD19_1753968	19	2	2.37	54.2	0	53.2	0	v	g	v	g	g	v	v	g	g	v	g	g	v	v	g	v	v	g	v	v	v	g	g	v	v	g	g	v	v	v	g	g	g	v	v	g	g	g	v	v	v	g
NVG_SCAFFOLD19_1843936	19	2	2.37	54.2	0	53.2	0	v	g	v	g	g	v	v	g	g	v	g	g	v	v	g	v	v	g	v	v	v	g	g	v	v	g	g	v	v	v	g	g	g	v	v	g	g	g	v	v	v	g
NVG_SCAFFOLD19_2032672	19	2	2.37	54.2	0.9	53.2	0.9	v	g	v	g	g	v	v	g	g	v	g	g	v	v	g	v	v	g	v	v	v	g	g	v	v	g	g	v	v	v	g	g	g	v	v	g	g	g	v	v	v	g
NVG_SCAFFOLD19_2092814	19	2	2.38	55.1	1.9	54.1	1.8	v	g	v	g	g	v	v	g	g	v	g	g	v	v	g	v	v	g	v	v	v	g	g	v	v	g	g	v	v	v	g	g	g	v	v	g	g	g	v	v	v	g
NVG_SCAFFOLD19_2378215	19	2	2.39	57	0	55.9	0	v	g	v	g	g	v	v	v	g	v	g	g	v	v	g	v	v	g	v	v	v	g	g	v	v	g	g	v	v	v	g	g	g	v	v	g	g	g	0	v	v	g
NVG_SCAFFOLD19_2420949	19	2	2.39	57	0	55.9	0	v	g	v	g	g	v	v	v	g	v	g	g	v	v	0	v	v	g	v	v	v	g	g	v	v	g	0	v	v	v	0	g	g	v	v	g	g	g	v	v	v	g
NVG_SCAFFOLD19_2653520	19	2	2.39	57	2.8	55.9	2.7	v	g	v	g	g	v	v	v	g	v	g	g	v	v	g	v	v	g	v	v	v	g	g	v	v	g	g	v	v	v	g	g	g	v	v	g	g	g	v	v	v	g
NVG_SCAFFOLD19_2732119	19	2	2.40	59.8	0.9	58.6	0.9	v	g	v	g	g	v	v	v	g	v	g	g	v	v	g	v	v	g	v	v	v	g	g	v	v	g	g	v	v	v	g	g	g	v	v	g	g	g	v	v	v	g
NVG_SCAFFOLD19_2929250	19	2	2.41	60.7	0	59.5	0	v	g	v	g	g	v	v	v	g	v	g	g	v	v	g	v	v	g	v	v	v	g	g	v	v	g	g	v	v	v	g	g	g	v	v	g	g	g	v	v	v	g
Nv133	19	2	2.41	60.7	1	59.5	0.9	v	g	v	g	g	v	v	v	g	v	g	g	v	v	g	v	v	g	v	v	v	g	g	v	v	g	g	v	v	v	g	g	g	v	v	g	g	g	v	0	v	g
NVG_SCAFFOLD21_2886985	21	2	2.42	61.6	0	60.5	0	v	g	v	g	g	v	v	v	g	v	g	g	v	v	g	v	v	g	v	v	v	g	g	v	v	v	g	v	v	v	g	g	g	v	v	g	g	g	v	v	0	g
NVG_SCAFFOLD21_2794952	21	2	2.42	61.6	0	60.5	0	v	g	v	g	g	v	v	v	g	v	g	g	v	v	g	v	v	g	v	v	v	g	g	v	v	v	g	v	v	v	g	g	g	v	v	g	g	g	v	v	v	g
Nv301	21	2	2.42	61.6	1.8	60.5	1.8	v	g	v	g	g	v	v	v	g	v	g	g	v	v	g	v	v	g	v	v	v	0	g	v	v	v	g	v	v	v	g	g	g	v	v	g	g	g	v	v	v	g
NVG_SCAFFOLD21_2444087	21	2	2.43	63.5	0	62.3	0	v	g	v	g	g	v	v	v	g	v	g	g	v	v	g	v	v	g	v	v	v	g	g	v	v	v	g	v	v	v	g	g	g	v	v	g	g	g	v	v	v	g
NVG_SCAFFOLD21_2114685	21	2	2.43	63.5	0.9	62.3	0.9	v	g	v	g	g	v	v	v	g	v	g	g	v	v	g	v	v	g	v	v	v	g	g	v	v	v	g	v	v	v	g	g	g	v	v	g	g	g	v	v	v	g
NVG_SCAFFOLD21_2038415	21	2	2.44	64.4	0.9	63.2	0.9	v	g	v	g	g	v	v	v	g	v	g	g	v	v	g	v	v	g	v	v	v	g	g	v	v	v	g	v	v	v	g	g	g	v	v	g	v	g	v	v	v	g
NVG_SCAFFOLD21_1973296	21	2	2.45	65.3	1	64.1	0.9	v	g	v	g	g	v	v	v	g	v	g	g	v	v	g	v	v	g	v	v	v	g	g	v	v	v	g	v	v	v	g	g	g	v	v	g	v	g	v	v	v	g
NVG_SCAFFOLD21_1642826	21	2	2.46	66.2	0	65	0	v	g	v	g	g	v	0	v	g	v	g	g	v	v	g	v	v	g	0	v	0	g	g	g	v	v	g	v	v	v	g	g	g	v	v	g	v	g	v	v	0	g
NVG_SCAFFOLD21_1354488	21	2	2.46	66.2	0.9	65	0.9	v	g	v	g	g	v	v	v	g	v	g	g	v	v	g	v	v	g	v	v	v	g	g	g	v	v	g	v	v	v	g	g	g	v	v	g	v	g	v	v	v	g
NVG_SCAFFOLD21_1181689	21	2	2.47	67.1	0.9	65.9	0.9	v	g	v	g	g	v	v	v	g	v	g	g	v	v	g	v	v	g	v	v	v	g	g	g	v	v	g	v	g	v	g	g	g	v	v	g	v	g	v	v	v	g
NVG_SCAFFOLD21_927495	21	2	2.48	68	6.7	66.8	6.3	v	g	v	g	g	v	v	v	g	v	g	g	v	v	g	v	v	g	v	v	v	g	g	g	v	v	g	v	g	v	g	g	g	v	v	g	v	g	v	v	v	g
NVG_SCAFFOLD21_700697	21	2	2.49	74.8	0	73.1	0	v	g	v	g	g	g	v	v	g	v	g	g	v	v	g	v	v	g	g	v	v	g	g	g	v	v	g	v	g	v	g	g	g	v	v	g	v	g	0	v	v	g
NVG_SCAFFOLD21_696328	21	2	2.49	74.8	1.9	73.1	1.8	v	g	v	g	g	g	v	v	g	v	g	g	v	v	g	v	v	g	g	v	v	g	g	g	v	v	g	v	g	v	g	g	g	v	v	g	v	g	v	v	v	g
NVG_SCAFFOLD24_1831414	24	2	2.50	76.6	0.9	75	0.9	v	g	v	g	g	g	v	v	g	v	g	g	v	v	g	v	v	g	g	v	v	g	g	g	v	v	0	v	g	v	g	g	g	g	v	g	v	g	v	v	v	g
NVG_SCAFFOLD24_1685756	24	2	2.51	77.5	1.9	75.9	1.9	v	g	v	g	g	g	v	v	v	v	g	g	v	v	g	v	v	g	g	v	v	g	g	g	v	v	g	v	g	v	g	g	g	g	v	g	v	g	v	v	v	g
Nv305	24	2	2.52	79.4	0	77.7	0	v	g	v	g	g	g	v	v	v	v	g	g	v	v	v	v	v	g	g	v	v	g	g	g	v	v	g	v	0	v	g	g	g	g	v	g	v	g	v	v	v	g
TpnC	24	2	2.52	79.4	3.7	77.7	3.6	v	g	v	g	g	g	v	v	v	v	g	g	v	v	v	v	v	g	g	v	v	g	g	g	v	v	g	v	g	v	g	g	g	g	v	g	v	g	v	v	v	g
NVG_SCAFFOLD24_1318845	24	2	2.53	83.1	0	81.3	0	v	g	v	g	g	g	v	v	v	v	g	g	v	g	v	v	v	g	g	v	v	g	g	g	v	v	g	v	g	v	g	g	g	g	v	g	v	g	v	v	v	g
NVG_SCAFFOLD24_1238212	24	2	2.53	83.1	0	81.3	0	v	g	v	g	g	g	v	v	v	v	g	g	v	g	v	v	v	g	g	v	v	g	g	g	v	v	g	v	g	v	g	g	g	g	v	g	v	g	v	v	v	g
NVG_SCAFFOLD24_1182418	24	2	2.53	83.1	0	81.3	0	v	g	v	g	g	g	v	v	v	v	g	g	v	g	v	v	v	g	g	v	v	g	g	g	v	v	g	v	g	v	g	g	g	g	v	g	v	g	v	v	v	g
NVG_SCAFFOLD24_920832	24	2	2.53	83.1	1.1	81.3	1	0	g	0	0	g	g	v	v	v	v	g	g	v	g	v	v	v	g	g	v	v	g	g	g	v	v	g	v	g	v	g	g	g	g	v	g	v	g	v	v	0	g
NVG_SCAFFOLD24_771884	24	2	2.54	84.2	1	82.4	1	v	g	v	g	g	g	v	v	v	g	g	0	v	g	v	v	v	g	g	v	v	0	g	g	v	v	g	v	g	v	0	0	0	g	v	g	v	0	v	v	v	g
NVG_SCAFFOLD24_576737	24	2	2.55	85.2	0	83.3	0	v	g	v	g	g	g	v	v	v	g	g	g	v	g	v	v	v	g	g	v	v	g	g	g	v	v	g	v	g	v	g	g	g	g	v	v	v	g	v	v	v	g
NVG_SCAFFOLD24_379180	24	2	2.55	85.2	0.9	83.3	0.9	v	g	v	g	g	g	v	v	v	g	g	g	v	g	v	v	v	g	g	v	v	g	g	g	v	v	g	v	g	v	g	g	g	g	v	v	v	g	v	v	v	g
NVG_SCAFFOLD24_336394	24	2	2.56	86.1	1.8	84.2	1.8	v	g	v	g	g	g	v	v	v	g	g	g	v	g	v	v	v	g	g	v	v	g	g	g	v	v	g	v	g	v	g	g	g	g	v	v	v	g	v	v	v	g
NVG_SCAFFOLD24_150677	24	2	2.57	87.9	1.8	86	1.8	v	g	v	g	g	g	v	v	v	g	g	g	v	g	v	v	v	g	g	v	v	g	g	g	v	v	g	v	g	v	g	g	g	g	v	v	v	g	v	v	0	g
NVG_SCAFFOLD24_10053	24	2	2.58	89.8	0	87.8	0	v	v	v	g	g	g	v	v	v	g	g	g	v	g	v	v	v	g	g	v	v	g	g	g	v	v	g	v	g	v	g	g	g	g	v	v	v	g	v	v	v	g
Nv320	309	2	2.58	89.8	0	87.8	0	v	v	v	g	g	g	v	v	v	g	g	g	v	g	v	v	v	g	g	v	v	g	g	g	v	v	g	v	g	v	g	g	g	g	v	v	v	g	v	v	v	g
Nv-17	309	2	2.58	89.8	0	87.8	0	v	v	v	g	g	g	v	v	v	g	g	g	v	g	v	v	v	g	g	v	v	g	g	g	v	v	g	v	g	v	g	g	g	g	v	v	v	g	v	v	v	g
NVG_SCAFFOLD309_48837	309	2	2.58	89.8	0	87.8	0	v	v	v	g	g	g	v	v	v	g	g	g	v	g	v	v	v	g	g	v	v	g	g	g	v	v	g	v	g	v	g	g	g	g	v	v	v	g	v	v	v	g
NVG_SCAFFOLD309_62784	309	2	2.58	89.8	0	87.8	0	v	v	v	g	g	g	v	v	v	g	g	g	v	g	v	v	v	g	g	v	v	g	g	g	v	v	g	v	g	v	g	g	g	g	v	v	v	g	v	v	v	g
NVG_SCAFFOLD309_74896	309	2	2.58	89.8	n/a	87.8	n/a	v	v	v	g	g	g	v	v	v	g	g	g	v	g	v	v	v	g	g	v	v	g	g	g	v	v	g	v	g	v	g	g	g	g	v	v	v	g	v	v	v	g
NVG_SCAFFOLD18_67807	18	3	3.01	0	5.7		5.4	g	g	g	g	g	g	v	g	v	g	g	v	v	v	g	g	v	g	g	v	v	g	v	g	g	v	g	v	v	v	g	g	v	v	v	v	v	v	v	v	v	v
NVG_SCAFFOLD18_335393	18	3	3.02	5.7	0.9	5.4	0.9	g	g	g	g	g	g	v	g	v	g	g	v	v	v	g	g	v	g	g	v	g	g	v	g	g	v	g	v	v	v	g	g	v	g	v	v	v	v	v	g	g	v
NVG_SCAFFOLD18_477484	18	3	3.03	6.6	0.9	6.3	0.9	g	g	g	g	g	g	v	g	v	g	g	v	v	v	g	g	v	g	g	v	g	g	v	g	g	v	g	v	v	v	g	g	v	g	v	v	v	v	v	g	g	v
NVG_SCAFFOLD18_593709	18	3	3.04	7.5	0	7.2	0	g	g	g	g	g	g	v	g	v	g	g	v	v	v	g	g	v	g	g	v	g	g	v	g	g	v	g	v	v	v	g	g	v	g	v	g	v	v	v	g	g	v
NVG_SCAFFOLD18_710633	18	3	3.04	7.5	0	7.2	0	g	g	g	g	g	g	v	g	v	g	g	v	v	v	g	g	v	g	g	v	g	g	v	g	g	v	g	v	v	v	0	g	v	g	v	g	v	v	v	g	g	v
NVG_SCAFFOLD18_874386	18	3	3.04	7.5	0	7.2	0	g	g	g	g	g	g	v	g	v	g	g	v	v	v	g	g	v	g	g	v	g	g	v	g	g	v	g	v	v	v	g	g	v	g	v	g	v	v	v	g	g	v
NVG_SCAFFOLD18_1034414	18	3	3.04	7.5	1.8	7.2	1.8	g	g	g	g	g	g	v	g	v	g	g	v	v	v	g	g	v	g	g	v	g	g	v	g	g	v	g	v	v	v	g	g	v	g	v	g	v	v	v	g	g	v
NVG_SCAFFOLD18_1367735	18	3	3.05	9.3	1.8	9	1.8	g	g	g	g	g	g	v	g	v	g	g	v	v	v	g	g	v	g	g	v	g	g	v	g	g	v	g	v	v	v	g	g	v	g	v	g	v	v	v	g	g	v
NVG_SCAFFOLD18_1734369	18	3	3.06	11.1	1	10.7	0.9	g	g	g	g	g	g	v	g	g	g	g	v	v	v	g	g	v	g	g	v	g	g	v	g	g	v	g	v	v	v	g	g	v	g	v	g	v	v	v	g	g	v
NVG_SCAFFOLD18_1944875	18	3	3.07	12.1	0	11.7	0	g	g	0	g	g	g	v	g	g	g	g	v	v	v	g	g	g	g	g	v	0	g	v	g	g	v	0	v	v	v	0	g	v	g	v	g	v	v	0	g	g	v
NVG_SCAFFOLD18_2224823	18	3	3.07	12.1	1.9	11.7	1.9	g	g	g	g	g	g	v	g	g	g	g	v	v	v	g	g	g	g	g	v	g	g	v	g	g	v	g	v	v	v	g	g	v	g	v	g	v	v	v	g	g	v
NVG_SCAFFOLD18_2401316	18	3	3.08	13.9	0	13.5	0	g	g	g	g	g	g	v	g	g	g	g	v	v	v	g	g	g	g	g	v	g	g	v	g	g	v	g	v	v	v	g	g	v	g	v	g	v	v	v	g	g	v
Nv319	18	3	3.08	13.9	0.9	13.5	0.9	g	g	g	g	g	g	v	g	g	g	g	v	v	v	g	g	g	g	g	v	g	g	v	g	g	v	g	v	v	v	0	g	v	g	v	g	v	v	v	g	g	v
NVG_SCAFFOLD18_2635495	18	3	3.09	14.8	1.8	14.4	1.8	g	g	g	g	g	g	v	g	g	g	g	v	v	v	g	g	g	g	g	v	g	g	v	g	g	v	g	v	v	v	g	g	v	g	v	g	v	v	v	g	g	v
NVG_SCAFFOLD18_2763685	18	3	3.10	16.7	0	16.2	0	g	g	g	g	g	g	v	g	g	g	g	v	v	v	g	g	g	g	v	v	0	g	v	g	g	v	g	v	v	v	g	g	v	g	v	g	v	v	v	g	g	v
NVG_SCAFFOLD18_2863344	18	3	3.10	16.7	0	16.2	0	g	g	g	g	g	g	v	g	g	g	g	v	v	v	g	g	g	g	v	v	g	g	v	g	g	v	g	v	v	v	g	g	v	g	v	g	v	v	v	g	g	v
NVG_SCAFFOLD18_3047280	18	3	3.10	16.7	0	16.2	0	g	g	g	g	g	g	v	g	g	g	g	v	v	v	g	g	g	g	v	v	g	g	v	g	g	v	g	v	v	v	g	g	v	g	v	g	v	v	v	g	g	v
NVG_SCAFFOLD18_3238289	18	3	3.10	16.7	3.7	16.2	3.6	g	g	g	g	g	g	v	g	g	g	g	v	v	v	g	g	g	g	v	v	g	g	v	g	g	v	g	v	v	v	g	g	v	g	v	g	v	v	v	g	g	v
NVG_SCAFFOLD42_447942	42	3	3.11	20.4	0	19.8	0	g	g	g	g	g	g	g	g	g	g	g	v	v	v	g	v	g	g	v	v	g	g	v	g	g	v	g	v	v	v	g	g	v	g	v	g	v	v	v	g	g	v
NVG_SCAFFOLD42_675061	42	3	3.11	20.4	1.8	19.8	1.8	g	g	g	g	g	g	g	g	g	g	g	v	v	v	g	v	g	g	v	v	g	g	v	g	g	v	g	v	v	v	g	g	v	g	v	g	v	v	v	g	g	v
NVG_SCAFFOLD42_1015988	42	3	3.12	22.2	1.8	21.6	1.8	g	g	g	g	g	g	g	g	g	g	g	v	v	g	g	v	g	g	v	v	g	g	g	g	g	v	g	v	v	v	g	g	v	g	v	g	v	v	v	g	g	v
NVG_SCAFFOLD42_1065584	42	3	3.13	24	0	23.4	0	g	g	g	g	g	g	g	g	g	g	g	v	v	g	g	v	g	g	v	v	g	g	g	g	g	v	g	v	v	v	g	g	v	g	v	g	v	v	v	g	g	v
NVG_SCAFFOLD42_1084853	42	3	3.13	24	0.9	23.4	0.9	g	g	g	g	g	g	g	g	g	g	g	v	v	g	g	v	g	g	v	v	g	g	g	g	g	v	g	v	v	v	g	g	v	g	v	g	v	v	v	g	g	v
NVG_SCAFFOLD42_1273633	42	3	3.14	24.9	3.7	24.3	3.6	g	g	g	g	g	g	g	g	g	g	g	v	v	g	g	v	g	g	v	v	g	g	g	g	g	v	g	v	v	v	g	g	v	g	v	g	v	v	v	g	g	v
NVG_SCAFFOLD42_1647754	42	3	3.15	28.7	1.8	27.9	1.8	g	g	g	g	g	g	g	g	g	g	v	v	v	g	g	v	g	g	v	v	g	g	g	g	g	v	g	v	v	v	g	g	v	g	v	g	v	v	0	g	g	v
NVG_SCAFFOLD42_1876134	42	3	3.16	30.5	0	29.7	0	g	g	g	g	g	g	g	g	g	g	v	v	v	g	g	v	g	g	v	v	g	g	g	g	g	v	g	v	v	v	g	g	v	g	v	g	v	v	v	g	g	v
NVG_SCAFFOLD42_1890524	42	3	3.16	30.5	0	29.7	0	g	g	g	g	g	g	g	g	g	g	v	v	v	g	g	v	g	g	v	v	g	g	g	g	g	v	g	v	v	v	g	g	v	g	v	g	v	v	v	g	g	v
NVG_SCAFFOLD6_4381139	6	3	3.16	30.5	0	29.7	0	g	g	g	g	g	g	g	g	g	g	v	v	v	g	g	v	g	g	v	v	g	g	g	g	g	v	g	v	v	v	g	g	v	g	v	g	v	v	v	g	g	v
NVG_SCAFFOLD6_4111596	6	3	3.16	30.5	0	29.7	0	g	g	g	g	g	g	g	g	g	g	v	v	v	g	g	v	g	g	v	v	g	g	g	g	g	v	g	v	v	v	g	g	v	g	v	g	v	v	v	g	g	v
NVG_SCAFFOLD6_4095733	6	3	3.16	30.5	0.9	29.7	0.9	g	g	g	g	g	g	g	g	g	g	v	v	v	g	g	v	g	g	v	v	g	g	g	g	g	v	g	v	v	v	g	g	v	g	v	g	v	v	v	g	g	v
NVG_SCAFFOLD6_3876434	6	3	3.17	31.4	2.8	30.6	2.7	g	g	g	g	g	g	g	g	g	g	v	v	v	g	g	v	g	g	v	v	g	g	g	g	g	v	g	v	v	v	g	g	v	g	v	g	v	v	v	g	g	v
NVG_SCAFFOLD6_3165649	6	3	3.18	34.2	0.9	33.3	0.9	g	g	g	g	g	g	g	g	g	g	v	v	v	g	g	v	g	g	v	v	g	g	g	g	g	v	g	v	v	v	g	g	v	g	v	g	g	v	v	g	g	v
NVG_SCAFFOLD6_2921154	6	3	3.19	35.1	0	34.2	0	g	g	g	g	g	g	g	g	g	g	v	v	v	g	g	v	g	g	v	v	g	g	g	g	g	v	g	v	v	v	g	g	v	g	g	g	g	v	v	g	g	v
NVG_SCAFFOLD6_2651642	6	3	3.19	35.1	0.9	34.2	0.9	g	g	g	g	g	g	g	g	g	g	v	v	v	g	g	v	g	g	v	v	g	g	g	g	g	v	g	v	v	v	g	g	v	g	g	g	g	v	v	g	g	v
NVG_SCAFFOLD2617_744	2617	3	3.20	36	0.9	35	0.9	g	g	g	g	g	g	g	g	g	g	v	v	v	g	g	v	g	g	v	v	g	g	g	g	g	v	g	v	v	v	g	g	v	g	g	g	g	v	v	g	v	v
NVG_SCAFFOLD6_2502175	6	3	3.21	36.9	0	35.9	0	g	g	g	g	g	g	g	g	g	g	v	v	v	g	g	v	g	g	v	v	g	g	g	g	g	v	g	v	v	v	g	g	v	g	g	g	g	v	v	g	0	v
NVG_SCAFFOLD6_2459406	6	3	3.21	36.9	1	35.9	1	g	g	g	g	g	g	g	g	g	g	v	v	v	g	g	v	g	g	v	v	g	g	g	g	g	v	g	v	v	v	g	g	v	g	g	g	g	v	v	g	v	v
NVG_SCAFFOLD6_2269293	6	3	3.22	37.8	0	36.9	0	0	g	g	g	g	g	g	g	g	g	v	v	v	g	g	v	g	0	v	v	0	g	g	g	g	0	0	v	v	v	g	g	v	g	g	g	g	v	0	g	0	v
NVG_SCAFFOLD6_2099181	6	3	3.22	37.8	3.7	36.9	3.6	g	g	g	g	g	g	g	g	g	g	v	v	v	g	g	v	g	g	v	v	g	g	g	g	g	g	g	v	v	v	g	g	v	g	g	g	g	v	v	g	v	v
NVG_SCAFFOLD6_1855275	6	3	3.23	41.5	0	40.5	0	g	g	g	g	g	v	g	g	g	g	v	v	v	g	g	v	g	g	v	v	g	v	g	g	g	g	g	v	v	v	g	g	v	g	g	g	g	v	v	g	v	v
Hsp83	6	3	3.23	41.5	0	40.5	0	g	g	g	g	g	v	g	g	g	g	v	v	v	g	g	v	g	g	v	v	g	v	g	g	g	g	g	v	v	v	g	g	v	g	g	g	g	v	v	g	v	v
Nv303	6	3	3.23	41.5	1.8	40.5	1.8	0	g	g	g	g	v	g	g	g	g	v	v	v	g	g	v	g	g	v	v	g	v	g	g	g	g	g	v	v	v	g	g	v	g	g	g	g	v	v	g	v	v
NVG_SCAFFOLD6_1652097	6	3	3.24	43.4	0.9	42.3	0.9	g	g	g	g	g	v	g	g	g	g	v	v	v	g	g	v	g	g	v	v	g	v	g	g	g	g	g	v	v	v	g	g	v	g	g	g	g	v	v	g	0	v
NVG_SCAFFOLD6_1018581	6	3	3.25	44.3	0	43.2	0	g	g	g	g	g	v	g	g	g	g	v	v	v	g	g	v	g	g	v	v	g	v	g	g	g	g	g	v	v	v	g	g	v	g	g	g	g	v	v	g	v	v
apoLp-III	6	3	3.25	44.3	0	43.2	0	g	g	g	g	g	v	g	g	g	g	v	v	v	g	g	v	g	g	v	v	g	v	g	g	g	g	g	v	v	v	g	g	v	g	g	g	g	v	v	g	v	v
NVG_SCAFFOLD6_879374	6	3	3.25	44.3	0	43.2	0	g	g	g	g	g	v	g	g	g	g	v	v	v	g	g	v	g	g	v	v	g	v	g	g	g	g	g	v	v	v	g	g	v	g	g	g	g	v	v	g	v	v
NVG_SCAFFOLD6_651012	6	3	3.25	44.3	0	43.2	0	g	g	g	g	g	v	g	g	g	g	v	v	v	g	g	v	g	g	v	v	g	v	g	g	g	g	g	v	v	v	g	g	v	g	g	g	g	v	v	g	v	v
NVG_SCAFFOLD6_522523	6	3	3.25	44.3	0	43.2	0	g	g	g	g	g	v	g	g	g	g	v	v	v	g	g	v	g	g	v	v	g	v	g	g	g	g	g	v	v	v	g	g	v	g	g	g	g	v	v	g	v	v
NVG_SCAFFOLD6_272384	6	3	3.25	44.3	1.8	43.2	1.8	g	g	g	g	g	v	g	g	g	g	v	v	v	g	g	v	g	g	v	v	g	v	g	g	g	g	g	v	v	v	g	g	v	g	g	g	g	v	v	g	v	v
NVG_SCAFFOLD6_47602	6	3	3.26	46.1	0	45	0	g	g	g	g	g	v	g	g	g	g	v	v	v	g	g	v	g	g	v	v	v	v	g	g	g	g	g	v	v	v	g	g	v	g	g	g	g	v	v	g	v	v
NVG_SCAFFOLD89_289623	89	3	3.26	46.1	0	45	0	g	g	g	g	g	v	g	g	g	g	v	v	v	g	g	v	g	g	v	v	v	v	g	g	g	g	g	v	v	v	g	g	v	g	g	g	g	v	v	g	v	v
NVG_SCAFFOLD89_464946	89	3	3.26	46.1	0	45	0	g	g	g	g	g	v	g	g	g	g	v	v	v	g	g	v	g	g	v	v	v	v	g	g	g	g	g	v	v	v	g	g	v	g	g	g	g	v	v	g	v	v
NVG_SCAFFOLD89_676420	89	3	3.26	46.1	0.9	45	0.9	g	g	g	g	g	v	g	g	g	g	v	v	v	g	g	v	g	g	v	v	v	v	g	g	g	g	g	v	v	v	g	g	v	g	g	g	g	v	v	g	v	v
NVG_SCAFFOLD89_832058	89	3	3.27	47	0	45.9	0	g	g	g	g	g	v	g	v	g	g	v	v	v	g	g	v	g	g	v	v	v	v	g	g	g	g	g	v	v	v	g	g	v	g	g	g	g	v	v	g	v	v
NVG_SCAFFOLD49_259870	49	3	3.27	47	0	45.9	0	g	g	g	g	g	v	g	v	g	g	v	v	v	g	g	v	g	g	v	v	v	v	g	g	g	g	g	v	v	v	g	g	v	g	g	g	g	v	v	g	v	v
NVG_SCAFFOLD1318_8069	1318	3	3.27	47	0	45.9	0	g	g	g	g	g	v	g	v	g	g	v	v	v	g	g	v	g	g	v	v	v	v	g	g	g	g	g	v	v	v	g	g	v	g	g	g	g	v	v	g	v	v
NVG_SCAFFOLD429_44229	429	3	3.27	47	0	45.9	0	g	g	g	g	g	v	g	v	g	g	v	v	v	g	g	v	g	g	v	v	0	0	g	g	g	g	g	v	v	v	g	g	v	g	g	g	g	v	v	g	v	v
NVG_SCAFFOLD218_229573	218	3	3.27	47	0	45.9	0	g	g	g	g	g	v	g	v	g	g	v	v	v	g	g	v	g	g	v	v	v	v	g	g	g	g	g	v	v	v	g	g	v	g	g	g	g	v	v	g	v	v
NVG_SCAFFOLD140_43178	140	3	3.27	47	0	45.9	0	g	g	g	g	g	v	g	v	g	g	v	v	v	g	g	v	g	g	v	v	v	v	g	g	g	g	g	v	v	v	g	g	v	g	g	g	g	v	v	g	v	v
NVG_SCAFFOLD140_342585	140	3	3.27	47	0	45.9	0	0	g	g	g	g	v	g	v	g	g	v	v	v	g	0	v	0	g	v	v	v	v	g	g	g	g	0	v	v	v	0	g	v	g	g	g	g	v	v	g	v	v
NVG_SCAFFOLD140_352932	140	3	3.27	47	0	45.9	0	g	g	g	g	g	v	g	v	g	g	v	v	v	g	g	v	g	g	v	v	0	v	g	g	g	g	g	v	v	v	g	g	v	g	g	g	g	v	v	g	v	v
NVG_SCAFFOLD323_90358	323	3	3.27	47	0	45.9	0	g	g	g	g	g	v	g	v	g	g	v	v	v	g	g	v	g	g	v	v	v	v	g	g	g	g	g	v	v	v	g	g	v	g	g	g	g	v	0	g	v	v
NVG_SCAFFOLD44_1138282	44	3	3.27	47	0	45.9	0	g	g	g	g	g	v	g	v	g	g	v	v	v	g	g	v	g	g	v	v	v	v	g	g	g	g	g	v	v	v	g	g	v	g	g	g	g	v	0	g	v	v
NVG_SCAFFOLD44_986387	44	3	3.27	47	0	45.9	0	g	g	g	g	g	v	g	v	g	g	v	v	v	g	g	v	g	g	v	v	v	v	g	g	g	g	g	v	v	v	g	g	v	g	g	g	g	v	v	g	v	v
NVG_SCAFFOLD44_788653	44	3	3.27	47	0	45.9	0	g	g	g	g	g	v	g	v	g	g	v	v	v	g	g	v	g	g	v	v	v	v	g	g	g	g	g	v	v	v	g	g	v	g	g	g	g	v	v	g	v	v
NVG_SCAFFOLD44_635002	44	3	3.27	47	0	45.9	0	g	g	g	g	g	v	g	v	g	g	v	v	v	g	g	v	g	g	v	v	v	v	g	g	g	g	g	v	v	v	g	g	v	g	g	g	g	v	v	g	v	v
NVG_SCAFFOLD44_332321	44	3	3.27	47	0	45.9	0	g	g	g	g	g	v	g	v	g	g	v	v	v	g	g	v	g	g	v	v	v	v	g	g	g	g	g	v	v	v	g	g	v	g	g	g	g	v	v	g	v	v
NVG_SCAFFOLD44_35075	44	3	3.27	47	0	45.9	0	g	g	g	g	g	v	g	v	g	g	v	v	v	g	g	v	g	g	v	v	v	v	g	g	g	g	g	v	v	v	g	g	v	g	g	g	g	v	v	g	v	v
NVG_SCAFFOLD722_4476	722	3	3.27	47	0	45.9	0	g	g	g	g	g	v	g	v	g	g	v	v	v	g	g	v	g	g	v	v	v	v	g	g	g	g	g	v	v	v	g	g	v	g	g	g	g	v	v	g	v	v
NVG_SCAFFOLD722_4599	722	3	3.27	47	0	45.9	0	g	g	g	g	g	v	g	v	g	g	v	v	v	g	g	v	g	g	v	v	v	v	g	g	g	g	g	v	v	v	g	g	v	g	g	g	g	v	v	g	v	v
NVG_SCAFFOLD37_20543	37	3	3.27	47	0	45.9	0	g	g	g	g	g	v	g	v	g	g	v	v	v	g	g	v	g	g	v	v	v	v	g	g	g	g	g	v	v	v	g	g	v	g	g	g	g	v	v	g	v	v
NVG_SCAFFOLD37_583723	37	3	3.27	47	0	45.9	0	g	g	g	g	g	v	g	v	g	g	v	v	v	g	g	v	g	g	v	v	v	v	g	g	g	g	g	v	v	v	g	g	v	g	g	g	g	v	v	g	v	v
NVG_SCAFFOLD37_1071871	37	3	3.27	47	0	45.9	0	g	g	g	g	g	v	g	v	g	g	v	v	v	g	g	v	g	g	v	v	v	v	g	g	g	g	g	v	v	v	g	g	v	g	g	g	g	v	v	g	v	v
NVG_SCAFFOLD37_1290077	37	3	3.27	47	0	45.9	0	g	g	g	g	g	v	g	v	g	g	v	v	v	g	g	v	g	g	v	v	v	v	g	g	g	g	g	v	v	v	g	g	v	g	g	g	g	v	v	g	v	v
NVG_SCAFFOLD172_158731	172	3	3.27	47	0	45.9	0	g	g	g	g	g	v	g	v	g	g	v	v	v	g	g	v	g	g	v	v	v	v	g	g	g	g	g	v	v	v	g	g	v	g	g	g	g	v	v	g	v	v
NVG_SCAFFOLD254_15299	254	3	3.27	47	0	45.9	0	g	g	g	g	g	v	g	v	g	g	v	v	v	g	g	v	g	g	v	v	v	v	g	g	g	g	g	v	v	v	g	0	v	g	g	g	g	v	v	g	v	v
NVG_SCAFFOLD30_3058	30	3	3.27	47	0	45.9	0	g	g	g	g	g	v	g	v	g	g	v	v	v	g	g	v	g	g	v	v	v	v	g	g	g	g	g	v	v	v	g	g	v	g	g	g	g	v	v	g	v	v
NVG_SCAFFOLD30_24104	30	3	3.27	47	0	45.9	0	g	g	g	g	g	v	g	v	g	g	v	v	v	g	g	v	g	g	v	v	v	v	g	g	g	g	g	v	v	v	g	g	v	g	g	g	g	v	v	g	v	v
NVG_SCAFFOLD30_40344	30	3	3.27	47	0	45.9	0	g	g	g	g	g	v	g	v	g	g	v	v	v	g	g	v	g	g	v	v	v	v	g	g	g	g	g	v	v	v	g	g	v	g	g	g	g	v	v	g	v	v
NVG_SCAFFOLD30_453373	30	3	3.27	47	0	45.9	0	g	g	g	g	g	v	g	v	g	g	v	v	v	g	g	v	g	g	v	v	v	v	g	g	g	g	g	v	v	v	g	g	v	g	g	g	g	v	v	g	v	v
NVG_SCAFFOLD30_697380	30	3	3.27	47	0	45.9	0	g	g	g	g	g	v	g	v	g	g	v	v	v	g	g	v	g	g	v	v	v	v	g	g	g	g	g	v	v	v	g	g	v	g	g	g	g	v	v	g	v	v
Nv143	30	3	3.27	47	0	45.9	0	g	g	g	g	g	v	g	v	g	g	v	v	v	g	g	v	g	g	v	v	v	v	g	g	g	g	g	v	v	v	g	g	v	g	g	g	g	v	v	g	v	v
NVG_SCAFFOLD1939_1201	1939	3	3.27	47	0	45.9	0	g	g	0	g	g	v	g	v	g	g	v	v	v	g	0	v	0	g	v	v	v	v	g	g	g	g	0	v	v	v	g	g	v	g	g	g	g	v	v	g	v	v
NVG_SCAFFOLD94_8074	94	3	3.27	47	0	45.9	0	g	g	g	g	g	v	g	v	g	g	v	v	v	g	g	v	g	g	v	v	v	v	g	g	g	g	g	v	v	v	g	g	v	g	g	g	g	v	v	g	v	v
NVG_SCAFFOLD94_281902	94	3	3.27	47	0	45.9	0	g	g	g	g	g	v	g	v	g	g	v	v	v	g	g	v	g	g	v	v	v	v	g	g	g	g	g	v	v	v	g	g	v	g	g	g	g	v	v	g	v	v
NVG_SCAFFOLD94_410988	94	3	3.27	47	0	45.9	0	g	g	g	g	0	v	g	v	g	g	v	v	v	g	0	v	0	g	v	v	v	v	g	g	g	g	0	v	v	v	g	g	v	g	g	g	g	v	v	g	v	v
NVG_SCAFFOLD151_186265	151	3	3.27	47	0	45.9	0	g	g	g	g	g	v	g	v	g	g	v	v	v	g	g	v	g	g	v	v	v	v	g	g	g	g	g	v	v	v	g	g	v	g	g	g	g	v	v	g	v	v
NVG_SCAFFOLD111_138559	111	3	3.27	47	0	45.9	0	g	g	g	g	g	v	g	v	g	g	v	v	v	g	g	v	g	g	v	v	v	v	g	g	g	g	g	v	v	v	g	g	v	g	g	g	g	v	v	g	v	v
NVG_SCAFFOLD111_305948	111	3	3.27	47	0	45.9	0	g	g	g	g	g	v	g	v	g	g	v	v	v	g	g	v	g	g	v	v	v	v	g	g	g	g	g	v	v	v	g	g	v	g	g	g	g	v	v	g	v	v
NVG_SCAFFOLD111_77586	111	3	3.27	47	0	45.9	0	g	g	g	g	g	v	g	v	g	g	v	v	v	g	g	v	g	g	v	v	v	v	g	g	g	g	g	v	v	v	g	g	v	g	g	g	g	v	v	g	v	v
NVG_SCAFFOLD213_93173	213	3	3.27	47	0	45.9	0	g	g	g	g	g	v	g	v	g	g	v	v	v	g	g	v	g	g	v	v	v	v	g	g	g	g	0	v	v	v	g	g	v	g	g	g	g	v	v	g	v	v
NVG_SCAFFOLD155_12840	155	3	3.27	47	0	45.9	0	g	g	g	g	g	v	g	v	g	g	v	v	v	g	g	v	g	g	v	v	v	v	g	g	g	g	g	v	v	v	g	g	v	g	g	g	g	v	v	g	v	v
NVG_SCAFFOLD4445_8917	4445	3	3.27	47	0	45.9	0	g	g	g	g	g	v	g	v	g	g	v	v	v	g	g	v	g	g	v	v	v	v	g	g	g	g	g	v	v	v	g	g	v	g	g	g	g	v	v	g	v	v
NvC3-18	?	3	3.27	47	0	45.9	0	g	g	g	g	g	v	g	v	g	g	v	v	v	g	g	v	g	g	v	v	v	v	g	g	g	g	g	v	v	v	g	g	v	g	g	g	g	v	v	g	v	v
NVG_SCAFFOLD78_189347	78	3	3.27	47	0	45.9	0	g	g	g	g	g	v	g	v	g	g	v	v	v	g	g	v	g	g	v	v	v	v	g	g	g	g	g	v	v	v	g	g	v	g	g	g	g	v	v	g	v	v
NVG_SCAFFOLD78_190200	78	3	3.27	47	0	45.9	0	g	g	g	g	g	v	g	v	g	g	v	v	v	g	g	v	g	g	v	v	v	v	g	g	g	g	g	v	v	v	g	g	v	g	g	g	g	v	v	g	v	v
NVG_SCAFFOLD78_249161	78	3	3.27	47	0	45.9	0	g	g	g	g	g	v	g	v	g	g	v	v	v	g	g	v	g	g	v	v	v	v	g	g	g	g	g	v	v	v	g	g	v	g	g	g	g	v	v	g	v	v
NVG_SCAFFOLD217_186666	217	3	3.27	47	0	45.9	0	g	g	g	g	g	v	g	v	g	g	v	v	v	g	g	v	g	g	v	v	v	v	g	g	g	g	g	v	v	v	g	g	v	g	g	g	g	v	v	g	v	v
NVG_SCAFFOLD575_68156	575	3	3.27	47	0	45.9	0	g	g	g	g	g	v	g	v	g	g	v	v	v	g	g	v	g	g	v	v	v	v	g	g	g	g	g	v	v	v	g	g	v	g	g	g	g	v	v	g	v	v
NVG_SCAFFOLD90_228620	90	3	3.27	47	0	45.9	0	g	g	g	g	g	v	g	v	g	g	v	v	v	g	g	v	g	g	v	v	v	v	g	g	g	g	g	v	v	v	g	g	v	g	g	g	g	v	v	g	v	v
NVG_SCAFFOLD660_25000	660	3	3.27	47	0	45.9	0	g	g	g	g	g	v	g	v	g	g	v	v	v	g	g	v	g	g	v	v	v	v	g	g	g	g	g	v	v	v	g	g	v	g	g	g	g	v	v	g	v	v
NVG_SCAFFOLD55_158235	55	3	3.27	47	0	45.9	0	g	g	g	g	g	v	g	v	g	g	v	v	v	g	g	v	g	g	v	v	v	v	g	g	g	g	g	v	v	v	g	g	v	g	g	g	g	v	v	g	v	v
NVG_SCAFFOLD55_177811	55	3	3.27	47	0	45.9	0	g	g	g	g	g	v	g	v	g	g	v	v	v	g	g	v	g	g	v	v	v	v	g	g	g	g	g	v	v	v	g	g	v	g	g	g	g	v	v	g	v	v
NVG_SCAFFOLD55_306110	55	3	3.27	47	0	45.9	0	g	g	g	g	g	v	g	v	g	g	v	v	v	g	g	v	g	g	v	v	v	v	g	g	g	g	g	v	v	v	g	g	v	g	g	g	g	v	v	g	v	v
NVG_SCAFFOLD55_658210	55	3	3.27	47	0	45.9	0	g	g	g	g	g	v	g	v	g	g	v	v	v	g	g	v	g	g	v	v	v	v	g	g	g	g	g	v	v	v	g	g	v	g	g	g	g	v	v	g	v	v
NVG_SCAFFOLD55_792887	55	3	3.27	47	0	45.9	0	g	g	g	g	g	v	g	v	g	g	v	v	v	g	g	v	g	g	v	v	v	v	g	g	g	g	g	v	v	v	g	g	v	g	g	g	g	v	v	g	v	v
NVG_SCAFFOLD1061_7092	1061	3	3.27	47	0	45.9	0	g	g	g	g	g	v	g	v	g	g	v	v	v	g	g	v	g	g	v	v	v	v	g	g	g	g	g	v	v	v	g	g	v	g	g	g	g	v	v	g	v	v
NVG_SCAFFOLD292_119777	292	3	3.27	47	0	45.9	0	g	g	g	g	g	v	g	v	g	g	v	v	v	g	g	v	g	g	v	v	v	v	g	g	g	g	g	v	v	v	g	g	v	g	g	g	g	v	v	g	v	v
NVG_SCAFFOLD292_84158	292	3	3.27	47	0	45.9	0	g	g	g	g	g	v	g	v	g	g	v	v	v	g	g	v	g	g	v	v	v	v	g	g	g	g	g	v	v	v	g	g	v	g	g	g	g	v	v	g	v	v
NVG_SCAFFOLD292_56535	292	3	3.27	47	0	45.9	0	g	g	g	g	g	v	g	v	g	g	v	v	v	g	g	v	g	g	v	v	v	v	g	g	g	g	g	v	v	v	g	g	v	g	g	g	g	v	v	g	v	v
NVG_SCAFFOLD315_6895	315	3	3.27	47	0	45.9	0	g	g	g	g	g	v	g	v	g	g	v	v	v	g	g	v	g	g	v	v	v	v	g	g	g	g	g	v	v	v	g	g	v	g	g	g	g	v	v	g	v	v
NVG_SCAFFOLD913_2432	913	3	3.27	47	0	45.9	0	g	g	g	g	g	v	g	v	g	g	v	v	v	g	g	v	g	g	v	v	v	v	g	g	g	g	g	v	v	v	g	g	v	g	g	g	g	v	v	g	v	v
NVG_SCAFFOLD253_9435	253	3	3.27	47	0	45.9	0	g	g	g	g	g	v	g	v	g	g	v	v	v	g	g	v	g	g	v	v	v	v	g	g	g	g	g	v	v	v	g	g	v	g	g	g	g	v	v	g	v	v
NVG_SCAFFOLD471_51402	471	3	3.27	47	0	45.9	0	g	g	g	g	g	v	g	v	g	g	v	v	v	g	g	v	g	g	v	v	v	v	g	g	g	g	g	v	v	v	g	g	v	g	g	g	g	v	v	g	v	v
NVG_SCAFFOLD1631_6798	1631	3	3.27	47	0	45.9	0	g	g	g	g	g	v	g	v	g	g	v	v	v	g	g	v	g	g	v	v	v	v	g	g	g	g	g	v	v	v	g	g	v	g	g	g	g	v	v	g	v	v
NVG_SCAFFOLD2728_2708	2728	3	3.27	47	0	45.9	0	g	g	g	g	g	v	g	v	g	g	v	v	v	g	g	v	g	g	v	v	v	v	g	g	g	g	g	v	v	v	g	g	v	g	g	g	g	v	v	g	v	v
NVG_SCAFFOLD351_17432	351	3	3.27	47	0	45.9	0	g	g	g	g	g	v	g	v	g	g	v	v	v	g	g	v	g	g	v	v	v	v	g	g	g	g	g	v	v	v	g	g	v	g	g	g	g	v	v	g	v	v
NVG_SCAFFOLD71_380061	71	3	3.27	47	0	45.9	0	g	g	g	g	g	v	g	v	g	g	v	v	v	g	g	v	g	g	v	v	v	v	g	g	g	g	g	v	v	v	g	g	v	g	g	g	g	v	v	g	v	v
NVG_SCAFFOLD452_142979	452	3	3.27	47	0	45.9	0	g	g	g	g	g	v	g	v	g	g	v	v	v	g	g	v	g	g	v	v	v	v	g	g	g	g	g	v	v	v	g	g	v	g	g	g	g	v	v	g	v	v
NVG_SCAFFOLD20_202836	20	3	3.27	47	0	45.9	0	g	g	g	g	g	v	g	v	g	g	v	v	v	g	g	v	g	g	v	v	v	v	g	g	g	g	g	v	v	v	g	g	v	g	g	g	g	v	v	g	v	v
NVG_SCAFFOLD20_483686	20	3	3.27	47	0.9	45.9	0.9	g	g	g	g	g	v	g	v	g	g	v	v	v	g	g	v	g	g	v	v	v	v	g	g	g	g	g	v	v	v	g	g	v	g	g	g	g	v	v	g	v	v
NVG_SCAFFOLD20_794734	20	3	3.28	47.9	0	46.8	0	g	g	g	g	g	v	g	v	g	g	v	v	v	g	g	v	g	g	v	v	v	v	g	g	g	g	g	v	v	v	g	g	v	g	g	g	g	v	v	g	v	v
NVG_SCAFFOLD20_1018685	20	3	3.28	47.9	0	46.8	0	g	g	g	g	g	v	g	v	g	g	v	v	v	g	g	v	g	g	v	0	v	0	g	g	g	g	g	v	v	v	g	g	v	g	g	g	g	v	v	g	v	v
NVG_SCAFFOLD20_1243425	20	3	3.28	47.9	0	46.8	0	g	g	g	g	g	v	g	v	g	g	v	v	v	g	g	v	g	g	v	v	v	v	g	g	g	g	g	v	v	v	g	g	v	g	g	g	g	v	v	g	v	v
NVG_SCAFFOLD20_1543801	20	3	3.28	47.9	0	46.8	0	g	g	g	g	g	v	g	v	g	g	v	v	v	g	g	v	g	g	v	v	v	v	g	g	g	g	g	v	v	v	g	g	v	g	g	g	g	v	v	g	v	v
Nv312	20	3	3.28	47.9	0	46.8	0	g	g	g	g	g	v	g	v	g	g	v	v	v	g	g	v	g	g	v	v	v	v	g	g	g	g	g	v	v	v	0	g	v	g	g	g	g	v	v	g	v	v
RPS2	20	3	3.28	47.9	0	46.8	0	g	g	g	g	g	v	g	v	g	g	v	v	v	g	g	v	g	g	v	v	v	v	g	g	g	g	g	v	v	v	g	g	v	g	g	g	g	v	0	g	v	v
NVG_SCAFFOLD20_1837842	20	3	3.28	47.9	0.9	46.8	0.9	g	g	g	g	g	v	g	v	g	g	v	v	v	g	g	v	g	g	v	v	v	v	g	g	g	g	g	v	v	v	g	g	v	g	g	g	g	v	v	g	v	v
NVG_SCAFFOLD20_1984414	20	3	3.29	48.8	0.9	47.6	0.9	g	g	g	g	g	v	g	v	g	g	v	v	v	g	g	v	g	g	g	v	v	v	g	g	g	g	g	v	v	v	g	g	v	g	g	g	g	v	v	g	v	v
NVG_SCAFFOLD8_3608086	8	3	3.30	49.7	0	48.5	0	g	g	g	g	g	v	g	v	g	g	v	v	v	g	g	v	g	g	g	v	v	v	g	g	g	g	g	v	v	v	g	g	v	g	g	g	g	v	v	g	v	v
NVG_SCAFFOLD8_3495614	8	3	3.30	49.7	0	48.5	0	g	g	g	g	g	v	g	v	g	g	v	v	v	g	g	v	g	g	g	v	v	v	g	g	g	g	g	v	v	v	g	g	v	g	g	g	g	v	v	g	v	v
NVG_SCAFFOLD8_3378621	8	3	3.30	49.7	0	48.5	0	g	g	g	g	g	v	g	v	g	g	v	v	v	g	g	v	g	g	g	0	v	v	g	g	g	g	g	v	v	v	g	g	v	g	g	g	g	v	v	g	v	v
NVG_SCAFFOLD8_3077342	8	3	3.30	49.7	0	48.5	0	g	g	g	g	g	v	g	v	g	g	v	v	v	g	g	v	g	g	g	v	v	v	g	g	g	g	g	v	v	v	g	g	v	g	g	g	g	v	v	g	v	v
NVG_SCAFFOLD8_2459525	8	3	3.30	49.7	0	48.5	0	g	g	g	g	g	v	g	v	g	g	v	v	v	g	g	v	g	g	g	v	v	v	g	g	g	g	g	v	v	v	g	g	v	g	g	g	g	v	v	g	v	v
NVG_SCAFFOLD8_2200646	8	3	3.30	49.7	0	48.5	0	g	g	g	g	g	v	g	v	g	g	v	v	v	g	g	v	g	g	g	v	v	v	g	g	g	g	g	v	v	v	g	g	v	g	g	g	g	v	v	g	v	v
NVG_SCAFFOLD8_1669807	8	3	3.30	49.7	0	48.5	0	g	g	g	g	g	v	g	v	g	g	v	v	v	g	g	v	g	g	g	v	v	v	g	g	g	g	g	v	v	v	g	g	v	g	g	g	g	v	v	g	v	v
NVG_SCAFFOLD8_1469547	8	3	3.30	49.7	0	48.5	0	g	g	g	g	g	v	g	v	g	g	v	v	v	g	g	v	g	g	g	v	v	v	g	g	g	g	g	v	v	v	g	g	v	g	g	g	g	v	v	g	v	v
NVG_SCAFFOLD8_1202484	8	3	3.30	49.7	1.8	48.5	1.8	g	g	g	g	g	v	g	v	g	g	v	v	v	g	g	v	g	g	g	v	v	v	g	g	g	g	g	v	v	v	g	g	v	g	g	g	g	v	v	g	v	v
Nv302	8	3	3.31	51.5	0	50.3	0	v	g	g	g	g	v	g	v	g	g	v	v	v	g	g	v	g	g	g	v	v	v	g	g	g	g	g	v	v	v	g	v	v	g	g	g	g	v	v	g	v	v
SDR	8	3	3.31	51.5	0	50.3	0	v	g	g	g	g	v	g	v	g	g	v	v	v	g	g	v	g	g	g	v	v	v	g	g	g	g	g	v	v	v	g	v	v	g	g	g	g	v	v	g	v	v
NVG_SCAFFOLD22_6371	22	3	3.31	51.5	0	50.3	0	v	g	g	g	g	v	g	v	g	g	v	v	v	g	g	v	g	g	g	v	v	v	g	g	g	g	g	v	v	v	g	v	v	g	g	g	g	v	v	g	v	v
NVG_SCAFFOLD22_89277	22	3	3.31	51.5	0.9	50.3	0.9	v	g	g	g	g	v	g	v	g	g	v	v	v	g	g	v	g	g	g	v	v	v	g	g	g	g	g	v	v	v	g	v	v	g	g	g	g	v	v	g	v	v
NVG_SCAFFOLD22_301733	22	3	3.32	52.4	0.9	51.2	0.9	v	g	g	g	g	v	g	v	g	g	v	v	v	g	g	v	g	g	g	v	v	v	g	g	g	g	g	v	v	v	g	v	v	g	g	g	g	v	v	g	v	v
NVG_SCAFFOLD22_1066189	22	3	3.33	53.3	0	52.1	0	v	g	g	g	g	v	g	v	g	g	v	v	v	g	g	v	g	g	g	v	v	v	g	g	g	g	g	v	v	v	g	v	v	g	g	g	g	v	v	g	v	v
NVG_SCAFFOLD22_1175213	22	3	3.33	53.3	0.9	52.1	0.9	v	g	g	g	g	v	g	v	g	g	v	v	v	g	g	v	g	g	g	v	v	v	g	g	g	g	g	v	v	v	g	v	v	g	g	g	g	v	0	g	v	v
TOR	22	3	3.34	54.2	0	53	0	v	g	g	g	g	v	g	v	g	g	v	v	v	g	g	v	g	g	g	v	v	v	g	g	g	g	g	v	v	v	g	v	v	g	g	g	g	v	v	g	v	v
NVG_SCAFFOLD22_1311250	22	3	3.34	54.2	0	53	0	v	g	g	g	g	v	g	v	g	g	v	v	v	g	g	v	g	g	g	v	v	v	g	g	g	g	g	v	v	v	g	v	v	g	g	g	g	v	v	g	v	v
NVG_SCAFFOLD22_1552439	22	3	3.34	54.2	1.8	53	1.8	v	g	g	g	g	v	g	v	g	g	v	v	v	g	g	v	g	g	g	v	v	v	g	g	g	g	g	v	v	v	g	v	v	g	g	g	g	v	v	g	v	v
NVG_SCAFFOLD22_1788597	22	3	3.35	56.1	0	54.8	0	v	v	g	g	g	v	g	v	g	g	v	v	v	g	g	v	g	g	g	v	v	v	g	g	g	g	g	v	v	v	g	v	v	g	g	g	g	v	v	g	v	v
NVG_SCAFFOLD22_1990275	22	3	3.35	56.1	0	54.8	0	v	v	g	g	g	v	g	v	g	g	v	v	v	g	g	v	g	g	g	v	v	v	g	g	g	g	g	v	v	v	g	v	v	g	g	g	g	v	v	g	v	v
NVG_SCAFFOLD22_2149548	22	3	3.35	56.1	0.9	54.8	0.9	v	v	g	g	g	v	g	v	g	g	v	v	v	g	g	v	g	g	g	v	v	v	g	g	g	g	g	v	v	v	g	v	v	g	g	g	g	v	v	g	v	v
NVG_SCAFFOLD22_2233167	22	3	3.36	57	2.8	55.7	2.7	v	v	g	g	g	v	g	v	g	g	v	v	v	g	g	v	g	g	g	v	v	v	g	g	g	g	g	v	v	v	g	v	v	g	g	g	g	v	v	g	v	v
NVG_SCAFFOLD22_2390815	22	3	3.37	59.7	0.9	58.4	0.9	v	v	g	g	g	v	g	v	g	g	v	g	v	g	g	v	g	g	g	v	v	v	g	v	g	g	g	v	v	v	g	v	v	g	g	g	g	v	v	g	v	v
NVG_SCAFFOLD22_2558678	22	3	3.38	60.6	0.9	59.3	0.9	v	v	g	g	g	v	g	v	g	g	v	g	v	g	g	v	g	g	g	v	v	v	g	v	g	g	g	v	v	v	g	v	v	g	g	g	g	v	v	g	0	v
NVG_SCAFFOLD17_669157	17	3	3.39	61.5	1.8	60.2	1.8	v	v	g	g	g	v	g	v	g	g	v	g	v	g	0	v	g	g	g	v	v	v	g	v	g	g	g	v	v	v	g	v	v	g	g	g	g	v	v	g	v	v
NVG_SCAFFOLD17_920066	17	3	3.40	63.4	2.8	62	2.7	v	v	g	g	g	v	g	v	g	g	v	g	v	v	g	v	g	g	g	v	v	v	g	v	g	g	g	v	v	v	g	v	v	g	g	g	g	v	v	g	v	v
NVG_SCAFFOLD17_1086417	17	3	3.41	66.1	1.8	64.7	1.8	v	v	g	g	g	v	g	v	g	g	v	g	v	v	g	v	g	g	g	v	v	v	g	v	g	g	g	v	v	v	g	v	v	g	g	g	g	v	v	g	v	v
Nv111	17	3	3.42	67.9	0	66.5	0	v	v	g	g	g	v	g	v	g	g	v	g	v	v	g	v	g	g	g	v	v	g	g	v	g	g	g	v	v	v	g	v	v	g	g	g	g	v	v	g	v	v
NVG_SCAFFOLD17_1342149	17	3	3.42	67.9	0	66.5	0	v	v	g	g	g	v	g	v	g	g	v	g	v	v	g	v	g	g	g	v	v	g	g	v	g	g	g	v	v	v	g	v	v	g	g	g	g	v	v	g	v	v
NVG_SCAFFOLD17_1342255	17	3	3.42	67.9	0	66.5	0	v	v	g	g	g	v	g	v	g	g	v	g	v	v	g	v	g	g	g	v	v	g	g	v	g	g	g	v	v	v	g	v	v	g	g	g	g	v	v	g	v	v
NVG_SCAFFOLD17_1342350	17	3	3.42	67.9	0	66.5	0	v	v	g	g	g	v	g	v	g	g	v	g	v	v	g	v	g	g	g	v	v	g	g	v	g	g	g	v	v	v	g	v	v	g	g	g	g	v	v	g	v	v
NVG_SCAFFOLD17_1342416	17	3	3.42	67.9	0	66.5	0	v	v	g	g	g	v	g	v	g	g	v	g	v	v	g	v	g	g	g	v	v	g	g	v	g	g	g	v	v	v	g	v	v	g	g	g	g	v	v	g	v	v
NVG_SCAFFOLD17_1348815	17	3	3.42	67.9	0	66.5	0	v	v	g	g	g	v	g	v	g	g	v	g	v	v	g	v	g	g	g	v	v	g	g	v	g	g	g	v	v	v	g	v	v	g	g	g	g	v	v	g	v	v
NVG_SCAFFOLD17_1349160	17	3	3.42	67.9	4.7	66.5	4.5	v	v	g	g	g	v	g	v	g	g	v	g	v	v	g	v	g	g	g	v	v	g	g	v	g	g	g	v	v	v	g	v	v	g	g	g	g	v	v	g	v	v
NVG_SCAFFOLD17_1537106	17	3	3.43	72.6	5.7	70.9	5.4	v	v	g	g	g	v	g	g	g	g	v	g	v	v	v	v	g	g	g	v	v	g	g	v	g	g	g	v	v	v	g	v	g	g	g	v	g	v	v	g	v	v
NVG_SCAFFOLD17_1747220	17	3	3.44	78.3	0.9	76.3	0.9	v	v	g	g	g	v	g	g	g	v	v	g	v	v	v	v	g	g	g	v	v	g	g	v	g	g	g	v	v	v	g	v	g	g	g	v	g	v	v	g	v	v
NVG_SCAFFOLD17_1960045	17	3	3.45	79.2	0	77.2	0	v	v	g	g	g	v	g	g	g	v	v	g	v	v	v	v	g	g	g	v	v	g	g	v	g	g	g	v	v	v	g	v	g	g	g	v	g	v	v	g	v	v
NVG_SCAFFOLD17_2081903	17	3	3.45	79.2	2.8	77.2	2.7	v	v	g	g	g	v	g	g	g	v	v	g	v	v	0	v	g	g	g	v	v	g	g	v	g	g	g	v	v	v	g	v	g	g	g	v	g	v	0	g	v	v
NVG_SCAFFOLD17_2259067	17	3	3.46	82	0	79.9	0	v	v	g	g	g	g	g	g	g	v	v	g	v	v	v	v	v	g	g	v	v	g	g	v	g	g	g	v	v	v	g	v	g	g	g	v	g	v	v	g	v	v
NVG_SCAFFOLD17_2316969	17	3	3.46	82	2.8	79.9	2.7	v	v	0	g	g	g	g	g	g	v	v	g	v	v	v	v	v	g	g	v	v	g	g	v	g	g	0	v	v	v	g	v	g	g	g	v	g	v	v	g	v	v
Nv108	28	3	3.47	84.8	0.9	82.7	0.9	v	v	g	g	g	g	g	g	g	v	v	g	v	v	v	g	v	g	g	v	v	g	g	v	g	g	g	v	v	v	g	v	g	g	g	v	g	v	v	g	v	v
Scaf28_186718	28	3	3.48	85.7	0	83.5	0	v	v	g	g	g	g	g	g	g	v	v	g	v	v	v	g	v	g	g	v	v	g	g	v	g	g	g	v	v	v	g	v	g	g	g	v	g	v	v	g	v	v
NVG_SCAFFOLD28_187258	28	3	3.48	85.7	0	83.5	0	v	v	g	g	g	g	g	g	g	v	v	g	v	v	v	g	v	g	g	v	v	g	g	v	g	g	g	v	v	v	g	v	g	g	g	v	g	v	v	g	v	v
NVG_SCAFFOLD28_190682	28	3	3.48	85.7	3.7	83.5	3.6	v	v	g	g	g	g	g	g	g	v	v	g	v	v	v	g	v	g	g	v	v	g	g	v	g	g	g	v	v	v	g	v	g	g	g	v	g	v	v	g	v	v
NVG_SCAFFOLD28_871393	28	3	3.49	89.4	0	87.1	0	v	v	g	g	g	g	g	g	g	v	v	g	v	v	v	g	v	g	g	v	v	g	g	v	g	g	g	v	v	v	g	v	g	g	g	v	g	v	g	g	v	v
NVG_SCAFFOLD28_876682	28	3	3.49	89.4	0	87.1	0	v	v	g	g	g	g	g	g	g	v	v	g	v	v	v	g	v	g	g	v	v	g	g	v	g	g	g	v	v	v	g	v	g	g	g	v	g	v	g	g	v	v
NVG_SCAFFOLD28_910683	28	3	3.49	89.4	0	87.1	0	v	v	g	g	g	g	g	g	g	v	v	g	v	v	v	g	v	g	g	v	v	g	g	v	g	g	g	v	v	v	g	v	g	g	g	v	g	v	g	g	v	v
Scaf28_918504	28	3	3.49	89.4	1.8	87.1	1.8	v	v	g	g	g	g	g	g	g	v	v	g	v	v	v	g	v	g	g	v	v	g	g	v	g	g	g	v	v	v	g	v	g	g	g	v	g	v	g	g	v	v
NVG_SCAFFOLD28_1098951	28	3	3.50	91.2	0	88.9	0	v	v	g	v	g	g	g	g	g	v	v	g	v	v	v	g	v	g	g	v	v	g	g	v	g	g	g	v	v	v	g	v	g	g	v	v	g	v	g	g	v	v
NVG_SCAFFOLD28_1214875	28	3	3.50	91.2	0	88.9	0	v	v	g	v	g	g	g	g	g	v	v	g	v	v	v	g	v	g	g	v	v	g	g	v	g	g	g	v	v	v	g	v	g	g	v	v	g	v	g	g	v	v
NVG_SCAFFOLD28_1215422	28	3	3.50	91.2	0	88.9	0	v	v	g	v	g	g	g	g	g	v	v	g	v	v	v	g	v	g	g	v	v	g	g	v	g	g	g	v	v	v	g	v	g	g	v	v	g	v	0	g	v	v
Nv107	28	3	3.50	91.2	0.9	88.9	0.9	v	v	g	v	g	g	g	g	g	v	v	g	v	v	v	g	v	g	g	v	v	g	g	v	g	g	g	v	v	v	g	v	g	g	v	v	g	v	g	g	v	v
NVG_SCAFFOLD28_1356359	28	3	3.51	92.1	0	89.8	0	v	v	g	v	v	g	g	g	g	v	v	g	v	v	v	g	v	g	g	v	v	g	g	v	g	g	g	v	v	v	g	v	g	g	v	v	g	v	g	g	v	v
NVG_SCAFFOLD28_1356590	28	3	3.51	92.1	0	89.8	0	v	v	g	v	v	g	g	g	g	v	v	g	v	v	v	g	v	g	g	v	v	g	g	v	g	g	g	v	v	v	g	v	g	g	v	v	g	v	g	g	v	v
NVG_SCAFFOLD28_1370214	28	3	3.51	92.1	0	89.8	0	v	v	g	v	v	g	g	g	g	v	v	g	v	v	0	g	v	g	g	v	0	g	g	v	g	g	0	v	v	v	g	v	g	g	v	v	g	v	0	g	v	v
NVG_SCAFFOLD28_1393654	28	3	3.51	92.1	5	89.8	4.7	v	v	g	v	v	g	g	g	g	v	v	g	v	v	v	g	v	g	g	v	v	g	g	v	g	g	g	v	v	v	g	v	g	g	v	v	g	v	g	g	v	v
NVG_SCAFFOLD28_1647952	28	3	3.52	97.1	1.8	94.5	1.8	v	v	g	v	v	g	g	g	g	v	v	g	v	v	v	g	v	g	g	v	v	g	g	v	g	g	v	v	v	v	g	v	g	v	v	v	g	v	0	v	g	v
NVG_SCAFFOLD28_1877342	28	3	3.53	98.9	n/a	96.3	n/a	v	v	g	v	v	g	g	g	g	v	v	g	v	v	v	g	v	g	g	v	v	g	g	v	g	g	v	v	v	v	g	v	g	v	v	v	g	v	g	v	g	v
NVG_SCAFFOLD4_5222828	4	4	4.01	0	0	0	0	v	g	0	v	g	v	v	v	g	v	g	v	g	v	g	v	g	g	v	v	0	g	g	v	v	g	0	v	v	g	g	g	g	v	g	g	g	g	v	v	g	g
NVG_SCAFFOLD4_5050016	4	4	4.01	0	1	0	1	v	g	v	v	g	v	v	v	g	v	g	v	g	v	g	v	g	g	v	v	v	g	g	v	v	g	v	v	v	g	g	g	g	v	g	g	g	g	v	v	g	g
NVG_SCAFFOLD4_4841397	4	4	4.02	1	0	1	0	v	g	v	g	g	v	v	v	g	v	g	v	g	v	0	v	g	g	v	v	v	g	g	v	v	v	v	v	v	g	g	g	g	v	g	g	g	g	v	v	g	g
NVG_SCAFFOLD4_4549437	4	4	4.02	1	1.9	1	1.8	v	g	0	g	g	v	0	v	g	v	g	v	g	v	g	v	g	g	0	v	v	g	g	v	v	0	0	v	0	g	g	g	g	v	g	g	g	g	0	v	0	g
NVG_SCAFFOLD4_4260467	4	4	4.03	2.9	0	2.8	0	v	g	v	g	g	v	v	v	g	v	g	v	g	v	g	v	g	g	v	v	v	g	g	v	v	v	v	v	v	g	g	g	g	v	g	g	g	g	v	v	g	g
NVG_SCAFFOLD4_3992550	4	4	4.03	2.9	2.8	2.8	2.7	v	g	v	g	g	v	v	v	g	v	g	v	g	v	g	v	g	g	v	v	v	g	g	v	v	v	v	v	v	g	g	g	g	v	g	g	g	g	v	v	g	g
NVG_SCAFFOLD4_3648778	4	4	4.04	5.6	0	5.5	0	v	v	g	g	g	v	v	v	g	v	g	v	g	v	g	v	g	g	v	v	v	g	g	v	v	v	v	v	v	g	g	g	g	v	g	g	g	g	v	v	g	g
NVG_SCAFFOLD4_3648480	4	4	4.04	5.6	1.8	5.5	1.8	v	v	g	g	g	v	v	v	g	v	g	v	g	v	g	v	g	g	v	v	v	g	g	v	v	v	v	v	v	g	g	g	g	v	g	g	g	g	v	v	g	g
NVG_SCAFFOLD4_3550254	4	4	4.05	7.5	2.8	7.3	2.7	v	v	g	g	g	v	v	v	g	v	g	v	g	v	g	v	g	g	v	v	v	g	g	g	v	v	v	v	v	g	g	g	g	v	g	g	g	v	v	v	g	g
NVG_SCAFFOLD4_3237415	4	4	4.06	10.2	1.8	10	1.8	v	v	g	g	g	v	v	v	g	v	g	v	v	v	g	v	g	g	v	v	v	g	g	g	v	v	v	v	v	g	g	g	g	v	g	g	g	v	v	v	g	g
NVG_SCAFFOLD4_3029692	4	4	4.07	12.1	0.9	11.8	0.9	v	v	g	g	g	v	v	v	g	v	g	v	v	v	g	v	g	g	v	v	v	g	g	g	v	v	v	v	v	g	g	g	g	v	v	g	g	v	v	v	g	g
NVG_SCAFFOLD4_2842513	4	4	4.08	13	0	12.7	0	v	v	g	g	g	v	v	v	g	v	g	v	v	v	g	v	g	g	v	v	v	g	g	g	v	v	v	v	v	g	g	g	g	v	v	g	g	v	v	v	g	g
Nv-26	4	4	4.08	13	0	12.7	0	v	v	g	g	g	v	v	v	g	v	g	v	v	v	g	v	g	g	v	v	v	g	g	g	v	v	v	v	v	g	g	g	g	v	v	g	g	v	v	v	g	g
NVG_SCAFFOLD4_2791862	4	4	4.08	13	0.9	12.7	0.9	v	v	g	g	g	v	v	v	g	v	g	v	v	v	g	v	g	g	v	v	v	g	g	g	v	v	v	v	v	g	g	g	g	v	v	g	g	v	v	v	g	g
Nv112	4	4	4.09	13.9	1.9	13.6	1.8	v	v	g	g	g	v	v	v	g	v	g	v	v	v	g	v	g	g	v	v	0	g	g	g	v	v	v	v	v	g	g	g	g	v	v	g	g	v	v	v	g	g
NVG_SCAFFOLD4_2573381	4	4	4.10	15.8	1.8	15.5	1.8	v	v	g	g	g	v	v	v	g	v	g	v	v	v	g	v	g	g	v	v	v	g	g	g	v	v	v	v	v	g	g	g	g	v	v	g	g	v	v	v	g	g
NVG_SCAFFOLD4_2256616	4	4	4.11	17.6	0	17.3	0	v	v	g	g	g	v	v	v	g	v	g	v	v	v	g	v	g	g	v	v	v	g	g	g	v	v	v	v	v	g	g	g	g	v	v	g	g	v	v	v	g	g
NVG_SCAFFOLD4_2254635	4	4	4.11	17.6	0	17.3	0	v	v	g	g	g	v	v	v	g	v	g	v	v	v	g	v	g	g	v	v	v	g	g	g	v	v	v	v	v	g	g	g	g	v	v	g	g	v	v	v	g	g
NVG_SCAFFOLD4_2044832	4	4	4.11	17.6	4	17.3	3.9	v	v	0	0	g	v	0	v	g	v	g	v	v	v	g	v	g	g	v	v	v	g	g	g	v	v	v	v	v	g	0	0	g	v	v	g	g	v	v	v	0	g
NVG_SCAFFOLD4_1769711	4	4	4.12	21.6	2.8	21.1	2.7	v	v	g	g	g	v	g	v	g	v	g	v	v	v	g	v	g	g	v	v	v	g	g	g	v	v	v	v	v	g	g	g	g	g	v	g	g	v	v	v	g	g
NVG_SCAFFOLD4_1508356	4	4	4.13	24.4	0	23.9	0	v	v	g	g	g	v	g	v	g	v	g	v	v	v	g	v	g	g	v	v	v	g	g	g	v	v	v	v	v	g	g	g	g	g	v	g	g	v	v	v	g	g
NVG_SCAFFOLD4_1295111	4	4	4.13	24.4	1.8	23.9	1.8	v	v	g	g	g	v	g	v	g	v	g	v	v	v	g	v	g	g	v	v	v	g	g	g	v	v	v	v	v	g	g	g	g	g	v	g	g	v	v	v	g	g
NVG_SCAFFOLD4_1071203	4	4	4.14	26.2	0	25.7	0	v	v	g	g	g	v	g	v	g	v	g	v	v	v	g	v	g	g	v	v	v	g	g	g	v	v	v	v	v	g	g	g	g	g	v	g	g	v	v	v	g	g
Nv118	4	4	4.14	26.2	0	25.7	0	v	v	g	g	g	v	g	v	g	v	g	v	v	v	g	v	g	g	v	v	v	g	g	g	v	v	v	v	v	g	g	g	g	g	v	g	g	v	v	v	g	g
NVG_SCAFFOLD4_736411	4	4	4.14	26.2	0	25.7	0	v	v	g	g	g	v	g	v	g	v	g	v	v	v	g	v	g	g	v	v	v	g	g	g	v	v	v	v	v	g	g	g	g	g	v	g	g	v	v	v	g	g
NVG_SCAFFOLD4_681196	4	4	4.14	26.2	8.8	25.7	8.2	v	v	g	g	g	v	g	v	g	v	g	v	v	v	g	v	g	g	v	v	v	g	g	g	v	v	v	v	v	g	g	g	g	g	v	g	g	v	v	v	g	g
NVG_SCAFFOLD4_69563	4	4	4.15	35.1	1.8	33.8	1.8	v	v	g	g	g	g	g	v	g	v	g	v	v	v	g	v	g	g	v	v	v	g	g	g	v	v	v	v	g	v	g	g	g	g	v	g	g	v	v	v	g	g
NVG_SCAFFOLD23_2244542	23	4	4.16	36.9	0	35.6	0	g	v	g	g	g	g	g	v	g	v	g	v	v	v	g	v	g	g	v	v	v	g	g	g	v	v	v	v	g	v	g	g	g	g	v	g	g	v	v	v	g	g
NVG_SCAFFOLD23_2143485	23	4	4.16	36.9	5.7	35.6	5.4	g	v	g	g	g	g	g	v	g	v	g	v	v	v	g	v	g	g	v	v	v	g	g	g	v	v	v	v	g	v	g	g	g	g	v	g	g	v	v	v	g	g
Scaf23_1929371	23	4	4.17	42.7	0	41.1	0	g	v	g	g	v	g	g	v	g	v	g	v	v	v	g	v	g	g	v	v	v	v	g	g	v	v	v	v	g	v	g	g	g	g	v	g	g	v	v	v	v	g
NVG_SCAFFOLD23_1928541	23	4	4.17	42.7	1.8	41.1	1.8	g	v	g	g	v	g	g	v	g	v	g	v	v	v	g	v	g	g	v	v	v	v	g	g	v	v	v	v	g	v	g	g	g	g	v	g	g	v	v	v	v	g
NVG_SCAFFOLD23_1807519	23	4	4.18	44.5	0	42.9	0	g	v	g	g	v	g	g	v	g	v	g	v	v	v	g	v	g	g	v	v	v	v	g	g	v	v	v	v	g	v	g	g	g	g	v	g	g	v	v	v	v	g
Bb-77L07e	23	4	4.18	44.5	0.9	42.9	0.9	g	v	g	g	v	g	g	v	g	v	g	v	v	v	g	v	g	g	v	v	v	v	g	g	v	v	v	v	g	v	g	g	g	g	v	g	g	v	v	v	v	g
NVG_SCAFFOLD23_1489254	23	4	4.19	45.4	0	43.8	0	g	v	g	g	v	g	g	v	g	v	g	v	v	v	g	v	g	g	v	v	v	v	g	g	v	v	v	v	g	v	g	g	g	g	v	g	g	v	g	v	v	g
Nv114	23	4	4.19	45.4	0	43.8	0	g	v	g	g	v	g	g	v	g	v	g	v	v	v	g	v	g	g	v	v	v	v	g	g	v	v	v	v	g	v	g	g	g	g	v	g	g	v	g	v	v	g
NVG_SCAFFOLD23_1390371	23	4	4.19	45.4	1.8	43.8	1.8	g	v	g	g	v	g	g	v	g	v	g	v	v	v	g	v	g	g	v	v	v	v	g	g	v	v	v	v	g	v	g	g	g	g	v	g	g	v	0	v	v	g
NVG_SCAFFOLD23_1278712	23	4	4.20	47.2	0	45.6	0	g	v	g	g	v	g	g	v	g	v	g	v	v	v	g	v	g	g	v	v	v	v	g	g	v	v	v	v	g	v	g	g	g	g	v	g	g	v	g	v	v	v
NVG_SCAFFOLD23_991480	23	4	4.20	47.2	0	45.6	0	g	v	g	g	v	g	g	v	g	v	g	v	v	v	g	v	g	g	v	v	v	v	g	g	v	v	v	v	g	v	g	g	g	g	v	g	g	v	g	v	v	v
NVG_SCAFFOLD23_718276	23	4	4.20	47.2	0	45.6	0	g	v	g	g	v	g	g	v	g	v	g	v	v	v	g	v	g	g	v	v	v	v	g	g	v	v	v	v	g	v	g	g	g	g	v	g	g	v	g	v	v	v
NVG_SCAFFOLD23_568709	23	4	4.20	47.2	0	45.6	0	g	v	g	g	v	g	g	v	g	v	g	v	v	v	g	v	g	g	v	v	0	v	g	g	v	v	v	v	g	v	g	g	g	g	v	g	g	v	g	v	v	v
NVG_SCAFFOLD23_250965	23	4	4.20	47.2	0	45.6	0	g	v	g	g	v	g	g	0	g	v	g	v	v	v	g	v	g	g	0	v	v	v	g	g	v	0	0	v	g	v	g	g	g	g	v	g	g	v	g	v	v	v
Nv-24	23	4	4.20	47.2	0	45.6	0	g	v	g	g	v	g	g	v	g	v	g	v	v	v	g	v	g	g	v	v	v	v	g	g	v	v	v	v	g	v	g	g	g	g	v	g	g	v	g	v	v	v
NVG_SCAFFOLD23_53639	23	4	4.20	47.2	0	45.6	0	g	v	g	g	v	g	g	v	g	v	g	v	v	v	g	v	g	g	v	v	v	v	g	g	v	v	0	v	g	v	g	g	g	g	v	g	g	v	g	v	v	v
Nv140	29	4	4.20	47.2	0	45.6	0	g	v	g	g	v	g	g	v	g	v	g	v	v	v	g	0	g	g	v	v	v	v	g	g	v	v	v	v	g	v	g	g	g	g	v	g	g	v	g	v	v	v
NVG_SCAFFOLD29_75906	29	4	4.20	47.2	0	45.6	0	g	v	g	g	v	g	g	v	g	v	g	v	v	v	g	v	g	g	v	v	0	v	g	g	v	0	v	v	g	v	g	g	g	g	v	g	g	v	g	v	v	v
Scaf29_78250	29	4	4.20	47.2	0	45.6	0	g	v	g	g	v	g	0	v	g	v	g	v	v	v	g	v	g	g	v	v	v	v	g	g	v	v	v	v	g	v	g	g	g	g	v	g	g	v	g	v	v	v
NVG_SCAFFOLD29_250045	29	4	4.20	47.2	0	45.6	0	g	v	g	g	v	g	g	v	g	v	g	v	v	v	g	v	g	g	v	v	v	v	g	g	v	v	v	v	g	v	g	g	g	g	v	g	g	v	g	v	v	v
NVG_SCAFFOLD29_476818	29	4	4.20	47.2	0	45.6	0	g	v	g	g	v	g	g	v	g	v	g	v	v	v	g	v	g	g	v	v	v	v	g	g	v	v	v	v	g	v	g	g	g	g	v	g	g	v	g	v	v	v
NVG_SCAFFOLD29_713242	29	4	4.20	47.2	0	45.6	0	g	v	g	g	v	g	g	v	g	v	g	v	v	v	g	v	g	g	v	v	v	v	g	g	v	v	v	v	g	v	g	g	g	g	v	g	g	v	g	v	v	v
NVG_SCAFFOLD29_720932	29	4	4.20	47.2	0	45.6	0	g	v	g	g	v	g	g	v	g	v	g	v	v	v	g	v	g	g	v	v	v	v	g	g	v	v	v	v	g	v	g	g	g	g	v	g	g	v	g	v	v	v
NVG_SCAFFOLD29_1024704	29	4	4.20	47.2	0	45.6	0	g	v	g	g	v	g	g	v	g	v	g	v	v	v	g	v	g	g	v	v	v	v	g	g	v	v	v	v	g	v	g	g	g	g	v	g	g	v	g	v	v	v
NVG_SCAFFOLD29_1203723	29	4	4.20	47.2	0	45.6	0	g	v	g	g	v	g	g	g	g	v	g	v	v	v	g	v	g	g	v	v	v	v	g	g	v	v	v	v	g	v	g	g	g	g	v	g	g	v	g	v	v	v
NVG_SCAFFOLD29_1439582	29	4	4.20	47.2	0	45.6	0	g	v	g	g	v	g	g	g	g	v	g	v	v	v	g	v	g	g	v	v	v	v	g	g	v	v	v	v	g	v	g	g	g	g	v	g	g	v	g	v	v	v
Nv141	29	4	4.20	47.2	0	45.6	0	g	v	g	g	v	g	g	g	g	v	g	v	v	v	g	v	g	g	v	v	v	v	g	g	v	v	v	v	g	v	g	g	g	g	v	g	g	v	g	v	v	v
NVG_SCAFFOLD17_421253	17	4	4.20	47.2	0	45.6	0	g	v	g	g	v	g	g	g	g	v	g	v	v	v	g	v	g	g	v	v	v	v	g	g	v	v	v	v	g	v	g	g	g	g	v	g	g	v	g	v	v	v
NVG_SCAFFOLD17_65073	17	4	4.20	47.2	0	45.6	0	g	v	0	g	v	g	g	g	g	v	g	v	v	v	0	v	0	g	v	v	v	v	g	g	v	v	0	v	g	v	g	g	g	g	v	g	g	v	0	v	v	v
NVG_SCAFFOLD1313_11341	1313	4	4.20	47.2	0	45.6	0	g	v	g	g	v	g	g	g	g	v	g	v	v	v	g	v	g	g	v	v	v	v	g	g	v	v	v	v	g	v	g	g	g	g	v	g	g	v	g	v	v	v
NVG_SCAFFOLD1313_14144	1313	4	4.20	47.2	0	45.6	0	g	v	g	g	v	g	g	g	g	v	g	v	v	v	g	v	g	g	v	v	v	v	g	g	v	v	v	v	g	v	g	g	g	g	v	g	g	v	g	v	v	v
NVG_SCAFFOLD1882_5982	1882	4	4.20	47.2	0	45.6	0	g	v	g	g	v	g	g	g	g	v	g	v	v	v	g	v	g	g	v	v	v	v	g	g	v	v	v	v	g	v	g	g	g	g	v	g	g	v	g	v	v	v
NVG_SCAFFOLD1882_6909	1882	4	4.20	47.2	0	45.6	0	g	v	g	g	v	g	g	g	g	v	g	v	v	v	g	v	g	g	v	v	v	v	g	g	v	v	v	v	g	v	g	g	g	g	v	g	g	v	g	v	v	v
NVG_SCAFFOLD193_171714	193	4	4.20	47.2	0	45.6	0	g	v	g	g	v	g	g	g	g	v	g	v	v	v	g	v	g	g	v	v	v	v	g	g	v	v	v	v	g	v	g	g	g	g	v	g	g	v	g	v	v	v
NVG_SCAFFOLD193_43632	193	4	4.20	47.2	0	45.6	0	g	v	g	g	v	g	g	g	g	v	g	v	v	v	g	v	g	g	v	v	v	v	g	g	v	v	v	v	g	v	g	g	g	g	v	g	g	v	g	v	v	v
NVG_SCAFFOLD174_204910	174	4	4.20	47.2	0	45.6	0	g	v	g	g	v	g	g	g	g	v	g	v	v	v	0	v	g	g	v	v	v	v	g	g	v	v	v	v	g	v	g	g	g	g	v	g	g	v	g	v	v	v
NVG_SCAFFOLD174_146542	174	4	4.20	47.2	0	45.6	0	g	v	g	g	v	g	g	g	g	v	g	v	v	v	g	v	g	g	v	v	v	v	g	g	v	v	v	v	g	v	g	g	g	g	v	g	g	v	g	v	v	v
NVG_SCAFFOLD174_5771	174	4	4.20	47.2	0	45.6	0	g	v	g	g	v	g	g	g	g	v	g	v	v	v	g	v	g	g	0	v	v	v	g	g	v	v	v	v	g	v	g	g	g	g	v	g	g	v	g	v	v	v
NVG_SCAFFOLD35_139894	35	4	4.20	47.2	0	45.6	0	g	v	g	g	v	g	g	g	g	v	g	v	v	v	g	v	g	g	v	v	v	v	g	g	v	v	v	v	g	v	g	g	g	g	v	g	g	v	g	v	v	v
NVG_SCAFFOLD35_472396	35	4	4.20	47.2	0	45.6	0	g	v	g	g	v	g	g	g	g	v	g	v	v	v	g	v	g	g	v	v	v	v	g	g	v	v	v	v	g	v	g	g	g	g	v	g	g	v	g	v	v	v
NVG_SCAFFOLD35_740467	35	4	4.20	47.2	0	45.6	0	g	v	g	g	v	g	g	g	g	v	g	v	v	v	g	v	g	g	v	v	v	v	g	g	v	v	0	v	g	v	g	g	g	g	v	g	g	v	g	v	v	v
NVG_SCAFFOLD35_866039	35	4	4.20	47.2	0	45.6	0	g	v	g	g	v	g	g	g	g	v	g	v	v	v	g	v	g	g	v	v	v	v	g	g	v	v	v	v	g	v	g	g	g	g	v	g	g	v	g	v	v	v
NVG_SCAFFOLD35_895604	35	4	4.20	47.2	0	45.6	0	g	v	g	g	v	g	g	g	g	v	g	v	v	v	g	v	g	g	v	v	v	v	g	g	v	v	v	v	g	v	g	g	g	g	v	g	g	v	g	v	v	v
NVG_SCAFFOLD35_1100418	35	4	4.20	47.2	0	45.6	0	g	v	g	g	v	g	g	g	g	v	g	v	v	v	g	v	g	g	v	v	v	v	g	g	v	v	v	v	g	v	g	g	g	g	v	g	g	v	g	v	v	v
NVG_SCAFFOLD35_1414689	35	4	4.20	47.2	0	45.6	0	g	v	g	g	v	g	g	g	g	v	g	v	v	v	g	v	g	g	v	v	v	v	g	g	v	v	v	v	g	v	g	g	g	g	v	g	g	v	g	v	v	v
NVG_SCAFFOLD35_1497709	35	4	4.20	47.2	0	45.6	0	g	v	g	g	v	g	g	g	g	v	g	v	v	v	g	v	g	g	v	v	v	v	g	g	v	v	v	v	g	v	g	g	g	g	v	g	g	v	g	v	v	v
NVG_SCAFFOLD35_1497778	35	4	4.20	47.2	0	45.6	0	g	v	g	g	v	g	g	g	g	v	g	v	v	v	g	v	g	g	v	v	v	v	g	g	v	v	v	v	g	v	g	g	g	g	v	g	g	v	g	v	v	v
NVG_SCAFFOLD35_1529535	35	4	4.20	47.2	0	45.6	0	g	v	g	g	v	g	g	g	g	v	g	v	v	v	g	v	g	g	v	v	v	v	g	g	v	v	v	v	g	v	g	g	g	g	v	g	g	v	g	v	v	v
NVG_SCAFFOLD35_1529620	35	4	4.20	47.2	0	45.6	0	g	v	g	g	v	g	g	g	g	v	g	v	v	v	g	v	g	g	v	v	v	v	g	g	v	v	v	v	g	v	g	g	g	g	v	g	g	v	g	v	v	v
Scaf35_1533322	35	4	4.20	47.2	0	45.6	0	0	v	g	g	0	g	g	g	g	v	g	v	v	v	g	v	g	g	v	v	v	0	g	g	v	v	v	v	g	v	g	g	g	g	v	g	g	v	g	v	v	v
NVG_SCAFFOLD35_1557746	35	4	4.20	47.2	0	45.6	0	g	v	g	g	v	g	g	g	g	v	g	v	v	v	g	v	g	g	v	v	v	v	g	g	v	v	v	v	g	v	g	g	g	g	v	g	g	v	g	v	v	v
NVG_SCAFFOLD178_150121	178	4	4.20	47.2	0	45.6	0	g	v	g	g	v	g	g	g	g	v	g	v	v	v	g	v	g	g	v	v	v	v	g	g	v	v	v	v	g	v	g	g	g	g	v	g	g	v	g	v	v	v
NVG_SCAFFOLD178_260289	178	4	4.20	47.2	0	45.6	0	g	v	g	g	v	g	g	g	g	v	g	v	v	v	g	v	g	g	v	v	v	v	g	g	v	v	v	v	g	v	g	g	g	g	v	g	g	v	g	v	v	v
NVG_SCAFFOLD178_332291	178	4	4.20	47.2	0	45.6	0	g	v	g	g	v	g	g	g	g	v	g	v	v	v	g	v	g	g	v	v	v	v	g	g	v	v	v	v	g	v	g	g	g	g	v	g	g	v	g	v	v	v
NVG_SCAFFOLD636_15560	636	4	4.20	47.2	0	45.6	0	g	v	g	g	v	g	g	g	g	v	g	v	v	v	g	v	g	g	v	v	v	v	g	g	v	v	v	v	g	v	g	g	g	g	v	g	g	v	g	v	v	v
NVG_SCAFFOLD636_20053	636	4	4.20	47.2	0	45.6	0	g	v	g	g	v	g	g	g	g	v	g	v	v	v	g	v	g	g	v	v	v	v	g	g	v	v	v	v	g	v	g	g	g	g	v	g	g	v	g	v	v	v
NVG_SCAFFOLD108_111289	108	4	4.20	47.2	0	45.6	0	g	v	g	g	v	g	g	g	g	v	g	v	v	v	g	v	g	g	v	v	v	v	g	g	v	v	v	v	g	v	g	g	g	g	v	g	g	v	g	v	v	v
NVG_SCAFFOLD108_272544	108	4	4.20	47.2	0	45.6	0	g	v	g	g	v	g	g	g	g	v	g	v	v	v	g	v	g	g	v	v	v	v	g	g	v	v	v	v	g	v	g	g	g	g	v	g	g	v	g	v	v	v
NVG_SCAFFOLD108_411232	108	4	4.20	47.2	0	45.6	0	g	v	g	g	v	g	g	g	g	v	g	v	v	v	g	v	g	g	v	v	v	v	g	g	v	v	v	v	g	v	g	g	g	g	v	g	g	v	g	v	v	v
NVG_SCAFFOLD52_7989	52	4	4.20	47.2	0	45.6	0	g	v	g	g	v	g	g	g	g	v	g	v	v	v	0	v	g	g	v	v	v	0	g	g	v	v	v	v	g	v	g	g	g	g	v	g	g	v	0	v	v	v
NVG_SCAFFOLD52_98724	52	4	4.20	47.2	0	45.6	0	g	v	g	g	v	g	g	g	g	v	g	v	v	v	g	v	g	g	v	v	v	v	g	g	v	v	v	v	g	v	g	g	g	g	v	g	g	v	g	v	v	v
NVG_SCAFFOLD52_363412	52	4	4.20	47.2	0	45.6	0	g	v	g	g	v	g	g	g	g	v	g	v	v	v	g	v	g	g	v	v	v	v	g	g	v	v	v	v	g	v	g	g	g	g	v	g	g	v	g	v	v	v
NVG_SCAFFOLD52_593760	52	4	4.20	47.2	0	45.6	0	g	v	g	g	v	g	g	g	g	v	g	v	v	v	g	v	g	g	v	v	v	v	g	g	v	v	v	v	g	v	g	g	g	g	v	g	g	v	g	v	v	v
NVG_SCAFFOLD1627_4224	1627	4	4.20	47.2	0	45.6	0	g	v	g	g	v	g	g	g	g	v	g	v	v	v	g	v	g	g	v	v	v	v	g	g	v	v	v	v	g	v	g	g	g	g	v	g	g	v	g	v	v	v
NVG_SCAFFOLD1627_14452	1627	4	4.20	47.2	0	45.6	0	g	v	g	g	v	g	g	g	g	v	g	v	v	v	g	v	g	g	v	v	v	v	g	g	v	v	v	v	g	v	g	g	g	g	v	g	g	v	g	v	v	v
NVG_SCAFFOLD1627_14805	1627	4	4.20	47.2	0	45.6	0	g	v	g	g	v	g	g	g	g	v	g	v	v	v	g	v	g	g	v	v	v	v	g	g	v	v	v	v	g	v	g	g	g	g	v	g	g	v	g	v	v	v
Nv147	34	4	4.20	47.2	0	45.6	0	g	v	g	g	v	g	g	g	g	v	g	v	v	v	g	v	g	g	v	v	v	v	g	g	v	v	v	v	g	v	g	g	g	g	v	g	g	v	g	v	v	v
NVG_SCAFFOLD34_1272544	34	4	4.20	47.2	0	45.6	0	g	v	g	g	v	g	g	g	g	v	g	v	v	v	g	v	g	g	v	v	v	v	g	g	v	v	v	v	g	v	g	g	g	g	v	g	g	v	g	v	v	v
NVG_SCAFFOLD34_763452	34	4	4.20	47.2	1	45.6	0.9	g	v	g	g	v	g	g	g	g	v	g	v	v	v	g	v	g	g	v	v	v	v	g	g	v	v	v	v	g	v	g	g	g	g	v	g	g	v	g	v	v	v
NVG_SCAFFOLD34_467303	34	4	4.21	48.2	0	46.5	0	g	v	g	g	v	g	g	g	g	v	g	v	v	v	g	v	g	g	v	v	0	v	g	g	v	v	0	v	g	v	g	g	g	g	v	g	g	v	0	v	0	v
NVG_SCAFFOLD34_438087	34	4	4.21	48.2	0	46.5	0	g	v	g	g	v	g	g	g	g	v	g	v	v	v	g	v	g	g	v	v	v	v	g	g	v	v	v	v	g	v	g	g	g	g	v	g	g	v	g	v	v	v
NVG_SCAFFOLD34_437942	34	4	4.21	48.2	0	46.5	0	g	v	g	g	v	g	g	g	g	v	g	v	v	v	g	v	g	g	v	v	v	v	g	g	v	v	v	v	g	v	g	g	g	g	v	g	g	v	g	v	v	v
NVG_SCAFFOLD34_153218	34	4	4.21	48.2	0	46.5	0	g	v	g	g	v	g	g	g	g	v	g	v	v	v	g	v	g	g	v	v	v	v	g	g	v	v	v	v	g	v	g	g	g	g	v	g	g	v	g	v	v	v
NVG_SCAFFOLD34_58378	34	4	4.21	48.2	0	46.5	0	g	v	g	g	v	g	g	g	g	v	g	v	v	v	g	v	g	g	v	v	v	v	g	g	v	v	v	v	g	v	g	g	g	g	v	g	g	v	g	v	v	v
Nv146	34	4	4.21	48.2	0	46.5	0	g	v	g	g	v	g	g	g	g	v	g	v	v	v	g	v	g	g	v	v	v	v	g	g	v	v	v	v	g	v	g	g	g	g	v	g	g	v	g	v	v	v
NVG_SCAFFOLD1135_2027	1135	4	4.21	48.2	0	46.5	0	g	v	g	g	v	g	g	g	g	v	g	v	v	v	g	v	g	g	v	v	v	v	g	g	v	v	v	v	g	v	g	g	g	g	v	g	g	v	g	v	v	v
NVG_SCAFFOLD1135_6123	1135	4	4.21	48.2	0	46.5	0	g	v	g	g	v	g	g	g	g	v	g	v	v	v	g	v	g	g	v	v	v	v	g	g	v	v	v	v	g	v	g	g	g	g	v	g	g	v	g	v	v	v
NVG_SCAFFOLD1135_6231	1135	4	4.21	48.2	0	46.5	0	g	v	g	g	v	g	g	g	g	v	g	v	v	v	g	v	g	g	v	v	v	v	g	g	v	v	v	v	g	v	g	g	g	g	v	g	g	v	g	v	v	v
NVG_SCAFFOLD26_7306	26	4	4.21	48.2	0	46.5	0	g	v	g	g	v	g	g	g	g	v	g	v	v	v	g	v	g	g	v	v	v	v	g	g	v	v	v	v	g	v	g	g	g	g	v	g	g	v	g	v	v	v
Nv136	26	4	4.21	48.2	0	46.5	0	g	v	g	g	v	g	g	g	g	v	g	v	v	v	g	v	g	g	v	v	v	v	g	g	v	v	v	v	g	v	0	0	g	g	v	g	g	v	g	v	v	v
NVG_SCAFFOLD26_259416	26	4	4.21	48.2	0	46.5	0	g	v	g	g	v	g	g	g	g	v	g	v	v	v	g	v	g	g	v	v	v	v	g	g	v	v	v	v	g	v	g	g	g	g	v	g	g	v	g	v	v	v
NVG_SCAFFOLD26_380022	26	4	4.21	48.2	0	46.5	0	g	v	g	g	v	g	g	g	g	v	g	v	v	v	g	v	g	g	v	v	v	v	g	g	v	v	v	v	g	v	g	g	g	g	v	g	g	v	g	v	v	v
NVG_SCAFFOLD26_632451	26	4	4.21	48.2	0	46.5	0	g	v	g	g	v	g	g	g	g	v	g	v	v	v	g	v	g	g	v	v	v	v	g	g	v	v	v	v	g	v	g	g	g	g	v	g	g	v	g	v	v	v
NVG_SCAFFOLD26_901813	26	4	4.21	48.2	0	46.5	0	g	v	g	g	v	g	g	g	g	v	g	v	v	v	g	v	g	g	v	v	0	v	g	g	v	v	v	v	g	v	g	g	g	g	v	g	g	v	g	v	v	v
NVG_SCAFFOLD26_1516282	26	4	4.21	48.2	0	46.5	0	g	v	g	g	v	g	g	g	g	v	g	v	v	v	g	v	g	g	v	v	v	v	g	g	v	v	v	v	g	v	g	g	g	g	v	g	g	v	g	v	v	v
Nv137	26	4	4.21	48.2	0	46.5	0	g	v	g	g	v	g	g	g	g	v	g	v	v	v	g	v	g	g	v	v	v	v	g	g	v	v	v	v	g	v	g	g	g	g	v	g	g	v	g	v	v	v
NVG_SCAFFOLD123_22998	123	4	4.21	48.2	0	46.5	0	g	v	g	g	v	g	g	g	g	v	g	v	v	v	g	v	g	g	v	v	v	v	g	g	v	v	v	v	g	v	g	g	g	g	v	g	g	v	g	v	v	v
NVG_SCAFFOLD123_23096	123	4	4.21	48.2	0	46.5	0	g	v	g	g	v	g	g	g	g	v	g	v	v	v	g	v	g	g	v	v	v	v	g	g	v	v	v	v	g	v	g	g	g	g	v	g	g	v	g	v	v	v
NVG_SCAFFOLD123_174844	123	4	4.21	48.2	0	46.5	0	g	v	g	g	v	g	g	g	g	v	g	v	v	v	g	v	g	g	v	v	v	v	g	g	v	v	v	v	g	v	g	g	g	g	v	g	g	v	g	v	v	v
PPAF-III	123	4	4.21	48.2	0	46.5	0	g	v	g	g	v	g	g	g	g	v	g	v	v	v	g	v	g	g	v	v	v	v	g	g	v	v	v	v	g	v	g	g	g	g	v	g	g	v	g	v	v	v
Nv309	123	4	4.21	48.2	0	46.5	0	0	v	g	g	v	g	g	g	g	v	g	v	v	v	g	v	g	g	v	v	v	v	g	g	v	v	v	v	g	v	g	g	g	g	v	g	g	v	g	v	v	v
NVG_SCAFFOLD123_364866	123	4	4.21	48.2	1.9	46.5	1.8	g	v	g	g	v	g	g	g	g	v	g	v	v	v	g	v	g	g	v	v	v	v	g	g	v	v	v	v	g	v	g	g	g	g	v	g	g	v	g	v	v	v
NVG_SCAFFOLD166_48760	166	4	4.22	50.1	0	48.4	0	g	v	g	g	v	g	g	g	g	v	g	v	v	v	0	v	v	g	v	v	v	v	g	g	v	v	v	v	g	v	g	g	g	g	v	g	g	v	0	v	v	v
NVG_SCAFFOLD245_86717	245	4	4.22	50.1	0	48.4	0	g	v	g	g	v	g	g	g	g	v	g	v	v	v	g	v	v	g	v	v	v	v	g	g	v	v	v	v	g	v	g	g	g	g	v	g	g	v	g	v	v	v
NVG_SCAFFOLD245_102365	245	4	4.22	50.1	0	48.4	0	g	v	g	g	v	g	g	g	g	v	g	v	v	v	g	v	v	g	v	v	v	v	g	g	v	v	v	v	g	v	g	g	g	g	v	g	g	v	g	v	v	v
NVG_SCAFFOLD245_124803	245	4	4.22	50.1	0	48.4	0	g	v	g	g	v	g	g	g	g	v	g	v	v	v	g	v	v	g	v	v	v	v	g	g	v	v	v	v	g	v	g	g	g	g	v	g	g	v	g	v	v	v
NVG_SCAFFOLD2168_9034	2168	4	4.22	50.1	0	48.4	0	g	v	g	g	v	g	g	g	g	v	g	v	v	v	g	v	v	g	v	v	v	v	g	g	v	v	v	v	g	v	g	g	g	g	v	g	g	v	g	v	v	v
NVG_SCAFFOLD113_215193	113	4	4.22	50.1	0	48.4	0	g	v	g	g	v	g	g	g	g	v	g	v	v	v	g	v	v	g	v	v	v	v	g	g	v	v	0	v	g	v	g	g	g	g	v	g	g	v	g	v	v	v
NVG_SCAFFOLD340_88945	340	4	4.22	50.1	0	48.4	0	g	v	g	g	v	g	g	g	g	v	g	v	v	v	g	v	v	g	v	v	v	v	g	g	v	v	v	v	g	v	g	g	g	g	v	g	g	v	g	v	v	v
NVG_SCAFFOLD280_9510	280	4	4.22	50.1	0	48.4	0	g	v	g	g	v	g	g	g	g	v	g	v	v	v	g	v	v	g	v	v	v	v	g	g	v	v	v	v	g	v	g	g	g	g	v	g	g	v	g	v	v	v
NVG_SCAFFOLD280_9930	280	4	4.22	50.1	0	48.4	0	g	v	g	g	v	g	g	g	g	v	g	v	v	v	g	v	v	g	v	v	0	v	g	g	v	v	v	v	g	v	g	g	g	g	v	g	g	v	g	v	v	v
NVG_SCAFFOLD302_62481	302	4	4.22	50.1	0	48.4	0	g	v	g	g	v	g	g	g	g	v	g	v	v	v	g	v	v	g	v	v	v	v	g	g	v	v	v	v	g	v	g	g	g	g	v	g	g	v	g	v	v	v
NVG_SCAFFOLD513_53561	513	4	4.22	50.1	0	48.4	0	g	v	g	g	v	g	g	g	g	v	g	v	v	v	g	v	v	g	v	v	v	v	g	g	v	v	v	v	g	v	g	g	g	g	v	g	g	v	g	v	v	v
NVG_SCAFFOLD513_59907	513	4	4.22	50.1	0	48.4	0	g	v	g	g	v	g	g	g	g	v	g	v	v	v	g	v	v	g	v	v	v	v	g	g	v	v	v	v	g	v	g	g	g	g	v	g	g	v	g	v	v	v
NVG_SCAFFOLD2818_2168	2818	4	4.22	50.1	0	48.4	0	g	v	g	g	0	g	g	g	g	v	g	v	v	v	g	v	v	g	v	v	0	v	g	g	v	v	0	v	g	v	g	g	g	g	v	g	g	v	g	v	v	v
NVG_SCAFFOLD82_82514	82	4	4.22	50.1	0	48.4	0	g	v	g	g	v	g	g	g	g	v	g	v	v	v	g	v	v	g	v	v	v	v	g	g	v	v	v	v	g	v	g	g	g	g	v	g	g	v	g	v	v	v
NVG_SCAFFOLD82_286485	82	4	4.22	50.1	0	48.4	0	g	v	0	g	v	g	g	g	g	v	g	v	v	v	0	v	v	g	v	v	v	v	g	g	v	v	v	v	g	v	g	g	g	g	v	g	g	v	0	v	v	v
NVG_SCAFFOLD43_296179	43	4	4.22	50.1	0	48.4	0	g	v	g	g	v	g	g	g	g	v	g	v	v	v	g	v	v	g	v	v	v	v	g	g	v	v	v	v	g	v	g	g	g	g	v	g	g	v	g	v	v	v
NVG_SCAFFOLD43_519583	43	4	4.22	50.1	0	48.4	0	g	v	g	g	v	g	g	g	g	v	g	v	v	v	g	v	v	g	v	v	v	v	g	g	v	v	v	v	g	v	g	g	g	g	v	g	g	v	g	v	v	v
NVG_SCAFFOLD153_330090	153	4	4.22	50.1	0	48.4	0	g	v	g	g	v	g	g	g	g	v	g	v	v	v	g	v	v	g	v	v	v	v	g	g	v	v	v	v	g	v	g	g	g	g	v	g	g	v	g	v	v	v
NVG_SCAFFOLD153_394784	153	4	4.22	50.1	0	48.4	0	g	v	g	g	v	g	g	g	g	v	g	v	v	v	g	v	v	g	v	v	v	v	g	g	v	v	v	v	g	v	g	g	g	g	v	g	g	v	g	v	v	v
NVG_SCAFFOLD276_238536	276	4	4.22	50.1	0	48.4	0	g	v	g	g	v	g	g	g	g	v	g	v	v	v	g	v	v	g	v	v	v	v	g	g	v	v	v	v	g	v	g	g	g	g	v	g	g	v	g	v	v	v
NVG_SCAFFOLD504_12680	504	4	4.22	50.1	0	48.4	0	g	v	g	g	v	g	g	g	g	v	g	v	v	v	g	v	v	g	v	v	v	v	g	g	v	v	v	v	g	v	g	g	g	g	v	g	g	v	g	v	v	v
NVG_SCAFFOLD143_82742	143	4	4.22	50.1	0	48.4	0	g	v	g	g	v	g	g	g	g	v	g	v	v	v	g	v	v	g	v	v	v	v	g	g	v	v	v	v	g	v	g	g	g	g	v	g	g	v	g	v	v	v
NVG_SCAFFOLD143_229091	143	4	4.22	50.1	0	48.4	0	g	v	g	g	v	g	g	g	g	v	g	v	v	v	g	v	v	g	v	v	v	v	g	g	v	v	v	v	g	v	g	g	g	g	v	g	g	v	g	v	v	v
NVG_SCAFFOLD143_395769	143	4	4.22	50.1	0	48.4	0	g	v	g	g	v	g	g	g	g	v	g	v	v	v	g	v	v	g	v	v	v	v	g	g	v	v	v	v	g	v	g	g	g	g	v	g	g	v	g	v	v	v
NVG_SCAFFOLD69_695384	69	4	4.22	50.1	0	48.4	0	g	v	g	g	v	g	g	g	g	v	g	v	v	v	g	v	v	g	v	v	v	v	g	g	v	v	v	v	g	v	g	g	g	g	v	g	g	v	g	v	v	v
NVG_SCAFFOLD51_497237	51	4	4.22	50.1	0	48.4	0	g	v	g	g	v	g	g	g	g	v	g	v	v	v	g	v	v	g	v	v	v	v	g	g	v	v	v	v	g	v	g	g	g	g	v	g	g	v	g	v	v	v
NVG_SCAFFOLD51_649401	51	4	4.22	50.1	0	48.4	0	g	v	g	g	v	g	g	g	g	v	g	v	v	v	g	v	v	g	v	v	v	v	g	g	v	v	v	v	g	v	g	g	g	g	v	g	g	v	g	v	v	v
NVG_SCAFFOLD51_791736	51	4	4.22	50.1	0	48.4	0	g	v	g	g	v	g	g	g	g	v	g	v	v	v	g	v	v	g	v	v	v	v	g	g	v	v	v	v	g	v	g	g	g	g	v	g	g	v	0	v	v	v
NVG_SCAFFOLD51_793037	51	4	4.22	50.1	0	48.4	0	g	v	g	g	v	g	g	g	g	v	g	v	v	v	g	v	v	g	v	v	v	v	g	g	v	v	v	v	g	v	g	g	g	g	v	g	g	v	g	v	v	v
NVG_SCAFFOLD51_965663	51	4	4.22	50.1	0	48.4	0	g	v	g	g	v	g	g	g	g	v	g	v	v	v	g	v	v	g	v	v	v	v	g	g	v	v	v	v	g	v	g	g	g	g	v	g	g	v	g	v	v	v
NVG_SCAFFOLD51_1169090	51	4	4.22	50.1	0	48.4	0	g	v	g	g	v	g	g	g	g	v	g	v	v	v	g	v	v	g	v	v	v	v	g	g	v	v	v	v	g	v	g	g	g	g	v	g	g	v	g	v	v	v
NVG_SCAFFOLD261_131086	261	4	4.22	50.1	0	48.4	0	g	v	g	g	v	g	g	g	g	v	g	v	v	v	g	v	v	g	v	v	0	v	g	g	v	v	v	v	g	v	g	g	g	g	v	g	g	v	g	v	v	v
NVG_SCAFFOLD88_135308	88	4	4.22	50.1	0	48.4	0	g	v	g	g	v	g	g	g	g	v	g	v	v	v	g	v	v	g	v	v	v	v	g	g	v	v	v	v	g	v	g	g	g	g	v	g	g	v	g	v	v	v
ACT	88	4	4.22	50.1	0	48.4	0	g	v	g	g	v	g	g	g	g	v	g	v	v	v	g	v	v	g	v	v	v	v	g	g	v	v	v	v	g	v	g	g	g	g	v	g	g	v	g	v	v	v
NVG_SCAFFOLD109_311331	109	4	4.22	50.1	0	48.4	0	g	v	g	g	v	g	g	g	g	v	g	v	v	v	g	v	v	g	v	v	v	v	g	g	v	v	v	v	g	v	g	g	g	g	v	g	g	v	g	v	v	v
NVG_SCAFFOLD109_385768	109	4	4.22	50.1	0	48.4	0	g	v	g	g	v	g	g	g	g	v	g	v	v	v	g	v	v	g	v	v	v	v	g	g	v	v	v	v	g	v	g	g	g	g	v	g	g	v	g	v	v	v
NVG_SCAFFOLD2224_8427	2224	4	4.22	50.1	0	48.4	0	g	v	g	g	v	g	g	g	g	v	g	v	v	v	g	v	v	g	v	v	v	v	g	g	v	v	v	v	g	v	g	g	g	g	v	g	g	v	g	v	v	v
NVG_SCAFFOLD1690_26837	1690	4	4.22	50.1	0	48.4	0	g	v	g	g	v	g	g	g	g	v	g	v	v	v	0	v	v	g	v	v	v	v	g	g	v	v	v	v	g	v	g	g	g	g	v	g	g	v	g	v	v	v
NVG_SCAFFOLD65_83806	65	4	4.22	50.1	0	48.4	0	g	v	g	g	v	g	g	g	g	v	g	v	v	v	g	v	v	g	v	v	v	v	g	g	v	v	v	v	g	v	g	g	g	g	v	g	g	v	g	v	v	v
NVG_SCAFFOLD65_375606	65	4	4.22	50.1	0	48.4	0	g	v	g	g	v	g	g	g	g	v	g	v	v	v	g	v	v	g	v	v	v	v	g	g	v	v	v	v	g	v	g	g	g	g	v	g	g	v	g	v	v	v
NVG_SCAFFOLD65_464014	65	4	4.22	50.1	0	48.4	0	g	v	g	g	v	g	g	g	g	v	g	v	v	v	g	v	v	g	v	v	v	v	g	g	v	v	v	v	g	v	g	g	g	g	v	g	g	v	g	v	v	v
NVG_SCAFFOLD2748_378	2748	4	4.22	50.1	0	48.4	0	g	v	g	g	v	g	g	g	g	v	g	v	v	v	g	v	v	g	v	v	v	v	g	g	v	v	v	v	g	v	g	g	g	g	v	g	g	v	g	v	v	v
NVG_SCAFFOLD246_66644	246	4	4.22	50.1	0	48.4	0	g	v	g	g	v	g	g	g	g	v	g	v	v	v	g	v	v	g	v	v	v	v	g	g	v	v	v	v	g	v	g	g	g	g	v	g	g	v	g	v	v	v
NVG_SCAFFOLD130_60179	130	4	4.22	50.1	0	48.4	0	g	v	g	g	v	g	g	g	g	v	g	v	v	v	g	v	v	g	v	v	v	v	g	g	v	v	v	v	g	v	g	g	g	g	v	g	g	v	g	v	v	v
NVG_SCAFFOLD130_120304	130	4	4.22	50.1	0	48.4	0	g	v	g	g	v	g	g	g	g	v	g	v	v	v	g	v	v	g	v	v	v	v	g	g	v	v	v	v	g	v	g	g	g	g	v	g	g	v	g	v	v	v
NVG_SCAFFOLD1256_17475	1256	4	4.22	50.1	0	48.4	0	g	v	g	g	v	g	g	g	g	v	g	v	v	v	g	v	v	g	v	v	v	v	g	g	v	v	v	v	g	v	g	g	g	g	v	g	g	v	g	v	v	v
NVG_SCAFFOLD204_33810	204	4	4.22	50.1	0	48.4	0	g	v	g	g	v	g	g	g	g	v	g	v	v	v	g	v	v	g	v	v	v	v	g	g	v	v	v	v	g	v	g	g	g	g	v	g	g	v	g	v	v	v
NVG_SCAFFOLD204_237672	204	4	4.22	50.1	0	48.4	0	g	v	g	g	v	g	g	g	g	v	g	v	v	v	g	v	v	g	v	v	v	v	g	g	v	v	v	v	g	v	g	g	g	g	v	g	g	v	g	v	v	v
NVG_SCAFFOLD204_249873	204	4	4.22	50.1	0	48.4	0	g	v	g	g	v	g	g	g	g	v	g	v	v	v	g	v	v	g	v	v	v	v	g	g	v	v	v	v	g	v	g	g	g	g	v	g	g	v	g	v	v	v
NVG_SCAFFOLD372_63160	372	4	4.22	50.1	0	48.4	0	g	v	g	g	v	g	g	g	g	v	g	v	v	v	g	v	v	g	v	v	v	v	g	g	v	v	v	v	g	v	g	g	g	g	v	g	g	v	g	v	v	v
NVG_SCAFFOLD372_84800	372	4	4.22	50.1	0	48.4	0	g	v	g	g	v	g	g	g	g	v	g	v	v	v	g	v	v	g	v	v	v	v	g	g	v	v	v	v	g	v	g	g	g	g	v	g	g	v	g	v	v	v
NVG_SCAFFOLD133_270163	133	4	4.22	50.1	0	48.4	0	g	v	g	g	v	g	g	g	g	v	g	v	v	v	g	v	v	g	v	v	v	v	g	g	v	v	v	v	g	v	g	g	g	g	v	g	g	v	g	v	v	v
NVG_SCAFFOLD350_55740	350	4	4.22	50.1	0	48.4	0	g	v	g	g	v	g	g	g	g	v	g	v	v	v	g	v	v	g	v	v	v	v	g	g	v	v	v	v	g	v	g	g	g	g	v	g	g	v	0	v	v	v
NVG_SCAFFOLD350_64198	350	4	4.22	50.1	0	48.4	0	g	v	g	g	v	g	g	g	g	v	g	v	v	v	g	v	v	g	v	v	v	v	g	g	v	v	v	v	g	v	g	g	g	g	v	g	g	v	g	v	v	v
NVG_SCAFFOLD350_142508	350	4	4.22	50.1	0	48.4	0	g	v	g	g	v	g	g	g	g	v	g	v	v	v	g	v	v	g	v	v	v	v	g	g	v	v	v	v	g	v	g	g	g	g	v	g	g	v	g	v	v	v
NVG_SCAFFOLD260_93697	260	4	4.22	50.1	0	48.4	0	g	v	g	g	v	g	g	g	g	v	g	v	v	v	g	v	v	g	v	v	v	v	g	g	v	v	v	v	g	v	g	g	g	g	v	g	g	v	g	v	v	v
NVG_SCAFFOLD475_34259	475	4	4.22	50.1	0	48.4	0	g	v	g	g	v	g	g	g	g	v	g	v	v	v	g	v	v	g	v	v	v	v	g	g	v	v	v	v	g	v	g	g	g	g	v	g	g	v	g	v	v	v
NVG_SCAFFOLD46_399491	46	4	4.22	50.1	0	48.4	0	g	v	g	g	v	g	g	g	g	v	g	v	v	v	g	v	v	g	v	v	v	v	g	g	v	v	v	v	g	v	g	g	g	g	v	g	g	v	g	v	v	v
NVG_SCAFFOLD46_669751	46	4	4.22	50.1	0	48.4	0	g	v	g	g	v	g	g	g	g	v	g	v	v	v	g	v	v	g	v	v	v	v	g	g	v	v	v	v	g	v	g	g	g	g	v	g	g	v	g	v	v	v
NVG_SCAFFOLD418_52670	418	4	4.22	50.1	0	48.4	0	g	v	g	g	v	g	g	g	g	v	g	v	v	v	g	v	v	g	v	v	0	v	g	g	v	v	v	v	g	v	g	g	g	g	v	g	g	v	g	v	v	v
NVG_SCAFFOLD91_129838	91	4	4.22	50.1	0	48.4	0	g	v	g	g	v	g	g	g	g	v	g	v	v	v	g	v	v	g	v	v	v	v	g	g	v	v	v	v	g	v	g	g	g	g	v	g	g	v	g	v	v	v
NVG_SCAFFOLD91_215104	91	4	4.22	50.1	0	48.4	0	g	v	g	g	v	g	g	g	g	v	g	v	v	v	g	v	v	g	v	v	v	v	g	g	v	v	v	v	g	v	g	g	g	g	v	g	g	v	g	v	v	v
Scaf66_129392	66	4	4.22	50.1	0	48.4	0	g	v	g	g	v	g	g	g	g	v	g	v	v	v	g	v	v	g	v	v	v	v	g	g	v	v	v	v	g	v	g	g	g	g	v	g	g	v	g	v	v	v
NVG_SCAFFOLD66_164035	66	4	4.22	50.1	0	48.4	0	g	v	g	g	v	g	g	g	g	v	g	v	v	v	g	v	v	g	v	v	v	v	g	g	v	v	v	v	g	v	g	g	g	g	v	g	g	v	g	v	v	v
NVG_SCAFFOLD66_366193	66	4	4.22	50.1	0	48.4	0	g	v	g	g	v	g	g	g	g	v	g	v	v	v	g	v	v	g	v	v	v	v	g	g	v	v	v	v	g	v	g	g	g	g	v	g	g	v	g	v	v	v
NVG_SCAFFOLD66_569580	66	4	4.22	50.1	0.9	48.4	0.9	0	v	0	g	v	g	0	g	g	v	g	v	v	v	0	v	v	g	v	v	v	v	g	g	v	v	0	v	g	v	0	g	g	g	v	g	g	v	0	v	v	v
NVG_SCAFFOLD185_77816	185	4	4.23	51	0	49.3	0	g	v	g	g	v	g	g	g	g	v	g	v	v	v	g	v	v	g	v	v	v	v	g	g	v	v	v	v	g	v	g	g	g	g	v	g	g	v	g	v	v	v
NVG_SCAFFOLD77_3108	77	4	4.23	51	0	49.3	0	g	v	g	g	v	g	g	g	g	v	g	v	v	v	g	v	v	g	v	v	v	v	g	g	v	v	v	v	g	v	g	g	g	g	v	g	g	v	g	v	v	v
NVG_SCAFFOLD77_268091	77	4	4.23	51	0	49.3	0	g	v	g	g	v	g	g	g	g	v	g	v	v	v	g	v	v	g	v	v	v	v	g	g	v	v	v	v	g	v	g	g	g	g	v	g	g	v	g	v	0	v
NVG_SCAFFOLD77_394564	77	4	4.23	51	0.9	49.3	0.9	g	v	g	g	v	g	g	g	g	v	g	v	v	v	g	v	v	g	v	v	v	v	g	g	v	v	v	v	g	v	g	g	g	g	v	g	g	v	g	v	v	v
NvC4-15	187	4	4.24	51.9	0.9	50.2	0.9	g	v	g	g	v	g	g	g	0	v	g	v	v	v	g	v	v	g	v	v	v	v	g	g	v	v	v	g	g	v	g	g	g	g	v	g	g	v	g	v	v	v
NVG_SCAFFOLD4860_817	4860	4	4.25	52.8	0	51.1	0	g	v	g	g	v	g	g	g	g	v	g	v	v	v	g	v	v	g	v	v	v	v	g	g	v	v	v	g	g	v	g	g	g	g	v	g	g	v	g	v	v	v
NVG_SCAFFOLD40_1806763	40	4	4.25	52.8	4.7	51.1	4.5	g	v	g	g	v	g	g	g	g	v	g	v	v	v	g	v	v	g	v	v	v	v	g	g	v	v	v	g	g	v	g	g	g	g	v	g	g	v	g	v	v	v
NVG_SCAFFOLD40_1554268	40	4	4.26	57.6	3.7	55.6	3.6	g	v	g	g	v	g	g	g	g	v	g	v	v	v	g	g	v	g	v	g	v	v	g	g	v	v	v	g	g	v	g	g	g	g	v	v	g	v	g	v	v	v
NVG_SCAFFOLD40_1278874	40	4	4.27	61.3	0	59.2	0	g	v	g	g	v	g	g	g	g	v	g	v	v	v	0	g	v	g	v	g	v	v	g	g	v	v	v	g	g	v	g	g	g	g	v	v	g	v	0	v	v	v
NVG_SCAFFOLD40_1023983	40	4	4.27	61.3	0	59.2	0	g	v	g	g	v	g	g	g	g	v	g	v	v	v	g	g	v	g	v	g	0	v	g	g	v	v	v	g	g	v	g	g	g	g	v	v	g	v	0	v	v	v
NVG_SCAFFOLD40_963312	40	4	4.27	61.3	0	59.2	0	g	v	g	g	v	g	g	g	g	v	g	v	v	v	g	g	v	g	v	g	v	v	g	g	v	v	v	g	g	v	g	g	g	g	v	v	g	v	g	v	v	v
NVG_SCAFFOLD40_798137	40	4	4.27	61.3	1	59.2	1	g	v	g	g	v	g	g	g	g	v	g	v	v	v	0	g	0	g	v	g	v	v	g	g	v	v	0	g	g	v	g	g	g	g	v	v	g	v	g	v	0	v
NVG_SCAFFOLD40_510165	40	4	4.28	62.3	1	60.3	1	g	0	g	g	v	g	g	g	g	v	g	v	v	v	g	g	v	g	v	g	0	0	g	g	v	0	0	g	g	g	0	g	g	g	0	v	g	v	g	v	v	v
NVG_SCAFFOLD40_407294	40	4	4.29	63.3	0	61.2	0	g	v	g	g	v	g	g	g	g	v	g	v	v	g	g	g	v	g	v	g	v	v	g	g	v	v	v	g	g	g	v	g	g	g	v	v	g	v	g	v	v	v
NVG_SCAFFOLD40_239547	40	4	4.29	63.3	0	61.2	0	g	v	g	g	v	g	g	g	g	v	g	v	v	g	g	g	v	g	v	g	v	v	g	g	v	v	v	g	g	g	v	g	g	g	v	v	g	v	g	v	v	v
NVG_SCAFFOLD9_4408606	9	4	4.29	63.3	0	61.2	0	g	v	g	g	v	g	g	g	g	v	g	v	v	g	g	g	v	g	v	g	v	v	g	g	v	v	v	g	g	g	v	g	g	g	v	v	g	v	g	v	v	v
NVG_SCAFFOLD9_4408431	9	4	4.29	63.3	0	61.2	0	g	v	g	g	v	g	g	g	g	v	g	v	v	g	g	g	v	g	v	g	v	v	g	g	v	v	v	g	g	g	v	g	g	g	v	v	g	v	g	v	v	v
NVG_SCAFFOLD9_4408374	9	4	4.29	63.3	0	61.2	0	g	v	g	g	v	g	g	g	g	v	g	v	v	g	g	g	v	g	v	g	v	v	g	g	v	v	v	g	g	g	v	g	g	g	v	v	g	v	g	v	v	v
NVG_SCAFFOLD9_4316751	9	4	4.29	63.3	2.8	61.2	2.7	g	v	g	g	v	g	g	g	g	v	g	v	v	g	g	g	v	g	v	g	v	v	g	g	v	v	v	g	g	g	v	g	g	g	v	v	g	v	g	v	v	v
NVG_SCAFFOLD9_3803817	9	4	4.30	66.1	0.9	63.9	0.9	g	v	g	g	g	g	g	g	g	v	g	v	v	g	g	g	v	g	v	g	v	v	g	g	v	v	v	g	g	g	v	g	g	g	v	v	g	v	g	v	v	v
NVG_SCAFFOLD9_3571976	9	4	4.31	67	5.7	64.8	5.4	g	v	g	g	g	g	g	g	g	v	g	v	v	g	g	g	v	g	g	g	v	v	g	g	v	v	v	g	g	g	v	g	g	g	v	v	g	v	g	v	v	v
NVG_SCAFFOLD9_3432243	9	4	4.32	72.7	0.9	70.3	0.9	v	v	v	g	g	g	g	g	g	v	g	v	v	g	g	g	v	g	g	g	v	v	g	g	v	v	v	g	g	g	v	g	g	g	v	v	g	v	g	v	v	v
NVG_SCAFFOLD9_3210903	9	4	4.33	73.6	0.9	71.2	0.9	v	v	v	g	g	g	g	g	g	v	g	v	v	g	g	g	v	g	g	g	v	v	g	g	v	v	v	g	g	g	v	g	g	g	v	v	g	v	g	v	v	v
NVG_SCAFFOLD9_3107879	9	4	4.34	74.5	0	72.1	0	v	v	v	g	g	g	g	g	g	v	g	v	v	g	g	g	v	g	g	g	v	v	g	g	v	v	v	g	g	g	v	g	g	g	v	v	g	v	g	v	v	v
COXVa	9	4	4.34	74.5	0	72.1	0	v	v	v	g	g	g	g	g	g	v	g	v	v	g	g	g	v	g	g	g	v	v	g	g	v	v	v	g	g	g	v	g	g	g	v	v	g	v	g	v	v	v
Nv321	9	4	4.34	74.5	0.9	72.1	0.9	v	v	v	g	g	g	g	g	g	v	g	v	v	g	g	g	v	g	g	g	v	v	g	g	v	v	v	g	g	g	v	g	g	g	v	v	g	v	g	v	v	v
NVG_SCAFFOLD9_2969106	9	4	4.35	75.5	3.7	73	3.6	v	v	v	g	g	g	g	g	g	v	g	v	v	g	g	g	v	g	g	g	v	v	g	g	v	v	v	g	g	g	v	g	g	g	v	v	g	v	g	v	v	v
NVG_SCAFFOLD9_2756880	9	4	4.36	79.2	1.8	76.6	1.8	v	v	v	g	g	g	g	g	g	v	g	v	v	g	g	g	v	g	g	g	v	v	g	g	v	v	v	g	g	g	v	g	g	g	v	v	g	v	g	v	v	g
NVG_SCAFFOLD9_2564176	9	4	4.37	81.1	0	78.4	0	v	v	v	g	g	g	g	g	g	v	g	v	v	g	g	g	v	g	g	g	v	v	g	g	v	v	v	g	g	g	v	g	g	g	v	v	g	v	g	v	v	g
NVG_SCAFFOLD9_2231358	9	4	4.37	81.1	0.9	78.4	0.9	v	v	v	g	g	g	g	g	g	v	g	v	v	g	g	g	v	g	g	g	v	v	g	g	v	v	v	g	g	g	v	g	g	g	v	v	g	v	g	v	v	g
NVG_SCAFFOLD9_2014725	9	4	4.38	82	0	79.3	0	v	v	v	g	g	g	g	g	g	v	g	v	v	g	g	g	v	g	g	g	v	v	g	g	v	v	g	g	g	g	v	g	g	g	v	v	g	v	g	v	v	g
NVG_SCAFFOLD9_1860291	9	4	4.38	82	0	79.3	0	v	v	v	g	g	g	g	g	g	v	g	v	v	g	g	g	v	g	g	g	v	v	g	g	v	v	g	g	g	g	v	g	g	g	v	v	g	v	g	v	v	g
NVG_SCAFFOLD9_1817811	9	4	4.38	82	0.9	79.3	0.9	v	v	v	g	g	g	g	g	g	v	g	v	v	g	g	g	v	g	g	g	v	v	g	g	v	v	g	g	g	g	v	g	g	g	v	v	g	v	g	v	v	g
NVG_SCAFFOLD9_1569936	9	4	4.39	82.9	0	80.2	0	v	v	v	g	g	g	g	g	v	v	g	v	v	g	g	g	v	g	g	g	v	v	g	g	v	v	g	g	g	g	v	g	g	g	v	v	g	v	g	v	v	g
NVG_SCAFFOLD9_1052246	9	4	4.39	82.9	0	80.2	0	v	v	v	g	g	g	g	g	v	v	g	v	v	g	0	g	v	g	g	g	v	v	g	g	v	v	0	g	g	g	v	g	g	g	v	v	g	v	0	v	v	g
NVG_SCAFFOLD9_814408	9	4	4.39	82.9	0.9	80.2	0.9	v	v	v	g	g	g	g	g	v	v	g	v	v	g	g	g	v	g	g	g	v	v	g	g	v	v	g	g	g	g	v	g	g	g	v	v	g	v	g	v	v	g
NVG_SCAFFOLD9_635808	9	4	4.40	83.8	3.8	81.1	3.6	v	v	v	g	g	g	v	g	v	v	g	v	v	g	g	g	v	g	g	g	0	v	g	g	v	v	g	g	g	g	v	g	g	g	v	v	g	v	g	v	v	g
Nv104	9	4	4.41	87.6	0	84.8	0	v	v	v	g	g	g	v	g	v	v	g	v	v	g	v	g	v	g	g	g	v	v	g	g	v	v	g	g	g	g	v	g	g	g	v	v	g	v	g	v	g	g
NVG_SCAFFOLD9_290078	9	4	4.41	87.6	n/a	84.8	n/a	v	v	v	g	g	g	v	g	v	v	g	v	v	g	v	g	v	g	g	g	0	v	g	g	v	v	g	g	g	g	v	g	g	g	v	v	g	v	g	v	g	g
NVG_SCAFFOLD14_8476	14	5	5.01	0	0	0	0	g	g	v	v	g	g	g	g	v	g	g	g	g	v	v	v	g	g	g	g	v	v	v	v	g	g	v	g	v	v	v	v	v	v	v	g	g	v	v	v	v	v
NVG_SCAFFOLD14_227534	14	5	5.01	0	0	0	0	g	g	v	v	g	g	g	g	v	g	g	g	g	v	v	v	g	g	g	g	v	v	v	v	g	g	v	g	v	v	v	v	v	v	v	g	g	v	v	v	v	v
Nv324	14	5	5.01	0	0.9	0	0.9	g	g	0	0	g	g	g	g	v	g	g	g	g	v	v	v	g	g	g	g	v	v	v	v	g	g	v	g	v	v	v	v	v	v	v	g	g	v	v	v	0	v
NVG_SCAFFOLD14_504430	14	5	5.02	0.9	0.9	0.9	0.9	g	g	v	v	g	g	g	g	v	g	g	g	g	v	v	v	g	g	g	g	v	v	v	v	g	g	v	g	v	v	v	v	v	v	v	g	g	v	v	v	v	v
NVG_SCAFFOLD14_743733	14	5	5.03	1.8	0.9	1.8	0.9	g	g	v	v	g	g	g	g	v	g	g	g	g	v	v	v	g	g	g	g	v	v	v	v	g	g	v	g	v	v	v	v	v	v	v	g	g	v	v	v	v	v
NVG_SCAFFOLD14_1047590	14	5	5.04	2.7	0	2.7	0	g	g	v	v	g	g	g	g	v	g	g	g	g	v	v	v	g	g	g	g	v	v	v	v	g	g	v	g	v	v	v	v	v	v	v	g	g	v	v	v	v	v
NVG_SCAFFOLD14_1290892	14	5	5.04	2.7	0	2.7	0	g	g	0	v	g	g	g	g	v	g	g	g	g	v	0	v	g	g	g	g	0	v	v	v	g	g	v	g	v	v	0	v	v	v	v	g	g	v	0	v	0	v
NVG_SCAFFOLD14_1812097	14	5	5.04	2.7	0	2.7	0	g	g	v	v	g	g	g	g	v	g	g	g	g	v	v	v	g	g	g	g	v	v	v	v	g	g	v	g	v	v	v	v	v	v	v	g	g	v	v	v	v	v
NVG_SCAFFOLD14_2014814	14	5	5.04	2.7	0.9	2.7	0.9	g	g	v	v	g	g	g	g	v	g	g	g	g	v	v	v	g	g	g	g	v	v	v	v	g	g	v	g	v	v	v	v	v	v	v	g	g	v	v	v	v	v
NVG_SCAFFOLD14_2167377	14	5	5.05	3.6	2.8	3.6	2.7	g	g	v	v	g	g	g	g	v	g	g	g	g	v	v	v	g	g	g	g	v	v	v	v	g	g	v	g	v	v	v	v	v	v	v	g	g	v	v	v	v	v
NVG_SCAFFOLD14_2465796	14	5	5.06	6.4	0	6.3	0	g	g	v	v	g	g	g	g	v	g	g	g	g	v	v	v	g	g	g	g	v	v	v	v	g	v	v	g	v	v	v	v	v	v	v	g	g	v	v	v	v	v
NVG_SCAFFOLD14_2465985	14	5	5.06	6.4	0	6.3	0	g	g	v	v	g	g	g	g	v	g	g	g	g	v	0	v	g	g	g	g	v	v	v	v	g	v	v	g	v	v	v	v	v	v	v	g	g	v	v	v	v	v
NVG_SCAFFOLD14_2466110	14	5	5.06	6.4	0	6.3	0	g	g	v	v	g	g	g	g	v	g	g	g	g	v	v	v	g	g	g	g	v	v	v	v	g	v	v	g	v	v	v	v	v	v	v	g	g	v	v	v	v	v
NVG_SCAFFOLD14_2485816	14	5	5.06	6.4	0	6.3	0	g	g	v	v	g	g	g	g	v	g	g	g	g	v	v	v	g	g	g	g	v	v	v	v	g	v	v	g	v	v	v	v	v	v	v	g	g	v	v	v	v	v
NVG_SCAFFOLD14_2486156	14	5	5.06	6.4	0	6.3	0	g	g	v	v	g	g	g	g	v	g	g	g	g	v	v	v	g	g	g	g	v	v	v	v	g	v	v	g	v	v	v	v	v	v	v	g	g	v	v	v	v	v
NVG_SCAFFOLD14_2531804	14	5	5.06	6.4	1.8	6.3	1.8	g	g	v	v	g	g	g	g	v	g	g	g	g	v	v	v	g	g	g	g	v	v	v	v	g	v	v	g	v	v	v	v	v	v	v	g	g	v	v	v	v	v
NVG_SCAFFOLD14_2849623	14	5	5.07	8.2	0.9	8.1	0.9	g	g	v	v	g	g	g	g	v	g	g	g	g	v	v	v	g	g	g	g	v	v	v	v	g	v	v	g	v	v	g	v	v	v	v	g	g	v	v	v	v	v
NVG_SCAFFOLD14_2877701	14	5	5.08	9.1	0	8.9	0	g	g	v	v	g	g	g	g	v	g	g	g	g	v	v	v	g	g	g	g	v	v	v	v	g	v	v	g	v	v	g	v	v	v	v	g	g	v	v	v	v	v
NVG_SCAFFOLD14_2923937	14	5	5.08	9.1	4.7	8.9	4.5	g	g	v	v	g	g	g	g	v	g	g	g	g	v	v	v	g	g	g	g	v	v	v	v	g	v	v	g	v	v	g	v	v	v	v	g	g	v	v	v	v	v
NVG_SCAFFOLD14_3205041	14	5	5.09	13.8	0.9	13.5	0.9	g	g	g	v	g	g	g	g	v	g	g	g	g	v	v	v	g	g	g	0	g	v	v	v	g	v	v	g	v	v	g	v	g	v	v	g	g	v	v	v	v	v
NVG_SCAFFOLD14_3478710	14	5	5.10	14.7	0	14.4	0	g	g	g	v	g	g	g	g	v	g	g	g	g	v	v	v	g	g	g	g	g	v	v	v	g	v	v	g	v	v	g	v	g	v	v	g	g	v	v	v	v	v
Nv125	14	5	5.10	14.7	0	14.4	0	g	g	g	v	g	g	g	g	v	g	g	g	g	v	v	v	g	g	g	g	g	v	v	v	g	v	v	g	v	v	g	v	g	v	v	g	g	v	v	v	v	v
NVG_SCAFFOLD38_1702183	38	5	5.10	14.7	0	14.4	0	g	g	g	v	g	g	g	g	v	g	g	g	g	v	v	v	g	g	g	g	g	v	v	v	g	v	v	g	v	v	g	v	g	v	v	g	g	v	v	v	v	v
NVG_SCAFFOLD38_1409797	38	5	5.10	14.7	0	14.4	0	g	g	g	v	g	g	g	g	v	g	g	g	g	v	v	v	g	g	g	g	g	v	v	v	g	v	v	g	v	v	g	v	g	v	v	g	g	v	v	v	v	v
NVG_SCAFFOLD38_1275317	38	5	5.10	14.7	0.9	14.4	0.9	g	g	g	v	g	g	g	g	v	g	g	g	g	v	v	v	g	g	g	g	g	v	v	v	g	v	v	g	v	v	g	v	g	v	v	g	g	v	v	v	v	v
NVG_SCAFFOLD38_1049055	38	5	5.11	15.6	0	15.3	0	g	g	g	v	g	g	g	g	v	g	g	g	g	v	v	v	g	g	g	g	g	v	v	v	g	v	v	g	v	v	g	v	g	v	v	g	g	v	v	v	v	v
NVG_SCAFFOLD38_534378	38	5	5.11	15.6	0.9	15.3	0.9	g	g	g	v	g	g	g	g	v	g	g	g	g	v	v	v	g	g	g	g	g	v	v	v	g	v	0	g	v	v	g	v	g	v	v	g	g	v	v	v	v	v
NVG_SCAFFOLD38_281706	38	5	5.12	16.5	0	16.2	0	g	g	g	v	g	g	g	g	v	g	g	g	g	v	v	v	g	g	g	g	g	v	v	v	g	v	v	g	v	v	g	v	g	v	v	g	g	v	v	v	0	v
NVG_SCAFFOLD38_42794	38	5	5.12	16.5	0	16.2	0	g	g	g	v	g	g	g	g	v	g	g	g	g	v	v	v	g	g	g	g	g	v	v	v	g	v	v	g	v	v	g	v	g	v	v	g	g	v	v	v	v	v
NVG_SCAFFOLD7_3882784	7	5	5.12	16.5	0	16.2	0	g	g	g	v	g	g	g	g	v	g	g	g	g	v	v	v	g	g	g	g	g	v	v	v	g	v	v	g	v	v	g	v	g	v	v	g	g	v	v	v	v	v
NVG_SCAFFOLD7_3529051	7	5	5.12	16.5	0	16.2	0	g	g	g	v	g	g	g	g	v	g	g	g	g	v	v	v	g	g	g	g	g	v	v	v	g	v	v	g	v	v	g	v	g	v	v	g	g	v	v	v	v	v
NVG_SCAFFOLD7_3305071	7	5	5.12	16.5	0	16.2	0	g	g	g	v	g	g	g	g	v	g	g	g	g	v	v	v	g	g	g	g	g	v	v	v	g	v	v	g	v	v	g	v	g	v	v	g	g	v	v	v	v	v
NVG_SCAFFOLD7_3200868	7	5	5.12	16.5	0	16.2	0	g	g	g	v	g	g	g	g	v	g	g	g	g	v	v	v	g	g	g	g	g	v	v	v	g	v	v	g	v	v	g	v	g	v	v	g	g	v	v	v	v	v
NVG_SCAFFOLD7_3196751	7	5	5.12	16.5	0	16.2	0	g	g	g	v	g	g	g	g	v	g	g	g	g	v	v	v	g	g	g	g	g	v	v	v	g	v	v	g	v	v	g	v	g	v	v	g	g	v	v	v	v	v
NVG_SCAFFOLD7_3152767	7	5	5.12	16.5	0	16.2	0	g	g	g	v	g	g	g	g	v	g	g	g	g	v	v	v	g	g	g	g	g	v	v	v	g	v	v	g	v	v	g	v	g	v	v	g	g	v	v	v	v	v
NVG_SCAFFOLD7_2877351	7	5	5.12	16.5	0.9	16.2	0.9	g	g	g	v	g	g	g	g	v	g	g	g	g	v	v	v	g	g	g	g	g	v	v	v	g	v	v	g	v	v	g	v	g	v	v	g	g	v	v	v	v	v
NVG_SCAFFOLD7_2562330	7	5	5.13	17.4	1.8	17.1	1.8	g	g	g	v	g	g	g	g	v	g	g	g	g	v	v	v	g	g	g	g	g	v	v	v	g	v	v	g	v	v	g	v	g	v	v	g	g	v	v	v	v	v
NVG_SCAFFOLD7_2371385	7	5	5.14	19.3	0.9	18.8	0.9	g	g	g	v	g	g	g	g	v	g	g	g	g	v	v	v	g	g	g	g	g	v	v	v	g	v	v	g	v	v	g	v	g	v	v	g	g	v	v	v	g	v
NVG_SCAFFOLD7_2095091	7	5	5.15	20.2	3.7	19.7	3.6	g	g	g	v	g	g	g	g	v	g	g	g	g	v	v	v	g	g	g	g	g	v	v	v	g	v	v	g	v	v	g	v	g	v	v	g	g	v	v	v	g	v
NVG_SCAFFOLD7_1849206	7	5	5.16	23.9	0	23.4	0	g	g	g	v	g	g	g	g	v	g	g	g	g	v	g	v	g	g	g	g	g	v	v	v	g	v	v	g	v	v	g	v	g	v	v	g	g	v	v	g	g	v
NVG_SCAFFOLD7_1719655	7	5	5.16	23.9	0	23.4	0	g	g	g	v	g	g	g	g	v	g	g	g	g	v	g	v	g	g	g	g	g	v	v	v	g	v	v	g	v	v	g	v	g	v	v	g	g	v	v	g	g	v
NVG_SCAFFOLD7_1719596	7	5	5.16	23.9	2.8	23.4	2.7	g	g	g	v	g	g	g	g	v	g	g	g	g	v	g	v	g	g	g	g	g	v	v	v	g	v	v	g	v	v	g	v	g	v	v	g	g	v	v	g	g	v
NVG_SCAFFOLD7_1516753	7	5	5.17	26.7	0.9	26	0.9	g	g	g	v	g	g	g	g	v	g	g	g	g	v	g	v	g	g	g	g	g	v	v	v	g	v	v	g	v	v	g	v	g	v	v	g	g	v	g	g	g	v
NVG_SCAFFOLD7_1276764	7	5	5.18	27.6	2.9	26.9	2.8	g	g	g	v	g	g	g	g	v	g	g	g	g	v	g	v	g	g	g	g	g	v	v	v	g	v	v	g	v	v	g	v	g	v	v	g	g	v	g	g	g	v
NVG_SCAFFOLD7_962159	7	5	5.19	30.4	0	29.7	0	0	g	g	v	g	g	g	g	v	g	g	g	v	v	g	v	g	g	g	g	g	v	v	v	g	v	v	g	v	v	g	v	g	v	v	g	g	v	g	g	g	v
NVG_SCAFFOLD7_712004	7	5	5.19	30.4	0	29.7	0	g	g	g	v	g	g	g	g	v	g	g	g	v	v	g	v	g	g	g	g	g	v	v	v	g	v	v	g	v	v	g	v	g	v	v	g	g	v	g	g	g	v
NVG_SCAFFOLD7_710069	7	5	5.19	30.4	0	29.7	0	g	g	g	v	g	g	g	g	v	g	g	g	v	v	g	v	g	g	g	g	g	v	v	v	g	v	v	g	v	v	g	v	g	v	v	g	g	v	g	g	g	v
NVG_SCAFFOLD1_5831911	1	5	5.19	30.4	0	29.7	0	g	g	g	v	g	g	g	g	v	g	g	g	v	v	g	v	g	g	g	g	g	v	v	v	g	v	v	g	v	v	g	v	g	v	v	g	g	v	g	g	g	v
NVG_SCAFFOLD1_5928316	1	5	5.19	30.4	0	29.7	0	g	g	g	v	g	g	g	g	v	g	g	g	v	v	g	v	g	g	g	g	g	v	v	v	g	v	v	g	v	v	g	v	g	v	v	g	g	v	g	g	g	v
NVG_SCAFFOLD1_5937146	1	5	5.19	30.4	0	29.7	0	g	g	g	v	g	g	g	g	v	g	g	g	v	v	g	v	g	g	g	g	g	v	v	v	g	v	v	g	v	v	g	v	g	v	v	g	g	v	g	g	g	v
NVG_SCAFFOLD1_6038874	1	5	5.19	30.4	0	29.7	0	g	g	g	v	g	g	g	g	v	g	g	g	v	v	g	v	g	g	g	g	g	v	v	v	g	v	v	g	v	v	g	v	g	v	v	g	g	v	g	g	g	v
NVG_SCAFFOLD1_6038985	1	5	5.19	30.4	0	29.7	0	g	g	g	v	g	g	g	g	v	g	g	g	v	v	g	v	g	g	g	g	g	v	v	v	g	v	v	g	v	v	g	v	g	v	v	g	g	v	g	g	g	v
Nv313	1	5	5.19	30.4	0	29.7	0	g	g	g	v	g	g	g	g	v	g	g	g	v	v	g	v	g	g	g	g	g	v	v	v	g	v	v	g	v	v	g	v	g	v	v	g	g	v	g	g	g	v
26kDalectin	1	5	5.19	30.4	0	29.7	0	g	g	g	v	g	g	g	g	v	g	g	g	v	v	g	v	g	g	g	g	g	v	v	v	g	v	v	g	v	v	g	v	g	v	v	g	g	v	g	g	g	v
NVG_SCAFFOLD1_6356519	1	5	5.19	30.4	0	29.7	0	g	g	g	v	g	g	g	g	v	g	g	g	v	v	g	v	g	g	g	g	g	v	v	v	g	v	v	g	v	v	g	v	g	v	v	g	g	v	g	g	g	v
NVG_SCAFFOLD1_6396895	1	5	5.19	30.4	0	29.7	0	g	g	g	v	g	g	g	g	v	g	g	g	v	v	g	v	g	g	g	g	g	v	v	v	g	v	v	g	v	v	g	v	g	v	v	g	g	v	g	g	g	v
NVG_SCAFFOLD1_6407659	1	5	5.19	30.4	0	29.7	0	g	g	0	v	g	g	g	g	v	g	g	g	v	v	0	v	0	g	0	g	g	v	v	v	g	0	0	g	v	v	0	v	g	v	v	g	g	v	0	g	g	v
NVG_SCAFFOLD1_6471009	1	5	5.19	30.4	0	29.7	0	g	g	g	v	g	g	g	g	v	g	g	g	v	v	g	v	g	g	g	g	g	v	v	v	g	v	v	g	v	v	g	v	g	v	v	g	g	v	g	g	g	v
NVG_SCAFFOLD1_6492079	1	5	5.19	30.4	0.9	29.7	0.9	g	g	g	v	g	g	g	g	v	g	g	g	v	v	g	v	g	g	g	g	g	v	v	v	g	v	v	g	v	v	g	v	g	v	v	g	g	v	g	g	g	v
NVG_SCAFFOLD1_6584194	1	5	5.20	31.3	0	30.6	0	g	g	g	v	g	g	g	g	g	g	g	g	v	v	g	v	g	g	g	g	g	v	v	v	g	v	v	g	v	v	g	v	g	v	v	g	g	v	g	g	g	v
NVG_SCAFFOLD1_6597802	1	5	5.20	31.3	0	30.6	0	g	g	g	v	g	g	g	g	g	g	g	g	v	v	g	v	g	g	g	g	g	v	v	v	g	v	v	g	v	v	g	v	g	v	v	g	g	v	g	g	g	v
NVG_SCAFFOLD1_6605696	1	5	5.20	31.3	0	30.6	0	g	g	g	v	g	g	g	g	g	g	g	g	v	v	g	v	g	g	g	g	g	v	v	v	g	v	v	g	v	v	g	v	g	v	v	g	g	v	g	g	g	v
NVG_SCAFFOLD1_6630065	1	5	5.20	31.3	0	30.6	0	g	g	g	v	g	g	g	g	g	g	g	g	v	v	g	v	g	g	g	g	g	v	v	v	g	v	v	g	v	v	g	v	g	v	v	g	g	v	g	g	g	v
NVG_SCAFFOLD1_6635113	1	5	5.20	31.3	0	30.6	0	g	g	g	v	g	g	g	g	g	g	g	g	v	v	g	v	g	g	g	g	g	v	v	v	g	v	v	g	v	v	g	v	g	v	v	g	g	v	g	g	g	v
NVG_SCAFFOLD1_6644794	1	5	5.20	31.3	0	30.6	0	g	g	g	v	g	g	g	g	g	g	g	g	v	v	g	v	g	g	g	g	g	v	v	v	g	v	v	g	v	v	g	v	g	v	v	g	g	v	g	g	g	v
NVG_SCAFFOLD1_6649104	1	5	5.20	31.3	0	30.6	0	g	g	g	v	g	g	g	g	g	g	g	g	v	v	g	v	g	g	g	g	g	v	v	v	g	v	v	g	v	v	g	v	g	v	v	g	g	v	g	g	g	v
NVG_SCAFFOLD1_6652351	1	5	5.20	31.3	0	30.6	0	g	g	g	v	g	g	g	g	g	g	g	g	v	v	g	v	g	g	g	g	g	v	v	v	g	v	v	g	v	v	g	v	g	v	v	g	g	v	g	g	g	v
NVG_SCAFFOLD1_6693166	1	5	5.20	31.3	0.9	30.6	0.9	g	g	g	v	g	g	g	g	g	g	g	g	v	v	g	v	g	g	g	g	g	v	v	v	g	v	v	g	v	v	g	v	g	v	v	g	g	v	g	g	g	v
NVG_SCAFFOLD1_6716744	1	5	5.21	32.2	0	31.5	0	g	g	g	v	g	g	g	g	g	g	g	g	v	v	g	v	g	g	g	g	g	v	v	v	g	v	v	g	v	v	g	v	g	v	v	g	g	v	g	g	g	v
NVG_SCAFFOLD1_6720597	1	5	5.21	32.2	0	31.5	0	g	g	g	v	g	g	g	g	g	g	g	g	v	v	g	v	g	g	g	g	g	v	v	v	g	v	v	g	v	v	g	v	g	v	v	g	g	v	g	g	g	v
NVG_SCAFFOLD1_6744402	1	5	5.21	32.2	0	31.5	0	g	g	g	v	g	g	g	g	g	g	g	g	v	v	g	v	g	g	g	g	g	v	v	v	g	v	v	g	v	v	g	v	g	v	v	g	g	v	g	g	g	v
NVG_SCAFFOLD1_6762119	1	5	5.21	32.2	0	31.5	0	g	g	g	v	g	g	g	g	g	g	g	g	v	v	g	v	g	g	g	g	g	v	v	v	g	v	v	g	v	v	g	v	g	v	v	g	g	v	g	g	g	v
NVG_SCAFFOLD1_6771053	1	5	5.21	32.2	0	31.5	0	g	g	g	v	g	g	g	g	g	g	g	g	v	v	g	v	g	g	g	g	g	v	v	v	g	v	v	g	v	v	g	v	g	v	v	g	g	v	g	g	g	v
NVG_SCAFFOLD1_6783483	1	5	5.21	32.2	0	31.5	0	g	g	g	v	g	g	g	g	g	g	g	g	v	v	g	v	g	g	g	g	g	v	v	v	g	v	v	g	v	v	g	v	g	v	v	g	g	v	g	g	g	v
NVG_SCAFFOLD1_6791268	1	5	5.21	32.2	0	31.5	0	g	g	g	v	g	g	g	g	g	g	g	g	v	v	g	v	g	g	g	g	g	v	v	v	g	v	v	g	v	v	g	v	g	v	v	g	g	v	g	g	g	v
NVG_SCAFFOLD1_6792631	1	5	5.21	32.2	0	31.5	0	g	g	g	v	g	g	g	g	g	g	g	g	v	v	0	v	g	g	g	g	g	v	v	v	g	v	v	g	v	v	g	v	g	v	v	g	g	v	0	g	g	v
NVG_SCAFFOLD1_6794428	1	5	5.21	32.2	0	31.5	0	g	g	g	v	g	g	g	g	g	g	g	g	v	v	g	v	g	g	g	g	g	v	v	v	g	v	v	g	v	v	g	v	g	v	v	g	g	v	g	g	g	v
NVG_SCAFFOLD1_6797837	1	5	5.21	32.2	0	31.5	0	g	g	g	v	g	g	g	g	g	g	g	g	v	v	g	v	g	g	g	g	g	v	v	v	g	v	v	g	v	v	g	v	g	v	v	g	g	v	g	g	g	v
NVG_SCAFFOLD1_6805278	1	5	5.21	32.2	0	31.5	0	g	g	g	v	g	g	g	g	g	g	g	g	v	v	g	v	g	g	g	g	g	v	v	v	g	v	v	g	v	v	g	v	g	v	v	g	g	v	g	g	g	v
NVG_SCAFFOLD1_6841402	1	5	5.21	32.2	0	31.5	0	g	g	g	v	g	g	g	g	g	g	g	g	v	v	g	v	g	g	g	g	g	v	v	v	g	v	v	g	v	v	g	v	g	v	v	g	g	v	g	g	g	v
NVG_SCAFFOLD1_6867051	1	5	5.21	32.2	0	31.5	0	g	g	g	v	g	g	g	g	g	g	g	g	v	v	g	v	g	g	g	g	g	v	v	v	g	v	v	g	v	v	g	v	g	v	v	g	g	v	g	g	g	v
NVG_SCAFFOLD1664_8636	1664	5	5.21	32.2	0.9	31.5	0.9	g	g	g	v	g	g	g	g	g	g	g	g	v	v	g	v	g	g	g	g	g	v	v	v	g	v	v	g	v	v	g	v	g	v	v	g	g	v	g	g	g	v
NVG_SCAFFOLD1_7059870	1	5	5.22	33.1	0	32.4	0	g	g	g	v	g	g	g	g	g	g	g	g	v	v	g	g	g	g	g	g	g	v	v	v	g	v	v	g	v	v	g	v	g	v	v	g	g	v	g	g	g	v
NVG_SCAFFOLD1_7089281	1	5	5.22	33.1	0	32.4	0	g	g	g	v	g	g	g	g	g	g	g	g	v	v	g	g	g	g	g	g	g	v	v	v	g	v	v	g	v	v	g	v	g	v	v	g	g	v	g	g	g	v
NVG_SCAFFOLD1_7169619	1	5	5.22	33.1	0.9	32.4	0.9	g	g	g	v	g	g	g	g	g	g	g	g	v	v	g	g	g	g	g	g	g	v	v	v	g	v	v	g	v	v	g	v	g	v	v	g	g	v	g	g	g	v
NVG_SCAFFOLD4559_16996	4559	5	5.23	34	0	33.3	0	g	g	g	v	g	g	g	g	g	g	g	g	v	v	g	g	g	g	g	g	g	v	v	v	g	v	v	g	v	v	g	v	g	v	v	g	g	v	g	g	g	v
NVG_SCAFFOLD4559_7049	4559	5	5.23	34	0	33.3	0	g	g	g	v	g	g	g	g	g	g	g	g	v	v	g	g	g	g	g	g	g	v	v	v	g	v	v	g	v	v	g	v	g	v	v	g	g	v	g	g	g	v
NVG_SCAFFOLD4559_9274	4559	5	5.23	34	0	33.3	0	g	g	g	v	g	g	g	g	g	g	g	g	v	v	g	g	g	g	g	g	g	v	v	v	g	v	v	g	v	v	g	v	g	v	v	g	g	v	g	g	g	v
NVG_SCAFFOLD1_7294102	1	5	5.23	34	0	33.3	0	g	g	g	v	g	g	g	g	g	g	g	g	v	v	g	g	g	g	g	g	g	v	v	v	g	v	v	g	v	v	g	v	g	v	v	g	g	v	g	g	g	v
NVG_SCAFFOLD1_7300084	1	5	5.23	34	0	33.3	0	g	g	g	v	g	g	g	g	g	g	g	g	v	v	g	g	g	g	g	g	g	v	v	v	g	v	v	g	v	v	g	v	g	v	v	g	g	v	g	g	g	v
NVG_SCAFFOLD1_7302524	1	5	5.23	34	0	33.3	0	g	g	g	v	g	g	g	g	g	g	g	g	v	v	g	g	g	g	g	g	g	v	v	v	g	v	v	g	v	v	g	v	g	v	v	g	g	v	g	g	g	v
Nv-46	1	5	5.23	34	0	33.3	0	g	g	g	v	g	g	g	g	g	g	g	g	v	v	g	g	g	g	g	g	g	v	v	v	g	v	v	g	v	v	g	v	g	v	v	g	g	v	g	g	g	v
Nv109	1	5	5.23	34	0	33.3	0	g	g	g	v	g	g	g	g	g	g	g	g	v	v	g	g	g	g	g	g	g	v	v	v	g	v	v	g	v	v	g	v	g	v	v	g	g	v	g	g	g	v
NVG_SCAFFOLD1_7716762	1	5	5.23	34	0	33.3	0	g	g	g	v	g	g	g	g	g	g	g	g	v	v	g	g	g	g	g	g	g	v	v	v	g	v	v	g	v	v	g	v	g	v	v	g	g	v	g	g	g	v
NVG_SCAFFOLD1_7720574	1	5	5.23	34	0	33.3	0	g	g	g	v	g	g	g	g	g	g	g	g	v	v	g	g	g	g	g	g	g	v	v	v	g	v	v	g	v	v	g	v	g	v	v	g	g	v	g	g	g	v
NVG_SCAFFOLD1_7731828	1	5	5.23	34	0	33.3	0	g	g	g	v	g	g	g	g	g	g	g	g	v	v	g	g	g	g	g	g	g	v	v	v	g	v	v	g	v	v	g	v	g	v	v	g	g	v	g	g	g	v
NVG_SCAFFOLD1_7748670	1	5	5.23	34	0	33.3	0	g	g	g	v	g	g	g	g	g	g	g	g	v	v	g	g	g	g	g	g	g	v	v	v	g	v	v	g	v	v	g	v	g	v	v	g	g	v	g	g	g	v
NVG_SCAFFOLD1_7773566	1	5	5.23	34	0	33.3	0	g	g	g	v	g	g	g	g	g	g	g	g	v	v	g	g	g	g	g	g	g	v	v	v	g	v	v	g	v	v	g	v	g	v	v	g	g	v	g	g	g	v
NVG_SCAFFOLD1_7773722	1	5	5.23	34	0	33.3	0	g	g	g	v	g	g	g	g	g	g	g	g	v	v	g	g	g	g	g	g	g	v	v	v	g	v	v	g	v	v	g	v	g	v	v	g	g	v	g	g	g	v
NVG_SCAFFOLD1_7786132	1	5	5.23	34	0	33.3	0	g	g	g	v	g	g	g	g	g	g	g	g	v	v	g	g	g	g	g	g	g	v	v	v	g	v	v	g	v	v	g	v	g	v	v	g	g	v	g	g	g	v
NVG_SCAFFOLD1_7878920	1	5	5.23	34	0	33.3	0	g	g	g	v	g	g	g	g	g	g	g	g	v	v	g	g	g	g	g	g	g	v	v	v	g	v	v	g	v	v	g	v	g	v	v	g	g	v	g	g	g	v
NVG_SCAFFOLD1_7949331	1	5	5.23	34	0	33.3	0	g	g	g	v	g	g	g	g	g	g	g	g	v	v	g	g	g	g	g	g	g	v	v	v	g	v	v	g	v	v	g	v	g	v	v	g	g	v	g	g	0	v
NVG_SCAFFOLD1_8001603	1	5	5.23	34	0	33.3	0	g	g	g	v	g	g	g	g	g	g	g	g	v	v	g	g	g	g	g	g	g	v	v	v	g	v	v	g	v	v	g	v	g	v	v	g	g	v	g	g	g	v
NVG_SCAFFOLD1_8052956	1	5	5.23	34	0	33.3	0	g	g	g	v	g	g	g	g	g	g	g	g	v	v	g	g	g	g	g	g	g	v	v	v	g	v	v	g	v	v	g	v	g	v	v	g	g	v	g	g	g	v
NVG_SCAFFOLD1_8053783	1	5	5.23	34	0	33.3	0	g	g	g	v	g	g	g	g	g	g	g	g	v	v	g	g	g	g	g	g	g	v	v	v	g	v	v	g	v	v	g	v	g	v	v	g	g	v	g	g	g	v
NVG_SCAFFOLD1_8073292	1	5	5.23	34	0	33.3	0	g	g	g	v	g	g	g	g	g	g	g	g	v	v	g	g	g	g	g	g	g	v	v	v	g	v	v	g	v	v	g	v	g	v	v	g	g	v	g	g	g	v
NVG_SCAFFOLD1_8128781	1	5	5.23	34	0	33.3	0	g	g	g	v	g	g	g	g	g	g	g	g	v	v	g	g	g	g	g	g	g	v	v	v	g	v	v	g	v	v	g	v	g	v	v	g	g	v	g	g	g	v
NVG_SCAFFOLD1_8190513	1	5	5.23	34	0	33.3	0	g	g	g	v	g	g	g	g	g	g	g	g	v	v	g	g	g	g	g	g	g	v	v	v	g	v	v	g	v	v	g	v	g	v	v	g	g	v	g	g	g	v
NVG_SCAFFOLD1_8192678	1	5	5.23	34	0	33.3	0	g	g	g	v	g	g	g	g	g	g	g	g	v	v	g	g	g	g	g	g	g	v	v	v	g	v	v	g	v	v	g	v	g	v	v	g	g	v	g	g	g	v
NVG_SCAFFOLD1_8206806	1	5	5.23	34	0.9	33.3	0.9	g	g	g	v	g	g	g	g	g	g	g	g	v	v	g	g	g	g	g	g	g	v	v	v	g	v	v	g	v	v	g	v	g	v	v	g	g	v	g	g	g	v
NVG_SCAFFOLD1_8284408	1	5	5.24	34.9	0	34.2	0	g	g	g	v	g	g	g	g	g	g	g	g	v	v	g	g	g	g	g	g	g	v	v	v	g	v	v	g	v	v	g	v	g	v	v	g	g	v	g	g	g	v
NVG_SCAFFOLD1_8403997	1	5	5.24	34.9	0	34.2	0	g	g	g	v	g	g	g	g	g	g	g	g	v	v	g	g	g	g	g	g	g	v	v	v	g	v	v	g	v	v	g	v	g	v	v	g	g	v	0	g	g	v
NVG_SCAFFOLD1_8427242	1	5	5.24	34.9	0	34.2	0	g	g	g	v	g	g	g	g	g	g	g	g	v	v	0	g	g	g	g	g	g	v	v	v	g	v	0	g	v	v	g	v	g	v	v	g	g	v	0	g	g	v
NVG_SCAFFOLD1_8444166	1	5	5.24	34.9	0	34.2	0	g	g	g	v	g	g	g	g	g	g	g	g	v	v	g	g	g	g	g	g	g	v	v	v	g	v	v	g	v	v	g	v	g	v	v	g	g	v	g	g	g	v
NVG_SCAFFOLD1_8542411	1	5	5.24	34.9	0	34.2	0	g	g	g	v	g	g	g	g	g	g	g	g	v	v	g	g	g	g	g	g	g	v	v	v	g	v	v	g	v	v	g	v	g	v	v	g	g	v	g	g	g	v
NVG_SCAFFOLD1_8567628	1	5	5.24	34.9	0	34.2	0	g	g	g	v	g	g	g	g	g	g	g	g	v	v	g	g	g	g	g	g	g	v	v	v	g	v	v	g	v	v	g	v	g	v	v	g	g	v	g	g	g	v
NVG_SCAFFOLD1_8578584	1	5	5.24	34.9	0	34.2	0	g	g	g	v	g	g	g	g	g	g	g	g	v	v	g	g	g	g	g	g	g	v	v	v	g	v	v	g	v	v	g	v	g	v	v	g	g	v	0	g	g	v
NVG_SCAFFOLD1_8590247	1	5	5.24	34.9	0	34.2	0	g	g	g	v	g	g	g	g	g	g	g	g	v	v	g	g	g	g	g	g	g	v	v	v	g	v	v	g	v	v	g	v	g	v	v	g	g	v	g	g	g	v
NVG_SCAFFOLD1_8590783	1	5	5.24	34.9	0	34.2	0	g	g	g	v	g	g	g	g	g	g	g	g	v	v	g	g	g	g	g	g	g	v	v	v	g	v	v	g	v	v	g	v	g	v	v	g	g	v	g	g	g	v
NVG_SCAFFOLD1_8605143	1	5	5.24	34.9	0	34.2	0	g	g	g	v	g	g	g	g	g	g	g	g	v	v	g	g	g	g	g	g	g	v	v	v	g	v	v	g	v	v	g	v	g	v	v	g	g	v	g	g	g	v
NVG_SCAFFOLD1_8635865	1	5	5.24	34.9	0	34.2	0	g	g	g	v	g	g	g	g	g	g	g	g	v	v	g	g	g	g	g	g	g	v	v	v	g	v	v	g	v	v	g	v	g	v	v	g	g	v	g	g	g	v
NVG_SCAFFOLD1_8645369	1	5	5.24	34.9	0	34.2	0	g	g	g	v	g	g	g	g	g	g	g	g	v	v	g	g	g	g	g	g	g	v	v	v	g	v	v	g	v	v	g	v	g	v	v	g	g	v	g	g	g	v
NVG_SCAFFOLD1_8652125	1	5	5.24	34.9	0	34.2	0	g	g	g	v	g	g	g	g	g	g	g	g	v	v	g	g	g	g	g	g	g	v	v	v	g	v	v	g	v	v	g	v	g	v	v	g	g	v	g	g	g	v
NVG_SCAFFOLD1_8690372	1	5	5.24	34.9	0	34.2	0	g	g	g	v	g	g	g	g	g	g	g	g	v	v	g	g	g	g	g	g	g	v	v	v	g	v	v	g	v	v	g	v	g	v	v	g	g	v	g	g	g	v
NVG_SCAFFOLD1_8701168	1	5	5.24	34.9	0	34.2	0	g	g	g	v	g	g	g	g	g	g	g	g	v	v	g	g	g	g	g	g	g	v	v	v	g	v	v	g	v	v	g	v	g	v	v	g	g	v	g	g	g	v
NVG_SCAFFOLD1_8708209	1	5	5.24	34.9	0	34.2	0	g	g	g	v	g	g	g	g	g	g	g	g	v	v	g	g	g	g	g	g	g	v	v	v	g	v	v	g	v	v	g	v	g	v	v	g	g	v	g	g	g	v
NVG_SCAFFOLD1_8719384	1	5	5.24	34.9	0	34.2	0	g	g	g	v	g	g	g	g	g	g	g	g	v	v	g	g	g	g	g	g	g	v	v	v	g	v	v	g	v	v	g	v	g	v	v	g	g	v	g	g	g	v
NVG_SCAFFOLD1_8725085	1	5	5.24	34.9	0	34.2	0	g	g	g	v	g	g	g	g	g	g	g	g	v	v	g	g	g	g	g	g	g	v	v	v	g	v	v	g	v	v	g	v	g	v	v	g	g	v	g	g	g	v
NVG_SCAFFOLD1_8726919	1	5	5.24	34.9	0	34.2	0	g	g	g	v	g	g	g	g	g	g	g	g	v	v	g	g	g	g	g	g	g	v	v	v	g	v	v	g	v	v	g	v	g	v	v	g	g	v	g	g	g	v
NVG_SCAFFOLD1_8757885	1	5	5.24	34.9	0	34.2	0	g	g	g	v	g	g	g	g	g	g	g	g	v	v	g	g	g	g	g	g	g	v	v	v	g	v	v	g	v	v	g	v	g	v	v	g	g	v	g	g	g	v
NVG_SCAFFOLD1_8761046	1	5	5.24	34.9	0	34.2	0	g	g	g	v	g	g	g	g	g	g	g	g	v	v	g	g	g	g	g	g	g	v	v	v	g	v	v	g	v	v	g	v	g	v	v	g	g	v	g	g	g	v
NVG_SCAFFOLD1_8767742	1	5	5.24	34.9	0	34.2	0	g	g	g	v	g	g	g	g	g	g	g	g	v	v	g	g	g	g	g	g	g	v	v	v	g	v	v	g	v	v	g	v	g	v	v	g	g	v	g	g	g	v
NVG_SCAFFOLD1_8777099	1	5	5.24	34.9	0	34.2	0	g	g	g	v	g	g	g	g	g	g	g	g	v	v	g	g	g	g	g	g	g	v	v	v	g	v	v	g	v	v	g	v	g	v	v	g	g	v	g	g	g	v
NVG_SCAFFOLD1_8781888	1	5	5.24	34.9	0.9	34.2	0.9	g	g	g	v	g	g	g	g	g	g	g	g	v	v	g	g	g	g	g	g	g	v	v	v	g	v	0	g	v	v	g	v	g	v	v	g	g	v	g	g	g	v
NVG_SCAFFOLD1_8793330	1	5	5.25	35.8	0	35.1	0	g	g	g	v	g	g	g	g	g	g	g	g	v	v	g	g	g	g	g	g	g	v	v	v	g	v	v	g	v	v	g	v	g	v	v	g	g	v	g	g	g	v
NVG_SCAFFOLD1_8794320	1	5	5.25	35.8	0	35.1	0	g	g	g	v	g	g	g	g	g	g	g	g	v	v	g	g	g	g	g	g	g	v	v	v	g	v	v	g	v	v	g	v	g	v	v	g	g	v	g	g	g	v
NVG_SCAFFOLD1_8803368	1	5	5.25	35.8	0	35.1	0	g	g	g	v	g	g	g	g	g	g	g	g	v	v	g	g	g	g	g	g	g	v	v	v	g	v	v	g	v	v	g	v	g	v	v	g	g	v	g	g	g	v
NVG_SCAFFOLD1_8813225	1	5	5.25	35.8	0	35.1	0	g	g	g	v	g	g	g	g	g	g	g	g	v	v	g	g	g	g	g	g	g	v	v	v	g	v	v	g	v	v	g	v	g	v	v	g	g	v	g	g	g	v
NVG_SCAFFOLD1_8817662	1	5	5.25	35.8	0	35.1	0	0	g	g	v	g	g	g	g	g	g	g	g	v	v	g	g	g	g	g	g	g	v	v	v	g	v	v	g	v	v	g	v	g	v	v	g	g	v	g	g	g	v
NVG_SCAFFOLD1_8825543	1	5	5.25	35.8	0	35.1	0	g	g	g	v	g	g	g	g	g	g	g	g	v	v	g	g	g	g	g	g	g	v	v	v	g	v	v	g	v	v	g	v	g	v	v	g	g	v	g	g	g	v
NVG_SCAFFOLD1_8830263	1	5	5.25	35.8	0	35.1	0	g	g	g	v	g	g	g	g	g	g	g	g	v	v	g	g	g	g	g	g	g	v	v	v	g	v	v	g	v	v	g	v	g	v	v	g	g	v	g	g	g	v
NVG_SCAFFOLD1_8850572	1	5	5.25	35.8	0	35.1	0	g	g	g	v	g	g	g	g	g	g	g	g	v	v	g	g	g	g	g	g	g	v	v	v	g	v	v	g	v	v	g	v	g	v	v	g	g	v	g	g	g	v
NVG_SCAFFOLD1_8854345	1	5	5.25	35.8	0	35.1	0	g	g	g	v	g	g	g	g	g	g	g	g	v	v	g	g	g	g	g	g	g	v	v	v	g	v	v	g	v	v	g	v	g	v	v	g	g	v	g	g	g	v
NVG_SCAFFOLD1_9004889	1	5	5.25	35.8	0	35.1	0	g	g	g	v	g	g	g	g	g	g	g	g	v	v	g	g	g	g	g	g	g	v	v	v	g	v	v	g	v	v	g	v	g	v	v	g	g	v	g	g	g	v
NVG_SCAFFOLD1_9006989	1	5	5.25	35.8	0	35.1	0	g	g	g	v	g	g	g	g	g	g	g	g	v	v	g	g	g	g	g	g	g	v	v	v	g	v	v	g	v	v	g	v	g	v	v	g	g	v	g	g	g	v
NVG_SCAFFOLD1_9057054	1	5	5.25	35.8	0	35.1	0	g	g	g	v	g	g	g	g	g	g	g	g	v	v	g	g	g	g	g	g	g	v	v	v	g	v	v	g	v	v	g	v	g	v	v	g	g	v	g	g	g	v
NVG_SCAFFOLD1_9061113	1	5	5.25	35.8	0	35.1	0	g	g	g	v	g	g	g	g	g	g	g	g	v	v	g	g	g	g	g	g	g	v	v	v	g	v	v	g	v	v	g	v	g	v	v	g	g	v	g	g	g	v
NVG_SCAFFOLD1_9062451	1	5	5.25	35.8	0	35.1	0	g	g	g	v	g	g	g	g	g	g	g	g	v	v	g	g	g	g	g	g	g	v	v	v	g	v	v	g	v	v	g	v	g	v	v	g	g	v	g	g	g	v
NVG_SCAFFOLD1_9075243	1	5	5.25	35.8	0	35.1	0	g	g	g	v	g	g	g	g	g	g	g	g	v	v	g	g	g	g	g	g	g	v	v	v	g	v	v	g	v	v	g	v	g	v	v	g	g	v	g	g	g	v
NVG_SCAFFOLD1_9087985	1	5	5.25	35.8	0	35.1	0	g	g	g	v	g	g	g	g	g	g	g	g	v	v	g	g	g	g	g	g	g	v	v	v	g	v	v	g	v	v	g	v	g	v	v	g	g	v	g	g	g	v
NVG_SCAFFOLD1_9091496	1	5	5.25	35.8	0	35.1	0	g	g	g	v	g	g	g	g	g	g	g	g	v	v	g	g	g	g	g	g	g	v	v	v	g	v	v	g	v	v	g	v	g	v	v	g	g	v	g	g	g	v
NVG_SCAFFOLD1_9113672	1	5	5.25	35.8	0	35.1	0	g	g	g	v	g	g	g	g	g	g	g	g	v	v	g	g	g	g	g	g	g	v	v	v	g	v	v	g	v	v	g	v	g	v	v	g	g	v	g	g	g	v
NVG_SCAFFOLD1_9116105	1	5	5.25	35.8	0	35.1	0	g	g	g	v	g	g	g	g	g	g	g	g	v	v	g	g	g	g	g	0	g	v	v	v	g	v	v	g	v	v	g	v	g	v	v	g	g	v	g	g	g	v
NVG_SCAFFOLD1_9149691	1	5	5.25	35.8	0	35.1	0	g	g	g	v	g	g	g	g	g	g	g	g	v	v	g	g	g	g	g	g	g	v	v	v	g	v	v	g	v	v	g	v	g	v	v	g	g	v	g	g	g	v
Scaf1_9151442	1	5	5.25	35.8	0	35.1	0	g	g	g	v	g	g	0	g	g	g	g	g	v	v	g	g	g	g	g	g	g	v	v	v	g	v	v	g	v	v	g	v	g	v	v	g	g	v	g	g	g	v
NVG_SCAFFOLD1_9155920	1	5	5.25	35.8	0	35.1	0	g	g	g	v	g	g	g	g	g	g	g	g	v	v	g	g	g	g	g	g	g	v	v	v	g	v	v	g	v	v	g	v	g	v	v	g	g	v	g	g	g	v
NVG_SCAFFOLD1_9160558	1	5	5.25	35.8	0	35.1	0	g	g	g	v	g	g	g	g	g	g	g	g	v	v	g	g	g	g	g	g	g	v	v	v	g	v	v	g	v	v	g	v	g	v	v	g	g	v	g	g	g	v
NVG_SCAFFOLD1_9160845	1	5	5.25	35.8	0	35.1	0	g	g	g	v	g	g	g	g	g	g	g	g	v	v	g	g	g	g	g	g	g	v	v	v	g	v	v	g	v	v	g	v	g	v	v	g	g	v	g	g	g	v
NVG_SCAFFOLD1_9191237	1	5	5.25	35.8	0.9	35.1	0.9	g	g	g	v	g	g	g	g	g	g	g	g	v	v	g	g	g	g	g	g	g	v	v	v	g	v	0	g	v	v	g	v	g	v	v	g	g	v	g	g	g	v
NVG_SCAFFOLD1_9370612	1	5	5.26	36.8	0	36	0	g	g	g	v	g	g	g	g	g	g	g	g	v	v	g	g	g	g	g	g	g	v	v	g	g	v	v	g	v	v	g	v	g	v	v	g	g	v	g	g	g	v
NVG_SCAFFOLD1_9378796	1	5	5.26	36.8	0	36	0	g	g	g	v	g	g	g	g	g	g	g	g	v	v	g	g	g	g	g	g	g	v	v	g	g	v	v	g	v	v	g	v	g	v	v	g	g	v	g	g	g	v
NVG_SCAFFOLD1_9384502	1	5	5.26	36.8	0	36	0	g	g	g	v	g	g	g	g	g	g	g	g	v	v	g	g	g	g	g	g	g	v	v	g	g	v	v	g	v	v	g	v	g	v	v	g	g	v	g	g	g	v
Nv139	27	5	5.26	36.8	0	36	0	g	g	g	v	g	g	g	g	g	g	g	g	v	v	g	g	g	g	g	g	g	v	v	g	g	v	v	g	v	v	g	v	g	v	v	g	g	v	g	g	g	v
NVG_SCAFFOLD27_1598960	27	5	5.26	36.8	0	36	0	g	g	g	v	g	g	g	g	g	g	g	g	v	v	g	g	g	g	g	g	g	v	v	g	g	v	v	g	v	v	g	v	g	v	v	g	g	v	0	g	g	v
NVG_SCAFFOLD27_1587665	27	5	5.26	36.8	0	36	0	g	g	g	v	g	g	g	g	g	g	g	g	v	v	g	g	g	g	g	g	g	v	v	g	g	v	v	g	v	v	g	v	g	v	v	g	g	v	g	g	g	v
NVG_SCAFFOLD27_1384366	27	5	5.26	36.8	0	36	0	g	g	g	v	g	g	g	g	g	g	g	g	v	v	g	g	g	g	g	g	g	v	v	g	g	v	v	g	v	v	g	v	g	v	v	g	g	v	g	g	g	v
NVG_SCAFFOLD27_1316727	27	5	5.26	36.8	0	36	0	g	g	g	v	g	g	g	g	g	g	g	g	v	v	g	g	g	g	g	g	g	v	v	g	g	v	v	g	v	v	g	v	g	v	v	g	g	v	g	g	g	v
NVG_SCAFFOLD27_956625	27	5	5.26	36.8	0	36	0	g	g	g	v	g	g	g	g	g	g	g	g	v	v	g	g	g	g	g	g	g	v	v	g	g	v	v	g	v	v	g	v	g	v	v	g	g	v	g	g	g	v
NVG_SCAFFOLD27_896459	27	5	5.26	36.8	0.9	36	0.9	g	g	g	v	g	g	g	g	g	g	g	g	v	v	g	g	g	g	g	g	g	v	v	g	g	v	v	g	v	v	g	v	g	v	v	g	g	v	g	g	g	v
NVG_SCAFFOLD27_625982	27	5	5.27	37.7	0	36.9	0	g	g	g	v	g	g	g	g	g	g	g	g	v	v	g	g	g	g	g	g	g	v	v	g	g	v	v	g	v	v	g	v	g	v	v	g	g	v	g	g	g	v
NVG_SCAFFOLD27_492457	27	5	5.27	37.7	0	36.9	0	g	g	g	v	g	g	g	g	g	g	g	g	v	v	g	g	g	g	g	g	g	v	v	g	g	v	v	g	v	v	g	v	g	v	v	g	g	v	g	g	g	v
NVG_SCAFFOLD27_255602	27	5	5.27	37.7	0	36.9	0	g	g	g	v	g	g	g	g	g	g	g	g	v	v	g	g	g	g	g	0	g	v	v	g	g	v	v	g	v	v	g	v	g	v	v	g	g	v	g	g	g	v
NVG_SCAFFOLD27_250819	27	5	5.27	37.7	0	36.9	0	g	g	g	v	g	g	g	g	g	g	g	g	v	v	g	g	g	g	g	g	g	v	v	g	g	v	v	g	v	v	g	v	g	v	v	g	g	v	g	g	g	v
NVG_SCAFFOLD27_58159	27	5	5.27	37.7	0	36.9	0	g	g	g	v	g	g	g	g	g	g	g	g	v	v	g	g	g	g	g	g	g	v	v	g	g	v	v	g	v	v	g	v	g	v	v	g	g	v	g	g	g	v
NVG_SCAFFOLD429_68222	429	5	5.27	37.7	0	36.9	0	g	g	g	v	g	g	g	g	g	g	g	g	v	v	g	g	g	g	g	0	g	v	v	g	g	v	v	g	v	v	g	v	g	v	v	g	g	v	g	g	g	v
NVG_SCAFFOLD233_11951	233	5	5.27	37.7	0	36.9	0	g	g	g	v	g	g	g	g	g	g	g	g	v	v	g	g	g	g	g	g	g	v	v	g	g	v	v	g	v	v	g	v	g	v	v	g	g	v	g	g	g	v
NVG_SCAFFOLD233_123527	233	5	5.27	37.7	0	36.9	0	g	g	g	v	g	g	g	g	g	g	g	g	v	v	g	g	g	g	g	g	g	v	v	g	g	v	v	g	v	v	g	v	g	v	v	g	g	v	g	g	g	v
NVG_SCAFFOLD233_198210	233	5	5.27	37.7	0	36.9	0	g	g	g	v	g	g	g	g	g	g	g	g	v	v	g	g	g	g	g	g	g	v	v	g	g	v	v	g	v	v	g	v	g	v	v	g	g	v	g	g	g	v
Nv-25	393	5	5.27	37.7	0	36.9	0	g	g	g	v	g	g	g	g	g	g	g	g	v	v	g	g	g	g	g	g	g	v	v	g	g	v	v	g	v	v	g	v	g	v	v	g	g	v	g	g	g	v
NVG_SCAFFOLD122_118525	122	5	5.27	37.7	0	36.9	0	g	g	g	v	g	g	g	g	g	g	g	g	v	v	g	g	g	g	g	g	g	v	v	g	g	v	v	g	v	v	g	v	g	v	v	g	g	v	g	g	g	v
NVG_SCAFFOLD122_121760	122	5	5.27	37.7	0	36.9	0	g	g	g	v	g	g	g	g	g	g	g	g	v	v	g	g	g	g	g	g	g	v	v	g	g	v	v	g	v	v	g	v	g	v	v	g	g	v	g	g	g	v
NVG_SCAFFOLD795_35174	795	5	5.27	37.7	0	36.9	0	g	g	g	v	g	g	g	g	g	g	g	g	v	v	g	g	g	g	g	g	g	v	v	g	g	v	v	g	v	v	g	v	g	v	v	g	g	v	g	g	g	v
NVG_SCAFFOLD177_73020	177	5	5.27	37.7	0	36.9	0	g	g	g	v	g	g	g	g	g	g	g	g	v	v	g	g	g	g	g	g	g	v	v	g	g	v	v	g	v	v	g	v	g	v	v	g	g	v	g	g	g	v
NVG_SCAFFOLD196_149842	196	5	5.27	37.7	0	36.9	0	g	g	g	v	g	g	g	g	g	g	g	g	v	v	g	g	g	g	g	g	g	v	v	g	g	v	v	g	v	v	g	v	g	v	v	g	g	v	g	g	g	v
NVG_SCAFFOLD136_77925	136	5	5.27	37.7	0	36.9	0	g	g	g	v	g	g	g	g	g	g	g	g	v	v	g	g	g	g	g	g	g	v	v	g	g	v	0	g	v	v	g	v	g	v	v	g	g	v	g	g	g	v
NVG_SCAFFOLD136_124137	136	5	5.27	37.7	0	36.9	0	g	g	g	v	g	g	g	g	g	g	g	g	v	v	g	g	g	g	g	g	g	v	v	g	g	v	v	g	v	v	g	v	g	v	v	g	g	v	g	g	g	v
NVG_SCAFFOLD136_218447	136	5	5.27	37.7	0	36.9	0	g	g	g	v	g	g	g	g	g	g	g	g	v	v	g	g	g	g	g	g	g	v	v	g	g	v	v	g	v	v	g	v	g	v	v	g	g	v	g	g	g	v
NVG_SCAFFOLD162_142920	162	5	5.27	37.7	0	36.9	0	g	g	g	v	g	g	g	g	g	g	g	g	v	v	g	g	g	g	g	g	g	v	v	g	g	v	v	g	v	v	g	v	g	v	v	g	g	v	g	g	g	v
NVG_SCAFFOLD250_94409	250	5	5.27	37.7	0	36.9	0	g	g	g	v	g	g	g	g	g	g	g	g	v	v	g	g	g	g	g	g	g	v	v	g	g	v	v	g	v	v	g	v	g	v	v	g	g	v	g	g	g	v
NVG_SCAFFOLD228_167434	228	5	5.27	37.7	0	36.9	0	g	g	g	v	g	g	g	g	g	g	g	g	v	v	g	g	g	g	g	g	g	v	v	g	g	v	v	g	v	v	g	v	g	v	v	g	g	v	g	g	g	v
NVG_SCAFFOLD186_120672	186	5	5.27	37.7	0	36.9	0	g	g	g	v	g	g	g	g	g	g	g	g	v	v	g	g	g	g	g	g	g	v	v	g	g	v	v	g	v	v	g	v	g	v	v	g	g	v	g	g	g	v
NVG_SCAFFOLD960_20786	960	5	5.27	37.7	0	36.9	0	g	g	g	v	g	g	g	g	g	g	g	g	v	v	g	g	g	g	g	g	g	0	v	g	g	v	v	g	v	v	g	v	g	v	v	g	g	v	g	g	g	v
NVG_SCAFFOLD3052_581	3052	5	5.27	37.7	0	36.9	0	g	g	g	v	g	g	g	g	g	g	g	g	v	v	g	g	g	g	g	g	g	v	v	g	g	v	v	g	v	v	g	v	g	v	v	g	g	v	g	g	g	v
NVG_SCAFFOLD495_37160	495	5	5.27	37.7	0	36.9	0	g	g	g	v	g	g	g	g	g	g	g	g	v	v	g	g	g	g	g	g	g	v	v	g	g	v	v	g	v	v	g	v	g	v	v	g	g	v	g	g	g	v
NVG_SCAFFOLD191_213959	191	5	5.27	37.7	0	36.9	0	g	g	g	v	g	g	g	g	g	g	g	g	v	v	g	g	g	g	g	g	g	v	v	g	g	v	v	g	v	v	g	v	g	v	v	g	g	v	g	g	g	v
NVG_SCAFFOLD4805_1417	4805	5	5.27	37.7	0.9	36.9	0.9	g	g	g	v	g	g	g	g	g	g	g	g	v	v	g	g	g	g	g	g	g	v	v	g	g	v	v	g	v	v	g	v	g	v	v	g	g	v	g	g	g	v
NVG_SCAFFOLD163_185791	163	5	5.28	38.6	0	37.8	0	g	g	g	v	g	g	g	g	g	g	g	g	v	v	g	g	v	g	g	g	g	v	v	g	g	v	v	g	v	v	g	v	g	v	v	g	g	v	g	g	g	v
NVG_SCAFFOLD163_183668	163	5	5.28	38.6	0.9	37.8	0.9	g	g	g	v	g	g	g	g	g	g	g	g	v	v	g	g	v	g	g	0	0	v	v	g	g	v	v	g	v	v	g	v	g	v	v	g	g	v	g	g	g	v
NVG_SCAFFOLD805_5193	805	5	5.29	39.5	0	38.7	0	g	g	g	v	g	g	g	g	g	g	g	g	v	v	g	g	v	g	g	g	g	v	v	g	g	v	v	g	v	v	g	g	g	v	v	g	g	v	g	g	g	v
NVG_SCAFFOLD805_5452	805	5	5.29	39.5	0	38.7	0	g	g	g	v	g	g	g	g	g	g	g	g	v	v	g	g	0	g	g	g	g	v	v	g	g	v	0	g	v	v	g	g	g	v	v	g	g	v	g	g	g	v
NVG_SCAFFOLD110_361888	110	5	5.29	39.5	0	38.7	0	g	g	g	v	g	g	g	g	g	g	g	g	v	v	g	g	v	g	g	g	g	v	v	g	g	v	v	g	v	v	g	g	g	v	v	g	g	v	g	g	g	v
NVG_SCAFFOLD110_526239	110	5	5.29	39.5	0.9	38.7	0.9	g	g	g	v	g	g	g	g	g	g	g	g	v	v	g	g	v	g	g	g	g	v	v	g	g	v	v	g	v	v	g	g	g	v	v	g	g	v	g	g	g	v
NVG_SCAFFOLD10_256739	10	5	5.30	40.4	0.9	39.6	0.9	g	g	g	v	g	g	g	g	g	g	g	g	v	v	g	g	v	g	g	g	g	v	v	g	g	v	v	g	v	v	g	g	g	v	v	g	g	v	g	g	g	v
NVG_SCAFFOLD10_585142	10	5	5.31	41.3	0	40.5	0	g	g	g	v	g	g	g	g	g	g	g	g	v	v	g	g	v	g	g	g	g	v	v	g	g	v	v	g	v	v	g	g	g	v	v	g	g	v	g	g	g	v
NVG_SCAFFOLD10_867297	10	5	5.31	41.3	0	40.5	0	g	g	g	v	g	g	g	g	g	g	g	g	v	v	g	g	v	g	g	g	g	v	v	g	g	v	v	g	v	v	g	g	g	v	v	g	g	v	g	g	g	v
NVG_SCAFFOLD10_919513	10	5	5.31	41.3	0	40.5	0	g	g	g	v	g	g	g	g	g	g	g	g	v	v	g	g	v	g	g	g	g	v	v	g	g	v	v	g	v	v	g	g	g	v	v	g	g	v	g	g	0	v
NVG_SCAFFOLD10_1140939	10	5	5.31	41.3	0.9	40.5	0.9	g	g	g	v	g	g	g	g	g	g	g	g	v	v	g	g	v	g	g	g	g	v	v	g	g	v	v	g	v	v	g	g	g	v	v	g	g	v	g	g	g	v
NVG_SCAFFOLD10_1378245	10	5	5.32	42.2	0.9	41.4	0.9	g	g	g	v	g	g	g	g	g	g	g	g	v	v	g	g	v	g	g	g	g	v	v	g	v	v	v	g	v	v	g	g	g	v	v	g	g	v	g	g	g	v
NVG_SCAFFOLD10_1617856	10	5	5.33	43.1	0.9	42.3	0.9	g	g	g	v	g	g	g	g	g	g	g	g	v	v	g	g	v	g	g	g	g	v	v	g	v	v	v	g	v	v	g	g	g	v	v	g	g	v	g	g	g	v
NVG_SCAFFOLD10_1837895	10	5	5.34	44	0	43.2	0	g	g	g	v	g	g	g	g	g	g	g	g	v	v	g	g	v	g	g	g	g	v	v	g	v	v	v	g	v	v	g	g	g	v	v	g	g	v	g	g	g	v
NVG_SCAFFOLD10_1838189	10	5	5.34	44	0	43.2	0	g	g	g	v	g	g	g	g	g	g	g	g	v	v	0	g	v	g	g	g	g	v	v	g	v	v	v	g	v	v	g	g	g	v	v	g	g	v	g	g	g	v
NVG_SCAFFOLD10_1838244	10	5	5.34	44	0	43.2	0	g	g	g	v	g	g	g	g	g	g	g	g	v	v	g	g	v	g	g	g	g	v	v	g	v	v	v	g	v	v	g	g	g	v	v	g	g	v	g	g	g	v
NVG_SCAFFOLD10_1838320	10	5	5.34	44	0	43.2	0	g	g	g	v	g	g	g	g	g	g	g	g	v	v	g	g	v	g	g	g	g	v	v	g	v	v	v	g	v	v	g	g	g	v	v	g	g	v	g	g	g	v
NVG_SCAFFOLD10_1945756	10	5	5.34	44	1.8	43.2	1.8	g	g	g	v	g	g	g	g	g	g	g	g	v	v	g	g	v	g	g	g	g	v	v	g	v	v	v	g	v	v	g	g	g	v	v	g	g	v	g	g	g	v
Nv322	10	5	5.35	45.8	0	44.9	0	g	g	g	v	v	g	g	g	g	g	g	g	v	g	g	g	v	g	g	g	g	v	v	g	v	v	v	g	v	v	g	g	g	v	v	g	g	v	g	g	g	v
Ft	10	5	5.35	45.8	0	44.9	0	g	g	g	v	v	g	g	g	g	g	g	g	v	g	g	g	v	g	g	g	g	v	v	g	v	v	v	g	v	v	g	g	g	v	v	g	g	v	g	g	g	v
NVG_SCAFFOLD10_2332320	10	5	5.35	45.8	0	44.9	0	g	g	g	v	v	g	g	g	g	g	g	g	v	g	g	g	v	g	g	g	g	v	v	g	v	v	v	g	v	v	g	g	g	v	v	g	g	v	g	g	g	v
NVG_SCAFFOLD10_2628080	10	5	5.35	45.8	0	44.9	0	g	g	g	v	v	g	g	g	g	g	g	g	v	g	g	g	v	g	g	g	g	v	v	g	v	v	v	g	v	v	g	g	g	v	v	g	g	v	g	g	g	v
NVG_SCAFFOLD10_2843047	10	5	5.35	45.8	0	44.9	0	g	g	g	v	v	g	g	g	g	g	g	g	v	g	g	g	v	g	g	g	g	v	v	g	v	v	v	g	v	v	g	g	g	v	v	g	g	v	g	g	g	v
NVG_SCAFFOLD10_3208280	10	5	5.35	45.8	0	44.9	0	g	g	g	v	v	g	g	g	g	g	g	g	v	g	g	g	v	g	g	g	g	v	v	g	v	v	v	g	v	v	g	g	g	v	v	g	g	v	g	g	g	v
NVG_SCAFFOLD176_289395	176	5	5.35	45.8	0	44.9	0	g	g	g	v	v	g	g	g	g	g	g	g	v	g	g	g	v	g	g	g	g	v	v	g	v	v	v	g	v	v	g	g	g	v	v	g	g	v	g	g	g	v
NVG_SCAFFOLD176_366599	176	5	5.35	45.8	0	44.9	0	g	g	g	v	v	g	g	g	g	g	g	g	v	g	g	g	v	g	g	g	g	v	v	g	v	v	v	g	v	v	g	g	g	v	v	g	g	v	g	g	g	v
NVG_SCAFFOLD112_105220	112	5	5.35	45.8	0	44.9	0	g	g	g	v	v	g	g	g	g	g	g	g	v	g	g	g	v	g	g	g	g	v	v	g	v	v	v	g	v	v	g	g	g	v	v	g	g	v	g	g	g	v
NVG_SCAFFOLD112_365712	112	5	5.35	45.8	0	44.9	0	g	g	g	v	v	g	g	g	g	g	g	g	v	g	g	g	v	g	g	g	g	v	v	g	v	v	v	g	v	v	g	g	g	v	v	g	g	v	g	g	g	v
NVG_SCAFFOLD112_553558	112	5	5.35	45.8	0.9	44.9	0.9	g	g	g	v	v	g	g	g	g	g	g	g	v	g	g	g	v	g	g	g	g	v	v	g	v	v	v	g	v	v	g	g	g	v	v	g	g	v	g	g	g	v
NVG_SCAFFOLD2_7307316	2	5	5.36	46.7	0.9	45.8	0.9	g	g	g	v	v	g	g	g	g	g	g	g	v	g	g	g	v	g	g	g	g	v	g	g	v	v	v	g	v	v	g	g	g	v	v	g	g	v	g	g	g	v
Nv-27	2	5	5.37	47.6	0	46.7	0	g	g	g	v	v	g	g	g	g	g	g	g	v	g	g	g	v	g	g	g	g	v	g	g	v	v	v	g	v	v	g	g	g	v	v	g	g	v	g	g	g	v
NVG_SCAFFOLD2_7127121	2	5	5.37	47.6	0	46.7	0	g	g	g	v	v	g	g	g	g	g	g	g	v	g	g	g	v	g	g	g	g	v	g	g	v	v	v	g	v	v	g	g	g	v	v	g	g	v	g	g	g	v
NVG_SCAFFOLD2_6749066	2	5	5.37	47.6	0	46.7	0	g	g	g	v	v	g	g	g	g	g	g	g	v	g	g	g	v	g	g	g	g	v	g	g	v	v	v	g	v	v	g	g	g	v	v	g	g	v	g	g	g	v
Scaf2_6739111	2	5	5.37	47.6	0	46.7	0	g	g	g	v	v	g	g	g	g	g	g	g	v	g	g	g	v	g	g	g	g	v	g	g	v	v	v	g	v	v	g	g	g	v	v	g	g	v	g	g	g	v
NVG_SCAFFOLD2_6558493	2	5	5.37	47.6	1.8	46.7	1.8	g	g	g	v	v	g	g	g	g	g	g	g	v	g	g	g	v	g	g	g	g	v	g	g	v	v	v	g	v	v	g	g	g	v	v	g	g	v	g	g	g	v
NVG_SCAFFOLD2_6358577	2	5	5.38	49.4	0	48.5	0	v	g	g	v	v	g	g	g	g	g	g	g	v	g	g	g	v	g	g	g	g	v	g	g	v	v	v	g	v	v	g	g	g	v	v	g	g	v	g	g	g	v
NVG_SCAFFOLD2_6358532	2	5	5.38	49.4	0	48.5	0	v	g	g	v	v	g	g	g	g	g	g	g	v	g	g	g	v	g	g	g	g	v	g	g	v	v	v	g	v	v	g	g	g	v	v	g	g	v	g	g	g	v
NVG_SCAFFOLD2_6280218	2	5	5.38	49.4	0	48.5	0	v	g	g	v	v	g	g	g	g	g	g	g	v	g	g	g	v	g	g	g	g	v	g	g	v	v	v	g	v	v	g	g	g	v	v	g	g	v	g	g	g	v
Scaf2_6273178	2	5	5.38	49.4	2.8	48.5	2.7	v	g	g	v	v	g	g	g	g	g	g	g	v	g	g	g	v	g	g	g	g	v	g	g	v	v	v	g	v	v	g	g	g	v	v	g	g	v	g	g	g	v
NVG_SCAFFOLD2_6049189	2	5	5.39	52.2	3.7	51.2	3.6	v	g	g	v	v	v	g	g	g	g	g	g	v	g	g	g	v	g	g	g	g	v	g	g	v	v	v	g	v	v	v	g	g	v	v	g	g	v	g	g	g	v
NVG_SCAFFOLD2_5848412	2	5	5.40	55.9	0	54.8	0	v	g	g	g	v	v	g	g	g	g	g	g	v	g	g	g	v	g	g	g	g	v	g	v	v	v	v	g	v	v	v	g	g	v	v	g	g	v	g	g	g	v
NVG_SCAFFOLD2_5653992	2	5	5.40	55.9	1.8	54.8	1.8	v	g	g	g	v	v	g	g	g	g	g	g	v	g	g	g	v	g	g	g	g	v	g	v	v	v	v	g	v	v	v	g	g	v	v	g	g	v	g	g	g	v
NVG_SCAFFOLD2_5399243	2	5	5.41	57.7	0	56.6	0	v	g	g	g	v	v	g	g	g	g	g	g	v	g	g	g	v	g	g	g	g	v	g	v	v	v	v	g	v	v	v	g	g	v	v	g	g	v	g	g	g	v
NVG_SCAFFOLD2_5322872	2	5	5.41	57.7	0	56.6	0	v	g	g	g	v	v	g	g	g	g	g	g	v	g	g	g	v	g	g	g	g	v	g	v	v	v	v	g	v	v	v	g	g	v	v	g	g	v	g	g	g	v
NVG_SCAFFOLD2_5162444	2	5	5.41	57.7	1	56.6	0.9	v	g	g	g	v	v	g	g	g	g	g	g	v	g	0	g	v	g	g	g	g	0	g	v	v	v	v	g	v	v	v	g	g	v	v	g	g	v	0	g	g	v
NVG_SCAFFOLD2_4990231	2	5	5.42	58.7	0	57.5	0	v	g	g	g	v	v	g	g	g	g	g	g	v	g	g	g	v	g	g	g	g	v	g	v	v	v	v	g	v	v	v	g	g	v	v	g	g	v	g	g	0	v
NVG_SCAFFOLD2_4834544	2	5	5.42	58.7	0	57.5	0	v	g	g	g	v	v	g	g	g	g	g	g	v	g	g	g	v	g	g	g	g	v	g	v	v	v	v	g	v	v	v	g	g	v	v	g	g	v	g	g	g	v
NVG_SCAFFOLD2_4524549	2	5	5.42	58.7	0.9	57.5	0.9	v	g	g	g	v	v	g	g	g	g	g	g	v	g	g	g	v	g	g	g	g	v	g	v	v	v	v	g	v	v	v	g	g	v	v	g	g	v	g	g	g	v
NVG_SCAFFOLD2_4286215	2	5	5.43	59.6	0	58.4	0	v	g	g	g	v	v	g	g	g	g	g	g	v	g	g	g	v	g	g	g	g	v	g	v	v	g	v	g	v	v	v	g	g	v	v	g	g	v	g	g	g	v
NVG_SCAFFOLD2_4231094	2	5	5.43	59.6	0	58.4	0	v	g	g	g	v	v	g	g	g	g	g	g	v	g	g	g	v	g	g	g	g	v	g	v	v	g	v	g	v	v	v	g	g	v	v	g	g	v	g	g	g	v
NVG_SCAFFOLD2_4111381	2	5	5.43	59.6	0	58.4	0	v	g	g	g	v	v	g	g	g	g	g	g	v	g	g	g	v	g	g	g	g	v	g	v	v	g	v	g	v	v	v	g	g	v	v	g	g	v	g	g	g	v
NVG_SCAFFOLD2_3899043	2	5	5.43	59.6	0	58.4	0	v	g	g	g	v	v	g	g	g	g	g	g	v	g	g	g	v	g	g	g	g	v	g	v	v	g	v	g	v	v	v	g	g	v	v	g	g	v	g	g	g	v
NVG_SCAFFOLD2_3792415	2	5	5.43	59.6	1.8	58.4	1.8	v	g	g	g	v	v	g	g	g	g	g	g	v	g	g	g	v	g	g	g	g	v	g	v	v	g	v	g	v	v	v	g	g	v	v	g	g	v	g	g	g	v
NVG_SCAFFOLD2_3424221	2	5	5.44	61.4	0	60.2	0	v	g	g	g	v	v	g	g	g	g	g	g	v	g	g	v	v	g	g	g	g	v	g	v	v	g	v	g	v	v	v	g	g	v	v	g	g	v	g	g	g	v
NVG_SCAFFOLD2_3373950	2	5	5.44	61.4	0	60.2	0	v	g	g	g	v	v	g	g	g	g	g	g	v	g	g	v	v	g	g	g	g	v	g	v	v	g	v	g	v	v	v	g	g	v	v	g	g	v	g	g	g	v
NVG_SCAFFOLD2_3146193	2	5	5.44	61.4	0	60.2	0	v	g	g	g	v	v	g	g	g	g	g	g	v	g	g	v	v	g	g	g	g	v	g	v	v	g	v	g	v	v	v	g	g	v	v	g	g	v	g	g	g	v
NVG_SCAFFOLD2_3113434	2	5	5.44	61.4	0	60.2	0	v	g	g	g	v	v	g	g	g	g	g	g	v	g	g	v	v	g	g	g	g	v	g	v	v	g	v	g	v	v	v	g	g	v	v	g	g	v	g	g	g	v
NVG_SCAFFOLD2_2559738	2	5	5.44	61.4	0	60.2	0	v	g	g	g	v	v	g	g	g	g	g	g	v	g	g	v	v	g	g	g	g	v	g	v	v	g	v	g	v	v	v	g	g	v	v	g	g	v	g	g	g	v
NVG_SCAFFOLD2_2215602	2	5	5.44	61.4	2.8	60.2	2.7	v	g	g	g	v	v	g	g	g	g	g	g	v	g	g	v	v	g	g	g	g	v	g	v	v	g	v	g	v	v	v	g	g	v	v	g	g	v	g	g	g	v
NVG_SCAFFOLD2_1878791	2	5	5.45	64.1	2.8	62.9	2.7	v	g	g	g	v	v	g	g	g	g	g	g	v	g	g	v	v	g	g	g	g	v	g	v	v	g	v	g	v	v	v	g	g	v	v	g	g	v	g	g	v	v
NVG_SCAFFOLD2_1684845	2	5	5.46	66.9	0	65.5	0	v	g	g	g	v	v	g	g	g	g	g	g	v	g	g	v	v	g	g	g	g	v	g	v	v	g	v	v	v	v	v	g	g	v	v	g	g	v	g	g	v	v
NVG_SCAFFOLD2_1683334	2	5	5.46	66.9	1.8	65.5	1.8	v	g	g	g	v	v	g	g	g	g	g	g	v	g	g	v	v	g	g	g	g	v	g	v	v	g	v	v	v	v	v	g	g	v	v	g	g	v	g	g	v	v
NVG_SCAFFOLD2_1432699	2	5	5.47	68.7	0.9	67.3	0.9	v	g	g	g	v	v	g	g	g	g	g	g	v	g	g	v	v	g	g	g	g	v	g	v	v	g	v	v	v	v	v	g	g	v	v	g	g	v	g	g	v	v
NVG_SCAFFOLD2_1328239	2	5	5.48	69.6	1.9	68.2	1.8	v	g	g	g	v	v	g	g	g	g	g	g	v	g	g	v	v	g	g	g	g	v	g	v	v	0	v	v	v	v	v	g	g	v	v	g	g	v	g	g	v	v
NVG_SCAFFOLD2_1140381	2	5	5.49	71.5	0.9	70.1	0.9	v	g	g	g	v	v	v	v	g	g	g	g	v	g	g	v	v	g	g	g	g	v	g	v	v	g	v	v	v	v	v	g	g	v	v	g	g	v	g	g	0	v
NVG_SCAFFOLD2_973045	2	5	5.50	72.4	3.7	71	3.6	v	g	g	g	v	v	v	v	g	g	g	g	v	g	g	v	v	g	g	v	g	v	g	v	v	g	v	v	v	v	v	g	g	v	v	g	g	v	g	g	v	v
NVG_SCAFFOLD2_542669	2	5	5.51	76.1	0	74.5	0	v	g	g	g	v	v	v	v	g	g	g	g	v	g	g	v	v	g	g	v	g	v	g	v	v	g	v	v	v	v	v	g	g	g	v	g	g	v	g	g	v	v
NVG_SCAFFOLD2_33139	2	5	5.51	76.1	n/a	74.5	n/a	v	g	g	g	v	v	v	v	g	g	g	g	v	g	g	v	v	g	g	v	g	v	g	v	v	g	v	v	v	v	v	g	g	g	v	g	g	v	g	g	v	v
[truncated: 73 more columns]
