# Supplementary material for: Recombination and Its Impact on the Genome of the Haplodiploid Parasitoid Wasp Nasonia
Source: PLoS One. 2010 Jan 19;5(1):e8597. doi: 10.1371/journal.pone.0008597 (PMC2799529; doi:10.1371/journal.pone.0008597)
Supplement: Table S7 — Size and recombination rate estimates for marker clusters. Size and recombination rate estimates for marker clusters. (0.05 MB XLS) [file pone.0008597.s007.xls]

## Sheet: VII
Size and recombination rate estimates for marker clusters
Marker cluster	Map position (cM Haldane)	Estimated size of marker cluster (bp)	Estimated size of marker cluster (cM)	Recombination rate (cM/Mb) within window of two consecutive marker clusters		Marker cluster	Map position cM (Haldane)	Estimated size of marker cluster (bp)	Estimated size of marker cluster (cM)	Recombination rate (cM/Mb) within window of two consecutive marker clusters		Marker cluster	Map position cM (Haldane)	Estimated size of marker cluster (bp)	Estimated size of marker cluster (cM)	Recombination rate (cM/Mb) within window of two consecutive marker clusters		Marker cluster	Map position cM (Haldane)	Estimated size of marker cluster (bp)	Estimated size of marker cluster (cM)	Recombination rate (cM/Mb) within window of two consecutive marker clusters		Marker cluster	Map position cM (Haldane)	Estimated size of marker cluster (bp)	Estimated size of marker cluster (cM)	Recombination rate (cM/Mb) within window of two consecutive marker clusters
1.01	0	360888	0.9	4.45944		2.01	0	741005	0.45	2.14481		3.01	0	201599	2.85	15.1315		4.01	0	299846	0.5	2.31977		5.01	0	459375	0.45	2.16318
1.02	1.8	244569	1.8	6.76014		2.02	0.9	564472	2.35	6.25916		3.02	5.7	204839	3.3	12.575		4.02	1	540755	1.45	3.33321		5.02	0.9	164706	0.9	4.12573
1.03	3.6	361927	2.3	3.81275		2.03	4.7	266310	2.85	10.1946		3.03	6.6	129158	0.9	2.83149		4.03	2.9	584288	2.3	5.71014		5.03	1.8	271580	0.9	1.22698
1.04	6.4	1106830	3.3	4.78974		2.04	6.6	150578	1.4	8.18514		3.04	7.5	665478	1.35	3.10206		4.04	5.6	221297	2.3	10.7771		5.04	2.7	1195434	0.9	1.93536
1.05	10.2	271115	3.3	10.4895		2.05	7.5	130419	0.9	5.61636		3.05	9.3	349977	1.8	5.01138		4.05	7.5	205532	2.3	9.87521		5.05	3.6	225491	1.85	6.92107
1.06	13	262754	2.3	9.15257		2.06	8.4	270196	1.35	5.46293		3.06	11.1	288570	1.4	3.67445		4.06	10.2	260281	2.3	8.08333		5.06	6.4	374127	2.3	6.67185
1.07	14.8	234374	2.25	10.9693		2.07	10.2	224044	1.35	5.70867		3.07	12.1	473448	1.4	3.89215		4.07	12.1	197451	1.4	6.30948		5.07	8.2	172948	1.35	11.1029
1.08	17.5	175861	2.25	6.64887		2.08	11.1	170093	0.9	6.512		3.08	13.9	233103	1.35	7.11477		4.08	13	167080	0.9	8.32368		5.08	9.1	200827	2.8	11.7102
1.09	19.3	365584	1.35	5.10625		2.09	12	175423	1.35	9.14042		3.09	14.8	153417	1.4	3.52644		4.09	13.9	109240	1.4	9.18017		5.09	13.8	277387	2.8	3.58693
1.10	20.2	172972	1.4	12.153		2.10	13.8	169200	1.8	10.2572		3.10	16.7	1037587	2.8	2.94725		4.10	15.8	244784	1.85	6.3122		5.10	14.7	754137	0.9	1.19341
1.11	22.1	213764	3.3	18.7474		2.11	15.6	230518	2.3	9.80181		3.11	20.4	845524	2.75	4.3717		4.11	17.6	507727	2.9	8.11892		5.11	15.6	754144	0.9	0.72496
1.12	26.8	212962	4.7	7.23362		2.12	18.4	238783	2.3	8.2477		3.12	22.2	195261	1.8	9.43911		4.12	21.6	268238	3.4	7.87168		5.12	16.5	1728753	0.9	1.1606
1.13	31.5	1017404	4.2	5.56197		2.13	20.2	258325	1.8	2.13964		3.13	24	138457	1.35	8.81145		4.13	24.4	455877	2.3	6.05387		5.13	17.4	252983	1.4	5.75418
1.14	35.2	232154	2.75	6.5916		2.14	22	1237253	1.4	1.78404		3.14	24.9	281451	2.35	8.83815		4.14	26.2	807777	5.35	9.0436		5.14	19.3	233620	1.4	7.47914
1.15	37	389850	1.35	4.5172		2.15	23	332216	1.4	5.03422		3.15	28.7	301250	2.8	4.76169		4.15	35.1	375380	5.35	12.0773		5.15	20.2	261089	2.3	9.02347
1.16	37.9	429242	2.35	5.19575		2.16	24.8	303434	1.8	5.70549		3.16	30.5	570289	1.35	3.0908		4.16	36.9	382238	3.8	13.8008		5.16	23.9	353974	3.25	8.86355
1.17	41.7	475344	2.35	3.39925		2.17	26.6	336301	1.85	5.2442		3.17	31.4	465042	1.85	3.92497		4.17	42.7	168454	3.8	11.0068		5.17	26.7	221416	1.85	7.4191
1.18	42.6	480748	0.9	1.24089		2.18	28.5	292966	1.45	6.34733		3.18	34.2	477640	1.85	3.1631		4.18	44.5	299438	1.35	5.06103		5.18	27.6	277297	1.85	2.6563
1.19	43.5	969828	0.9	1.05503		2.19	29.5	305711	2.35	6.05888		3.19	35.1	391761	0.9	4.58227		4.19	45.4	234050	1.35	0.330515		5.19	30.4	1115620	1.85	2.14435
1.20	44.4	736288	0.9	0.612756		2.20	33.2	461758	2.3	2.2244		3.20	36	1057	0.9	12.9606		4.20	47.2	8086290	1.4	0.265745		5.20	31.3	166818	0.9	4.13344
1.21	45.3	2201262	0.9	0.517736		2.21	34.1	976832	0.9	1.54616		3.21	36.9	137825	0.9	6.09585		4.21	48.2	2638270	1.45	0.206529		5.21	32.2	268655	0.9	3.35161
1.22	46.2	1275413	0.9	0.603079		2.22	35	187345	0.9	2.39988		3.22	37.8	387122	2.3	7.93136		4.22	50.1	11161252	1.4	0.192717		5.22	33.1	268400	0.9	1.3692
1.23	47.1	1709270	0.9	0.0858105		2.23	35.9	562691	0.9	1.26461		3.23	41.5	255895	2.8	6.54319		4.23	51	773373	0.9	1.5246		5.23	34	1046236	0.9	1.13333
1.24	48	19267178	0.9	0.0766603		2.24	36.8	860672	0.9	0.53169		3.24	43.4	385994	1.4	1.76131		4.24	51.9	407263	0.9	6.2069		5.24	34.9	542002	0.9	1.78689
1.25	48.9	4213021	0.9	0.437347		2.25	37.7	2524762	0.9	0.943336		3.25	44.3	1175346	1.35	1.29213		4.25	52.8	196903	2.85	15.4064		5.25	35.8	493316	0.95	1.25201
1.26	49.8	931631	1.35	0.891635		2.26	38.6	867453	2.3	2.90872		3.26	46.1	914231	1.35	0.161976		4.26	57.6	263945	4.25	6.43046		5.26	36.8	1024247	0.95	0.355441
1.27	51.6	2096515	1.35	0.87678		2.27	42.3	731187	2.35	0.254199		3.27	47	12976692	0.9	0.126328		4.27	61.3	762420	2.35	3.49745		5.27	37.7	4180551	0.9	0.412244
1.28	52.5	469693	0.9	0.734564		2.28	43.3	12250791	0.95	0.116711		3.28	47.9	1271918	0.9	1.28928		4.28	62.3	195421	1	2.52712		5.28	38.6	185791	0.9	2.37601
1.29	53.4	2048807	0.95	0.852643		2.29	44.2	3600282	0.9	0.422187		3.29	48.8	124212	0.9	0.83414		4.29	63.3	952129	1.9	2.83122		5.29	39.5	571782	0.9	1.8132
1.30	54.4	179558	0.95	6.64417		2.30	45.1	663236	0.9	2.4792		3.30	49.7	2573177	1.35	0.927394		4.30	66.1	372387	1.85	9.22651		5.30	40.4	420940	0.9	1.42904
1.31	55.3	166610	1.35	7.2281		2.31	46	264482	1.4	1.72163		3.31	51.5	338207	1.35	2.72179		4.31	67	185787	3.3	18.0168		5.31	41.3	838651	0.9	1.67114
1.32	57.1	206932	1.35	6.72743		2.32	47.9	1623260	1.85	1.91852		3.32	52.4	488456	0.9	1.71881		4.32	72.7	180537	3.3	12.2549		5.32	42.2	238459	0.9	3.84382
1.33	58	194410	1.35	4.98379		2.33	49.7	279247	1.8	3.49981		3.33	53.3	558782	0.9	2.33134		4.33	73.6	162182	0.9	6.50206		5.33	43.1	229825	0.9	3.94172
1.34	59.8	437639	1.8	5.04687		2.34	51.5	620801	1.35	2.42188		3.34	54.2	427775	1.4	2.95167		4.34	74.5	122343	0.95	11.1337		5.34	44	340992	1.35	1.02989
1.35	61.6	186510	1.35	10.0181		2.35	52.4	308229	0.9	1.73828		3.35	56.1	520840	1.4	4.98852		4.35	75.5	174055	2.35	13.6779		5.35	45.8	2280643	1.35	0.836795
1.36	62.5	38083	0.9	12.1977		2.36	53.3	727275	0.9	1.5877		3.36	57	120633	1.8	12.7034		4.36	79.2	202465	2.8	5.67605		5.36	46.7	408187	0.9	1.89471
1.37	63.4	146378	1.35	9.36771		2.37	54.2	406437	0.9	3.97093		3.37	59.7	162756	1.8	7.3803		4.37	81.1	537486	1.4	2.37934		5.37	47.6	779328	1.35	3.3902
1.38	65.2	141846	1.35	7.6179		2.38	55.1	172772	1.4	5.95165		3.38	60.6	203083	0.9	7.00071		4.38	82	429168	0.9	1.28761		5.38	49.4	297304	2.3	10.888
1.39	66.1	219146	1.4	10.7043		2.39	57	457305	2.35	7.05681		3.39	61.5	125455	1.4	11.075		4.39	82.9	968766	0.9	2.91566		5.39	52.2	212430	3.25	9.45458
1.40	68	42432	1.4	22.2864		2.40	59.8	137865	1.85	8.21663		3.40	63.4	208630	2.3	11.3829		4.40	83.8	145906	2.35	5.8612		5.40	55.9	422183	2.75	4.75665
1.41	68.9	60770	0.9	9.70811		2.41	60.7	196822	0.9	3.53555		3.41	66.1	191091	2.25	12.5031		4.41	87.6	579202	1.9			5.41	57.7	450280	1.4	2.0959
1.42	69.8	124642	0.9	5.74918		2.42	61.6	453713	1.4	3.09266		3.42	67.9	248800	3.25	18.8688								5.42	58.7	670956	0.95	1.56674
1.43	70.7	188446	0.9	8.67223		2.43	63.5	451657	1.4	4.40317		3.43	72.6	199030	5.2	20.7065								5.43	59.6	797064	1.35	1.5266
1.44	71.6	19113	0.9	24.7641		2.44	64.4	70694	0.9	6.70419		3.44	78.3	211470	3.3	9.74784								5.44	61.4	1561121	2.25	2.73748
1.45	72.5	53573	0.9	23.6455		2.45	65.3	197795	0.9	2.43979		3.45	79.2	316852	1.85	10.0359								5.45	64.1	265379	2.75	10.3234
1.46	73.4	43697	1.4	13.5895		2.46	66.2	539972	0.9	2.38895		3.46	82	146485	2.8	14.8634								5.46	66.9	223801	2.3	9.09433
1.47	75.3	162344	1.4	12.2096		2.47	67.1	213497	0.9	10.4627		3.47	84.8	166365	1.85	7.8149								5.47	68.7	177548	1.35	8.49534
1.48	76.2	26033	0.9	7.57728		2.48	68	240496	3.85	22.7485		3.48	85.7	364672	2.3	5.99463								5.48	69.6	146159	1.4	8.64849
1.49	77.1	277506	1.4	7.12786		2.49	74.8	117769	4.3	29.6435		3.49	89.4	477749	2.75	5.17207								5.49	71.5	177597	1.4	7.76572
1.50	79	115319	1.4	12.5673		2.50	76.6	72829	1.35	16.5398		3.50	91.2	314970	1.35	8.39818								5.50	72.4	298856	2.3	3.92727
1.51	79.9	103503	1.35	3.76898		2.51	77.5	93437	1.4	14.3749		3.51	92.1	197046	2.95	14.4683								5.51	76.1	757857	1.85
1.52	81.7	612871	1.35	3.13313		2.52	79.4	198739	2.8	6.35083		3.52	97.1	241844	3.4	11.3412
1.53	82.6	264845	1.4	4.90891		2.53	83.1	620051	2.4	4.35552		3.53	98.9	137306	0.9
1.54	84.5	397217	1.85	6.75603		2.54	84.2	172047	1.05	4.09357
1.55	86.3	143041	1.8	14.9415		2.55	85.2	316524	0.95	5.33921
1.56	88.1	67781	1.35	14.8617		2.56	86.1	114251	1.35	11.5348
1.57	89	83615	0.9	9.14804		2.57	87.9	163171	1.85	8.48469
1.58	89.9	216996	1.85	11.6828		2.58	89.8	166835	0.95
1.59	92.7	99710	1.85	8.83248
1.60	93.6	211641	0.9	4.09005
1.61	94.5	118428	0.45
