# Supplementary material for: Recombination and Its Impact on the Genome of the Haplodiploid Parasitoid Wasp Nasonia
Source: PLoS One. 2010 Jan 19;5(1):e8597. doi: 10.1371/journal.pone.0008597 (PMC2799529; doi:10.1371/journal.pone.0008597)
Supplement: Table S8 — Estimates of chromosome, sequence, and gene parameters. Chromosome, sequence, and gene parameters estimated for non-overlapping windows of two consecutive marker clusters each. (0.09 MB XLS) [file pone.0008597.s008.xls]

## Sheet: VIII
Chromosome, sequence, and gene parameters estimated for non-overlapping windows of two consecutive marker clusters each
Marker cluster bin	Position (cM)	Estimated size of marker cluster interval (bp)	Estimated size of marker cluster interval (cM)	Recombination rate (cM/Mb)	Recombination rate (cM/Mb) (rank)	Distance from chromosome center (Mb)	Distance from chromosome center (Mb) (rank)	GC content	GC content (rank)	Repeat nt / kilobase	Repeat nt / kilobase (rank)	Gene density (N/Mb)	Gene density (N/Mb) (rank)	Gene distance (Kb)	Gene distance (Kb) (rank)	Intron size (bp)	Intron size (bp) (rank)	Exon size (bp)	Exon size (bp) (rank)	Exons per gene (N)	Exons per gene (N) (rank)	Protein size (aa)	Protein size (aa) (rank)	N. giraulti aa distance	N. giraulti aa distance (rank)	N. giraulti dS	N. giraulti dS (rank)	N. giraulti dN/dS	N. giraulti dN/dS (rank)	N. longicornis aa distance	N. longicornis aa distance (rank)	N. longicornis dS	N. longicornis dS (rank)	N. longicornis dN/dS	N. longicornis dN/dS (rank)
1.02_1.03	2.95	606496	4.1	6.76014	78	23.4748	124	0.478271	124	18.81	34	112.044	105	4.72098	34	456.304	21	262.271	77	6.47761	43	572.552	53	0.01658	81	0.038	98	0.20819	52	0.014695	72	0.0307	55.5	0.23834	75
1.04_1.05	8.3	1377945	6.6	4.78974	54	22.4825	121	0.447791	74	18.93	35	97.2795	92	5.12429	38	622.885	48	254.645	58	6.86567	65	583.052	63	0.020227	101	0.0384	100	0.2753	97	0.023692	119	0.0441	114	0.2923	98
1.06_1.07	13.875	497128	4.55	9.15257	98	21.545	117	0.420322	20	11.02	2	154.774	124	2.99728	9	253.272	2	238.51	21	6.42105	39	506.395	22	0.016575	79	0.032	57.5	0.24826	82	0.02211	110	0.035	88	0.32285	111
1.08_1.09	17.95	541445	3.6	6.64887	73	21.0257	114	0.446457	73	24.37	82	129.166	117	3.59285	18	331.157	7	305.737	116	7.44928	99	757.783	115	0.012187	43	0.0343	76	0.1664	31	0.00934	23	0.0315	67	0.13891	21
1.10_1.11	22.1	386736	4.7	12.153	110	20.5616	111	0.445977	72	26.04	92	152.872	123	2.8685	7	323.772	6	311.4	117	6.25424	30	648.288	94	0.012747	50	0.0403	107	0.18684	37	0.005619	5	0.0415	108	0.0651	3
1.12_1.13	28.9	1230366	8.9	7.23362	81	19.7531	107	0.440341	52	21.92	61	82.7257	82	6.97965	58	790.498	70	305.251	115	5.56436	8	567.356	48	0.019985	95	0.035	83.5	0.27126	95	0.021603	106	0.0349	87	0.31101	107
1.14_1.15	35.4	622004	4.1	6.5916	71	18.8269	102	0.445874	71	23.39	70	114.496	108	3.87911	22	465.381	23	318.625	120	6.66197	52	709.789	108	0.013302	53	0.0293	31.5	0.21084	55	0.013012	57	0.0323	76	0.1951	42
1.16_1.17	39.8	904586	4.7	5.19575	57	18.0636	99	0.445451	70	21.04	53	100.599	96	6.04154	48	670.502	54	291.399	107	6.27473	34	609.484	77	0.033603	125	0.0471	122	0.39361	122	0.028734	123	0.0423	111	0.35197	120
1.18_1.19	43.05	1450576	1.8	1.24089	16	16.886	90	0.440664	55	24.06	79	89.4947	87	4.34022	29	849.792	78	244.979	30	6.65116	51	543.364	33	0.015702	71	0.0305	40	0.25341	85	0.019491	97	0.0285	39.5	0.3363	115
1.20_1.21	44.85	2937550	1.8	0.612756	9	14.6919	68	0.440381	53	20.56	48	55.4884	48	10.2035	87	1118.53	95	247.46	41	7.44785	98	614.35	80	0.015207	66	0.0322	60	0.22809	67	0.012084	46	0.029	44	0.2066	52
1.22_1.23	46.65	2984683	1.8	0.603079	8	11.7308	37	0.451975	83	22.72	65	32.1642	12	19.5576	117	1191.89	100	258.916	68	7.46875	101	644.594	92	0.01318	52	0.031	47.5	0.2173	62	0.010973	32	0.0313	64	0.17627	34
1.24_1.25	48.45	23480099	1.8	0.0766607	1	1.50156	3	0.404709	5	11.85	5	45.8498	27	12.1057	101	1713.61	118	275.438	94	6.0121	21	550.211	36	0.023913	118	0.0338	74	0.35311	115	0.022169	111	0.0326	77	0.3344	114
1.26_1.27	50.7	3028146	2.7	0.891635	11	14.7557	69	0.417055	14	20.5	47	48.6022	32	10.4765	92	1283.15	106	298.939	111	6.99315	73	699.76	102	0.021315	106	0.0302	39	0.34471	113	0.021886	108	0.0312	61.5	0.34894	116
1.28_1.29	52.975	2518500	1.85	0.734564	10	17.529	94	0.423346	25	23.14	67	48.4739	31	12.7545	103	1361.21	110	246.587	37	6.5124	44	519.901	25	0.020263	103	0.0332	70.5	0.32434	110	0.01536	76	0.0376	99	0.21487	60
1.30_1.31	55.05	346168	2.3	6.64417	72	18.9613	103	0.416139	13	19.07	36	110.969	100	3.98897	26	432.122	17	312.28	118	6.05263	24	596.316	69	0.008852	13	0.031	47.5	0.13571	15	0.008839	22	0.0265	23.5	0.16884	31
1.32_1.33	57.55	401342	2.7	6.72743	76	19.3351	105	0.420971	23	25	86	113.32	106	2.56414	3	358.281	9	247.357	40	6.13333	26	502.867	21	0.010395	29	0.0262	10	0.19477	42	0.015671	79	0.0337	83.5	0.23002	72
1.34_1.35	60.475	624149	3.15	5.04687	55	19.8478	108	0.433302	37	24.79	85	116.19	111	3.77561	20	707.204	57	257.114	64	5.29167	5	455.319	7	0.009799	19	0.0309	44.5	0.15259	25	0.014333	68	0.0358	91	0.19512	43
1.36_1.37	63.175	184461	2.25	12.1977	111	20.2521	109	0.433317	38	23.2	68	103.003	97	5.33233	43	513.895	31	211.029	4	5.52632	6	388.737	3	0.020012	96	0.0345	78.5	0.25453	86	0.021263	105	0.0273	26.5	0.34969	118
1.38_1.39	65.675	360992	2.75	7.6179	84	20.5249	110	0.457479	95	35.02	121	50.4794	35	10.4102	90	656.32	52	283.361	99	6.72222	55	639.5	88	0.007736	6	0.0312	50	0.10993	8	0.006	7	0.0476	118	0.05524	2
1.40_1.41	68.2	103202	2.3	22.2864	123	20.757	112	0.472229	114	38.66	124	75.3604	72	3.88967	23	635.267	50	449.435	125	3	1	364.143	2	0.012046	40	0.0429	112	0.12842	11	0.018698	94	0.0797	125	0.10285	10
1.42_1.43	70.25	313088	1.8	5.74918	61	20.9651	113	0.430404	33	28.15	102	124.217	115	3.72308	19	458.118	22	212.709	5	6.60526	49	474.026	10	0.008116	8	0.0394	103	0.0964	6	0.008097	17	0.0407	105.5	0.08958	7
1.44_1.45	72.05	72686	1.8	24.7641	125	21.158	115	0.454712	90	20.03	40	138.465	120	3.09725	13	183.071	1	351.911	122	7.44444	97	787.556	118	0.027801	123	0.047	121	0.38561	120	0.007559	12	0.0292	45.5	0.11843	14
1.46_1.47	74.35	206041	2.8	13.5895	117	21.2974	116	0.457738	96	44.46	125	111.845	103	4.15805	27	717.336	60	271.924	87	6.30435	35	571.435	52	0.020209	100	0.0449	116	0.20016	47	0.019379	96	0.0742	123.5	0.11004	13
1.48_1.49	76.9	303539	2.3	7.57728	83	21.5522	118	0.454348	89	29.59	105.5	55.1793	47	9.36453	80	777.872	69	357.757	123	6.875	67	807.625	120	0.00943	15	0.0307	42	0.14984	21	0.00678	9	0.0418	109.5	0.07958	5
1.50_1.51	79.425	218822	2.75	12.5673	113	21.8133	119	0.400025	3	14.54	10	63.7631	57	7.8805	67	571.647	42	195.833	2	11	124	703.769	105	0.01188	39	0.037	92	0.15187	23	0.010842	31	0.0257	21	0.20213	50
1.52_1.53	82.175	877716	2.75	3.13313	45	22.3616	120	0.443597	63	18.56	30	53.8878	41	7.28922	61	1216.54	102	243.481	25	7.31915	89	594.17	66	0.010197	27	0.029	27.5	0.16417	30	0.012915	55	0.0281	35	0.2221	66
1.54_1.55	85.375	540258	3.65	6.75603	77	23.0706	122	0.458561	99	17.75	26	29.6155	8	23.2243	120	1599.4	116	191.217	1	4.3125	3	274.875	1	0.009619	18	0.0468	120	0.08672	5	0.007343	10	0.0329	78	0.10128	8
1.56_1.57	88.325	151396	2.25	14.8617	119	23.4164	123	0.45091	79	18.4	28	66.0519	60	5.71167	46	697.629	56	262.167	75	7.2	82	629.2	87	0.01424	61	0.0315	55.5	0.24167	78	0.011697	42	0.0228	8	0.23875	76
1.58_1.59	91.3	316706	3.7	11.6828	108	23.6505	125	0.457053	92	15.33	14	106.767	99	5.1698	39	391.944	14	245.045	31	7.84375	107	644.125	91	0.020073	98	0.03	37	0.30832	105	0.012351	49	0.0318	72.5	0.18825	39
2.02_2.03	3.05	830782	5.2	6.25916	65	18.5847	101	0.448124	76	18.53	29	120.369	113	3.82462	21	536.742	36	288.734	105	5.97	19	574.58	55	0.027671	122	0.0431	113	0.34329	112	0.012604	52	0.0277	29	0.21101	55
2.04_2.05	6.8	280997	2.3	8.18514	88	18.0288	98	0.452566	85	21.31	56	81.8514	79	5.2638	40	737.091	63	236.548	19	7.21739	83	569.087	51	0.003705	3	0.0242	5	0.07113	4	0.006778	8	0.0226	6	0.15301	25
2.06_2.07	9.3	494240	2.7	5.46293	58	17.6412	95	0.474516	118	26.93	98	47.0593	28	12.7787	104	1095.51	94	291.02	106	6.26087	33	607.261	74	0.015412	67	0.041	109	0.17574	34	0.014903	73	0.0742	123.5	0.10275	9
2.08_2.09	11.775	345516	2.25	6.512	70	17.2213	93	0.410682	7	17.23	23	152.645	122	2.28598	2	385.731	12	252.23	51	7.32692	90	613.827	79	0.011425	33.5	0.0264	11	0.20425	50	0.015451	77	0.0353	90	0.24466	82
2.10_2.11	14.95	399718	4.1	10.2572	102	16.8487	89	0.442691	60	26.14	95	80.0564	77	4.79123	36	737.601	64	226.762	11	7.5	102	566.906	47	0.009467	16	0.0292	30	0.15898	28	0.008592	21	0.0233	12	0.17506	33
2.12_2.13	19.05	497108	4.1	8.2477	90	16.4003	85	0.452786	86	27.78	101	52.1746	39	8.30912	73	936.763	83	266.223	80	7.56	105	670.52	96	0.008557	11	0.0324	61.5	0.12712	10	0.005366	3	0.0227	7	0.13046	19
2.14_2.15	22.5	1569469	2.8	1.78404	25	15.367	75	0.445422	69	23.56	73	55.9896	51	11.4758	96	824.646	74	253.378	54	7.04598	78	594.621	67	0.011223	31	0.0286	23.5	0.18534	36	0.015266	74	0.0318	72.5	0.27315	88
2.16_2.17	25.725	639735	3.65	5.70549	60	14.2624	63	0.473702	115	34.17	119	37.596	17	8.45736	74	1581.12	114	318.254	119	8.26087	115	898.261	122	0.013496	54	0.0249	7	0.24991	83	0.016178	83	0.028	32.5	0.28066	94
2.18_2.19	29.45	598677	3.8	6.34733	67	13.6432	56	0.457332	94	31.2	115	43.66	24	12.0217	100	1159.95	97	275.144	93	7.30769	88	676.115	97	0.009917	23	0.0248	6	0.19633	43.5	0.011593	38	0.0234	14	0.24241	79
2.20_2.21	32.95	1438590	3.2	2.2244	30	12.6246	47	0.445184	67	22.81	66	55.61	49	9.43556	81	1167.13	98	260.41	73	6.7375	56	584.837	64	0.012137	42	0.0268	12.5	0.21748	63	0.015275	75	0.0216	5	0.35054	119
2.22_2.23	35.45	750036	1.8	2.39988	33	11.5303	35	0.451868	82	30.02	111	70.6633	63	8.22006	72	1025.03	90	212.878	6	6.01887	22	427.094	4	0.008466	10	0.0258	9	0.15354	26	0.00953	25	0.0204	2	0.22961	71
2.24_2.25	37.25	3385434	1.8	0.53169	7	9.46252	24	0.443392	61	21.47	58	74.4365	70	8.20088	71	636.635	51	246.811	38	7.23413	85	595.155	68	0.009575	17	0.0299	36	0.15181	22	0.011008	33	0.0233	12	0.22889	70
2.26_2.27	40.475	1598640	4.65	2.90872	39	6.97049	15	0.463748	108	30.96	114	79.6431	76	7.82382	66	555.402	39	262.271	76	6.44094	42	562.984	46	0.009387	14	0.0309	44.5	0.14755	19	0.011388	36	0.0256	19.5	0.21544	61
2.28_2.29	43.725	15851073	1.85	0.116711	2	1.75437	4	0.420895	22	14.64	11	48.2649	30	10.9482	93	1585.75	115	268.679	84	6.24346	29	559.452	44	0.019908	94	0.0329	67	0.3028	100	0.017409	89	0.0275	28	0.31217	108
2.30_2.31	45.8	927718	2.3	2.4792	35	10.1438	29	0.436507	44	20.37	44	74.376	69	6.81447	57	771.779	68	254.272	57	7.34783	91	622.783	84	0.016446	77	0.0309	44.5	0.26042	88	0.014155	63	0.0321	74.5	0.22209	65
2.32_2.33	48.775	1902507	3.65	1.91852	28	11.5589	36	0.44049	54	23.96	76	59.9209	52	8.60491	75	1247.87	104	231.588	16	6.80702	59	525.474	29	0.012745	49	0.0295	33	0.21046	54	0.012981	56	0.0297	48	0.21234	58
2.34_2.35	51.725	929030	2.25	2.42188	34	12.9746	48	0.435948	43	23.31	69	29.0626	7	27.4758	123	899.042	82	278.698	96	6.25926	31	581.481	62	0.014076	59	0.0312	50	0.21344	58	0.01233	48	0.0369	96	0.15814	27
2.36_2.37	53.75	1133712	1.8	1.5877	22	14.006	59	0.423852	26	20.08	41	26.4617	5	26.897	122	1364.04	111	247.705	42	6.33333	36.5	522.933	27	0.008737	12	0.0343	76	0.12932	12	0.013301	59	0.0333	80.5	0.19637	46
2.38_2.39	56.525	630077	3.75	5.95165	62	14.8879	70	0.45313	87	29.82	109	28.5679	6	25.1157	121	1095.46	93	248.868	45	6.33333	36.5	525.389	28	0.011773	36	0.0376	97	0.14882	20	0.007673	13	0.0418	109.5	0.08249	6
2.40_2.41	59.775	334687	2.75	8.21663	89	15.3703	76	0.431343	35	24.02	77	23.9029	4	10.3473	88	980.823	86	281.379	98	10.875	123	1020	124	0.008421	9	0.0309	44.5	0.13801	17	0.007687	14	0.0278	30	0.12736	17
2.42_2.43	62.55	905370	2.8	3.09266	43	15.9903	82	0.443406	62	24.75	84	78.5082	75	5.29921	42	987.196	87	280.104	97	6.88732	68	643.056	90	0.013666	55	0.0349	81.5	0.19691	45	0.014504	69	0.0273	26.5	0.26104	86
2.44_2.45	64.85	268489	1.8	6.70419	75	16.5773	87	0.4523	84	31.41	116	74.1969	68	6.58439	55	363.504	11	239.606	22	7.10526	81	568.105	50	0.012708	48	0.0227	2	0.26285	90	0.011964	45	0.0307	55.5	0.19546	44
2.46_2.47	66.65	753469	1.8	2.38895	32	17.0882	92	0.450517	77	26.13	94	66.1842	61	10.1516	86	681.827	55	234.664	17	6.7551	57	532.714	31	0.016129	74	0.036	90	0.21309	57	0.029898	124	0.0544	121	0.29277	99
2.48_2.49	71.625	358265	8.15	22.7485	124	17.6441	96	0.436858	45	24.16	80	111.534	101	4.33924	28	466.917	25	252.604	52	6.89744	69	579.59	59	0.023783	117	0.0359	89	0.30608	103	0.014181	64	0.0237	15	0.28028	93
2.50_2.51	77.075	166266	2.75	16.5398	121	17.9064	97	0.474007	117	31.77	117	78.188	74	3.94508	24	481	27	274.447	91	6.53846	46	598.154	70	0.013085	51	0.033	68	0.19264	41	0.009899	27	0.0231	9	0.23205	73
2.52_2.53	81.05	818790	5.2	6.35083	68	18.3989	100	0.462009	105	20.46	46	64.0494	58	8.86322	77	996.475	88	273.105	89	7.09615	80	645.692	93	0.017732	86	0.0293	31.5	0.30597	102	0.009625	26	0.0299	49.5	0.15458	26
2.54_2.55	84.65	488571	2	4.09357	50	19.0526	104	0.450769	78	16.91	21	97.3389	93	5.53711	45	657.426	53	225.476	9	7.42553	96	560.553	45	0.018144	88	0.0382	99	0.22811	68	0.014229	65	0.036	92	0.19945	48
2.56_2.57	87.25	277422	3.2	11.5348	107	19.4356	106	0.471256	113	21.53	59	115.348	110	4.72961	35	548.204	37	258.084	66	5.59375	9	481.219	14	0.012605	47	0.0314	53	0.19633	43.5	0.012827	54	0.0311	59.5	0.19124	40
3.02_3.03	4.95	333997	4.2	12.575	114	16.6192	88	0.462385	107	13.05	7	41.9165	20	12.0052	99	599.433	46	241.926	23	5.78571	14	466.571	8	0.009847	21	0.0268	12.5	0.21256	56	0.017986	92	0.0309	57	0.30162	102
3.04_3.05	8.625	1015455	3.15	3.10206	44	15.9445	81	0.45894	101	17.68	25	20.6804	2	41.5555	125	842.281	77	231.444	15	6.42857	40.5	495.952	18	0.02172	109	0.0222	1	0.46801	125	0.01463	70	0.0339	85.5	0.21046	54
3.06_3.07	11.6	762018	2.8	3.67445	48	15.0557	73	0.455162	91	19.97	39	34.5863	14	17.4482	113	760.133	66	263.329	78	9.34615	119	795.269	119	0.028665	124	0.0545	124	0.30988	106	0.020218	102	0.048	119	0.20416	51
3.08_3.09	14.375	386520	2.75	7.11477	80	14.4815	65	0.451227	80	26.86	97	50.8244	36	11.3814	95	761.043	67	276.089	95	5.63158	10	502.421	20	0.022292	110	0.0466	119	0.26662	93	0.010632	29	0.0208	3	0.23261	74
3.10_3.11	18.525	1883111	5.55	2.94725	40	13.3467	52	0.441156	58	23.52	72	47.7933	29	12.3266	102	1351.66	109	250.8	48	6.22222	28	520.178	26	0.017968	87	0.0358	88	0.27357	96	0.011682	41	0.0314	66	0.18032	36
3.12_3.13	22.875	333718	3.15	9.43911	100	12.2382	42	0.43783	47	26.11	93	111.962	104	3.0885	12	825.362	75	304.351	113	5.89189	17	602.081	72	0.016843	82	0.0391	101.5	0.20877	53	0.023464	117	0.0475	117	0.25494	85
3.14_3.15	27.025	582701	5.15	8.83815	94	11.78	38	0.451755	81	25.5	91	55.7289	50	7.1764	60	1312.85	108	249.42	46	7	75	578.968	57	0.007825	7	0.0286	23.5	0.13357	13	0.008334	18	0.03	51.5	0.13864	20
3.16_3.17	31.2	1035331	3.2	3.0908	42	10.971	32	0.421869	24	16.47	17	73.564	66	7.39026	63	565.131	40	274.368	90	7.88158	109	719.868	110	0.018457	90	0.0345	78.5	0.26679	94	0.015633	78	0.0333	80.5	0.24285	80
3.18_3.19	34.175	869401	2.75	3.1631	46	10.0187	28	0.429672	32	18.77	33	44.4171	25	17.726	114	1526.27	113	261.345	74	10.4474	122	901.658	123	0.015721	72	0.0326	64.5	0.23511	73	0.020553	104	0.0316	68.5	0.32187	110
3.20_3.21	36.45	138882	1.8	12.9606	116	9.51452	27	0.462303	106	37.63	122	52.4643	40	2.6598	4	305.83	4	285.63	102	8.16667	114	681	100	0.003475	1	0.0237	4	0.07066	3	0.004126	2	0.0246	17	0.07619	4
3.22_3.23	39.9	643017	5.1	7.93136	86	9.12357	22	0.418442	16	20.13	42.5	125.06	116	3.5667	17	475.599	26	250.802	49	6.5875	47	551.675	39	0.013836	57	0.0325	63	0.20368	49	0.015943	81	0.028	32.5	0.27967	91
3.24_3.25	43.825	1561340	2.75	1.76131	24	8.02139	20	0.454157	88	30.08	112	43.402	23	17.7829	115	938.023	84	266.476	81	5.55224	7	492.463	17	0.020033	97	0.0314	53	0.31008	107	0.017867	91	0.038	101	0.22465	67
3.26_3.27	46.325	13890923	2.25	0.161976	3	0.295256	1	0.415696	12	13.89	8	38.429	18	16.0062	112	1861.6	120	272.853	88	6.05441	25	550.827	37	0.022863	114	0.0327	66	0.35998	117	0.022284	112	0.0299	49.5	0.36074	121
3.28_3.29	48.35	1396130	1.8	1.28928	18	7.34827	16	0.434089	40	25.39	89.5	55.1525	46	10.3903	89	633.968	49	248.296	43	7.41558	95	613.753	78	0.014176	60	0.0278	17	0.25051	84	0.010248	28	0.0285	39.5	0.18092	37
3.30_3.31	50.6	2911384	2.7	0.927394	12	9.50203	25	0.431353	36	18.3	27	51.2544	38	11.6721	97	1148.2	96	245.992	34	7.51007	103	615.96	81	0.015543	70	0.0331	69	0.23521	74	0.014276	66	0.0335	82	0.21457	59
3.32_3.33	52.85	1047238	1.8	1.71881	23	11.4813	34	0.457839	97	27.62	100	21.0076	3	39.6699	124	1210.45	101	246.442	36	7.40909	94	608.636	76	0.022765	113	0.0371	93.5	0.29831	99	0.016716	84	0.0265	23.5	0.30722	103
3.34_3.35	55.15	948615	2.8	2.95167	41	12.4793	46	0.447926	75	20.64	50	87.5442	86	4.6173	31	725.298	61	286.002	103	7.37349	92	704.614	106	0.013724	56	0.0354	86	0.18278	35	0.012118	47	0.0292	45.5	0.19666	47
3.36_3.37	58.35	283389	3.6	12.7034	115	13.0953	49	0.443613	64	24.04	78	73.9416	67	5.94826	47	392.161	15	302.607	112	7	75	718.6	109	0.021401	107	0.028	19.5	0.36305	118	0.019721	98	0.0285	39.5	0.32169	109
3.38_3.39	61.3	328538	2.3	7.00071	79	13.4012	53	0.460035	103	30.86	113	43.3119	22	15.1471	110	1304.62	107	254.119	56	8.28571	116	705.214	107	0.012432	46	0.0286	23.5	0.2219	65	0.005807	6	0.0232	10	0.12177	15
3.40_3.41	64.725	399721	4.55	11.3829	106	13.7654	57	0.428962	31	23.73	74	30.0209	9	21.7429	119	1691.01	117	248.321	44	7	75	579.417	58	0.011788	37	0.023	3	0.25524	87	0.005388	4	0.0179	1	0.14476	22
3.42_3.43	71.225	447830	8.45	18.8688	122	14.1891	61	0.441046	56	27.22	99	60.2907	53	7.77719	64	585.047	43	255.673	62	9.74074	121	830.148	121	0.007556	5	0.0391	101.5	0.09654	7	0.007886	15	0.0351	89	0.10347	11
3.44_3.45	78.025	528322	5.15	9.74784	101	14.6772	67	0.459939	102	29.73	107	35.9629	15	14.4971	108	876.308	80	214.337	7	9.21053	118	658.053	95	0.011158	30	0.0355	87	0.15685	27	0.011674	40	0.0214	4	0.26984	87
3.46_3.47	82.925	312850	4.65	14.8634	120	15.0978	74	0.473835	116	32.24	118	54.5227	44	7.95657	68	483.806	29	244.596	27	8.8125	117	723.562	111	0.019124	92	0.0349	81.5	0.24079	77	0.013461	62	0.0401	103	0.14898	24
3.48_3.49	87.775	842421	5.05	5.99463	63	15.6754	79	0.443659	66	25.02	87	114.512	109	4.66669	32	300.542	3	304.795	114	7.22917	84	735.75	113	0.014953	64	0.0332	70.5	0.23341	70	0.011199	34	0.031	58	0.18241	38
3.50_3.51	92.45	512016	4.3	8.39818	92	16.3527	84	0.477269	122	23.4	71	148.433	121	2.99292	8	320.756	5	266.803	83	6.82895	62	607.329	75	0.018904	91	0.0371	93.5	0.23409	71	0.023032	115	0.0407	105.5	0.27582	90
4.02_4.03	2.375	1125043	3.75	3.33321	47	17.0513	91	0.47557	119	21.99	63	62.8604	55	10.4595	91	588.763	44	334.826	121	6.87143	66	768.314	116	0.020525	105	0.0286	23.5	0.34565	114	0.019804	99	0.0284	37	0.33041	112
4.04_4.05	6.55	426829	4.6	10.7771	103	16.2753	83	0.438508	49	21.66	60	161.657	125	2.85349	6	348.218	8	247.12	39	6.52174	45	537.217	32	0.021488	108	0.0486	123	0.22171	64	0.019914	100	0.0463	116	0.24854	83
4.06_4.07	10.7	457732	3.7	8.08333	87	15.8331	80	0.46572	109	29.76	108	76.464	73	7.79729	65	553.897	38	283.761	100	7.4	93	699.943	103	0.01396	58	0.0343	76	0.19021	40	0.021642	107	0.0293	47	0.34933	117
4.08_4.09	13.7	276320	2.3	8.32368	91	15.466	78	0.475576	120	37.8	123	49.2207	34	6.53767	54	1718.82	119	284.222	101	8	112	769.692	117	0.011363	32	0.0278	17	0.20501	51	0.013244	58	0.0303	53.5	0.22485	68
4.10_4.11	17.225	752511	4.75	6.3122	66	14.9516	72	0.461699	104	29.99	110	74.9482	71	6.20451	52	1035.53	91	266.624	82	6.19643	27	554.161	40	0.022459	111	0.0434	114	0.2889	98	0.021977	109	0.0428	112	0.29533	100
4.12_4.13	22.45	724115	5.7	7.87168	85	14.2133	62	0.477968	123	28.94	103	37.5483	16	15.6089	111	522.739	34	224.859	8	6.81481	60	512.111	23	0.010391	28	0.0347	80	0.14633	18	0.009343	24	0.0267	25	0.16295	29
4.14_4.15	30.65	1183157	10.7	9.0436	96	13.2597	50	0.458777	100	29.59	105.5	81.8241	78	6.79899	56	791.765	72	259.139	69	6.9375	70	599.604	71	0.011425	33.5	0.0315	55.5	0.17248	32	0.011865	44	0.0362	93	0.16096	28
4.16_4.17	39.8	550692	7.6	13.8008	118	12.3927	44	0.42607	29	18.62	31	96.2425	91	2.712	5	1023.18	89	293.858	108	6.39623	38	626.528	86	0.017123	83	0.0321	59	0.26379	91	0.017249	88	0.0337	83.5	0.21805	62
4.18_4.19	44.95	533488	2.7	5.06103	56	11.8507	39	0.46729	110	34.66	120	48.7359	33	11.1894	94	976.919	85	362.009	124	4.30769	2	519.808	24	0.024115	119	0.0287	26	0.43233	124	0.044553	125	0.0239	16	0.99343	125
4.20_4.21	47.725	10724560	2.85	0.265745	5	6.22163	13	0.44109	57	22.08	64	53.9882	42	9.84368	82	1038.04	92	264.29	79	7.04145	77	620.328	83	0.015454	69	0.0306	41	0.24404	79	0.015827	80	0.0313	64	0.24463	81
4.22_4.23	50.3	11934625	2.3	0.192717	4	5.10797	10	0.402242	4	11.28	4	44.7689	26	10.1298	85	1952.98	122	260.296	72	6.603	48	573.017	54	0.023691	116	0.0374	95	0.33038	111	0.020212	101	0.033	79	0.309	104
4.24_4.25	53.325	604166	3.75	6.2069	64	11.3774	33	0.388796	1	8.05	1	54.6207	45	8.91923	78	1417.88	112	244.964	29	5.9697	18	487.455	16	0.02026	102	0.0278	17	0.35351	116	0.015963	82	0.0312	61.5	0.23943	78
4.26_4.27	58.5	1026365	6.6	6.43046	69	12.1926	41	0.410199	6	16.89	20	83.4128	83	7.06758	59	716.179	59	236.249	18	5.97647	20	471.153	9	0.019696	93	0.0408	108	0.23439	72	0.022467	113	0.0374	97	0.33425	113
4.28_4.29	63.25	1147550	2.9	2.52712	36	13.2796	51	0.420129	19	20.13	42.5	63.2671	56	9.866	83	752.889	65	256.194	63	7.27778	87	617.472	82	0.012053	41	0.0291	29	0.21651	61	0.012698	53	0.0285	39.5	0.21124	56
4.30_4.31	67.275	558174	5.15	9.22651	99	14.1324	60	0.437424	46	29.3	104	98.152	94	5.11142	37	566.284	41	243.296	24	6.85185	64	556.296	42	0.012264	44	0.0418	110	0.13741	16	0.012522	51	0.0413	107	0.14595	23
4.32_4.33	71.95	342719	4.2	12.2549	112	14.5829	66	0.43541	42	20.62	49	134.221	119	4.6982	33	466.337	24	255.142	60	5.06522	4	430.783	5	0.011827	38	0.0396	105	0.1522	24	0.017182	87	0.0389	102	0.2122	57
4.34_4.35	75.7	296398	3.3	11.1337	105	14.9025	71	0.426913	30	16.81	18	100.23	95	3.01493	11	882.007	81	294.389	109	5.82759	16	581.138	61	0.0234	115	0.0451	117.5	0.30431	101	0.022521	114	0.0432	113	0.3095	105
4.36_4.37	79.45	739951	4.2	5.67605	59	15.4206	77	0.418886	17	15.29	13	116.619	112	3.32574	14	733.826	62	245.572	32	6.72093	54	551.058	38	0.017443	84	0.0395	104	0.21607	60	0.016917	86	0.0288	42	0.27514	89
4.38_4.39	82.45	1397934	1.8	1.28761	17	16.4896	86	0.442084	59	19.77	38	67.312	62	9.03698	79	827.12	76	207.625	3	6.94681	72	481.021	13	0.016076	73	0.0312	50	0.24682	80	0.016747	85	0.0365	95	0.22653	69
5.02_5.03	1.35	436286	1.8	4.12573	51	14.3416	64	0.522567	125	21.96	62	2.29207	1	13.0787	105	2454.62	124	269.143	85	14	125	1256	125	0.003596	2	0.0756	125	0.01897	1	1e-05	1	0.0689	122	0.001	1
5.04_5.05	3.625	1420925	2.75	1.93536	29	13.413	54	0.468534	112	20.43	45	31.6695	10	18.1861	116	2303.85	123	230.981	14	7.06667	79	544.089	34	0.009817	20	0.0337	72.5	0.13385	14	0.008585	20	0.0379	100	0.10663	12
5.06_5.07	6.825	547075	3.65	6.67185	74	12.429	45	0.458407	98	24.41	83	39.6054	19	14.9274	109	441.911	19	269.298	86	7.7619	106	700.762	104	0.009911	22	0.0273	14.5	0.17554	33	0.008009	16	0.0316	68.5	0.12795	18
5.08_5.09	11.45	478214	5.6	11.7102	109	11.9164	40	0.47609	121	26.33	96	32.0628	11	13.1484	106	1227.77	103	229.778	13	9.46667	120	726.267	112	0.005475	4	0.0365	91	0.06688	2	0.026984	121	0.0519	120	0.21863	63
5.10_5.11	15.15	1508281	1.8	1.19341	15	10.9231	31	0.46813	111	25.39	89.5	51.0515	37	5.45868	44	714.289	58	258.366	67	7.24675	86	624.104	85	0.018157	89	0.0337	72.5	0.30827	104	0.013335	60	0.0303	53.5	0.23922	77
5.12_5.13	17.2	1981736	2.3	1.1606	14	9.17811	23	0.438065	48	16.88	19	94.5669	90	4.37125	30	491.193	30	244.86	28	6.83422	63	557.824	43	0.016278	75	0.035	83.5	0.24001	75	0.011284	35	0.0253	18	0.21874	64
5.14_5.15	20.2	494709	3.7	7.47914	82	7.93989	18	0.430991	34	21.29	55	130.568	118	6.15579	51	361.632	10	237.652	20	6.03125	23	476.5	12	0.010159	26	0.0402	106	0.12326	9	0.008404	19	0.0233	12	0.19258	41
5.16_5.17	24.6	575390	5.1	8.86355	95	7.40484	17	0.415631	11	15.79	16	93.6225	89	8.08028	70	399.509	16	245.789	33	7.45283	100	604.038	73	0.015436	68	0.0375	96	0.22406	66	0.014663	71	0.0256	19.5	0.28413	96
5.18_5.19	29	1392917	3.7	2.6563	37	6.42068	14	0.434843	41	23.83	75	81.9465	80	3.00076	10	589.812	45	257.771	65	5.65487	11	486.637	15	0.015148	65	0.0314	53	0.2401	76	0.013407	61	0.0263	22	0.24902	84
5.20_5.21	31.75	435473	1.8	4.13344	52	5.50649	11	0.420445	21	12.49	6	91.8541	88	7.98167	69	517.799	32	251.213	50	8.1	113	678.275	98	0.011742	35	0.028	19.5	0.20261	48	0.007452	11	0.0281	35	0.12579	16
5.22_5.23	33.55	1314636	1.8	1.3692	19	4.63143	9	0.443617	65	20.9	51	72.9175	64	5.2797	41	806.889	73	243.763	26	6.67368	53	546.884	35	0.014817	63	0.0352	85	0.21492	59	0.011764	43	0.0321	74.5	0.17975	35
5.24_5.25	35.375	1035318	1.85	1.78689	26	3.45646	6	0.425767	28	20.99	52	104.822	98	13.1509	107	448.134	20	255.278	61	6.77778	58	580.333	60	0.009978	24	0.0273	14.5	0.18836	38	0.011654	39	0.0289	43	0.20001	49
5.26_5.27	37.225	5204798	1.85	0.355441	6	0.336398	2	0.424853	27	14.07	9	42.0538	21	19.9425	118	1937.39	121	296.63	110	5.79817	15	576.05	56	0.022487	112	0.0297	34.5	0.38733	121	0.023125	116	0.0317	70.5	0.37868	122
5.28_5.29	39.05	757573	1.8	2.37601	31	2.64479	5	0.439406	51	14.97	12	32.7753	13	11.9839	98	2687.5	125	252.824	53	5.66667	12	474.583	11	0.026276	121	0.0301	38	0.41351	123	0.02595	120	0.0279	31	0.42976	124
5.30_5.31	40.85	1259591	1.8	1.42904	20	3.65337	7	0.434065	39	19.48	37	54.2706	43	3.95557	25	1248.49	105	229.136	12	5.73529	13	437	6	0.016522	78	0.0451	117.5	0.19709	46	0.020501	103	0.0404	104	0.28201	95
5.32_5.33	42.65	468284	1.8	3.84382	49	4.51731	8	0.399662	2	11.27	3	113.369	107	6.24766	53	386.573	13	253.89	55	7.55769	104	641.808	89	0.014733	62	0.029	27.5	0.24794	81	0.018603	93	0.03	51.5	0.31052	106
5.34_5.35	44.9	2621635	2.7	1.02989	13	6.06227	12	0.411429	8	15.4	15	84.1277	85	8.77158	76	790.674	71	250.669	47	6.61364	50	554.977	41	0.016426	76	0.0326	64.5	0.26503	92	0.018705	95	0.0339	85.5	0.28007	92
5.36_5.37	47.375	1187515	2.25	1.89471	27	7.96684	19	0.414138	10	21.16	54	73.3666	65	3.48127	15	518.106	33	246.099	35	6.94253	71	568.011	49	0.017637	85	0.0284	21	0.31201	108	0.01773	90	0.0311	59.5	0.28507	97
5.38_5.39	51.275	509734	5.55	10.888	104	8.81547	21	0.411967	9	21.45	57	111.58	102	6.07956	50	610.492	47	275	92	6.42857	40.5	588	65	0.012411	45	0.0256	8	0.23001	69	0.011461	37	0.0313	64	0.17284	32
5.40_5.41	56.125	872463	4.15	4.75665	53	9.50656	26	0.419937	18	18.73	32	83.6712	84	7.3419	62	861.557	79	254.954	59	6.26027	32	532.027	30	0.01015	25	0.0297	34.5	0.16184	29	0.012492	50	0.0281	35	0.20927	53
5.42_5.43	59.35	1468020	2.3	1.56674	21	10.6768	30	0.418175	15	17.22	22	60.6259	54	9.94548	84	1176.12	99	259.483	71	7.86517	108	680.292	99	0.024834	120	0.032	57.5	0.36878	119	0.027185	122	0.0375	98	0.38231	123
5.44_5.45	63	1826500	5	2.73748	38	12.3241	43	0.439351	50	17.47	24	64.7578	59	6.04971	49	481.178	28	259.436	70	7.94068	111	684.89	101	0.020309	104	0.0324	61.5	0.3166	109	0.023597	118	0.0448	115	0.30018	101
5.46_5.47	67.325	401349	3.65	9.09433	97	13.438	55	0.45714	93	24.3	81	82.1364	81	3.55884	16	533.058	35	286.117	104	7.90625	110	745.938	114	0.020177	99	0.0425	111	0.26149	89	0.010823	30	0.0317	70.5	0.16573	30
5.48_5.49	70.55	323756	2.8	8.64849	93	13.8005	58	0.445186	68	25.18	88	123.815	114	0	1	440.382	18	225.636	10	6.82051	61	500.231	19	0.016578	80	0.0439	115	0.19014	39	0.014283	67	0.0364	94	0.19571	45
