# Supplementary material for: Recombination and Its Impact on the Genome of the Haplodiploid Parasitoid Wasp Nasonia
Source: PLoS One. 2010 Jan 19;5(1):e8597. doi: 10.1371/journal.pone.0008597 (PMC2799529; doi:10.1371/journal.pone.0008597)
Supplement: Table S9 — SNP markers of Nasonia REFSEQ exon sequences. (0.16 MB XLS) [file pone.0008597.s009.xls]

## Sheet: IX
SNP markers of Nasonia REFSEQ exon sequences
Marker	Scaffold (Genome assambly 1.0)	SNP position	Marker sequence with Nasonia vitripennis (strain AsymCX) and Nasonia giraulti (strain RV2X(U)) SNP genotypes indicated in square brackets
NVG_SCAFFOLD1_1115692	1	1115692	gttttctcctgttaaagacaaattaactttcaagtttgatattgaaaaaataatcgacga[T/C]tgggttttaatgggttttctagtaggaaacgattttatcccacatttaccaaatttacac
NVG_SCAFFOLD1_1127497	1	1127497	tgtccacttctgcccctcggtgttaggtccaatgttcgccaaagacaagagaaaagtgcg[A/G]ctgtgggcctcgccgaaagtcgtcaggatctcatagtagtacttggcaccgtgctccttc
NVG_SCAFFOLD1_1136862	1	1136862	attgttcagaacaaatattgctcagagagcccagtactttgccatatgcttattaaccca[A/G]tttgttctgtcaaaggaagatactcaagttgccacaactctcattgatgtatattttgca
NVG_SCAFFOLD1_1138764	1	1138764	cgaaaatacatttgtgtctgcggaagaatttgctgaaatgctggagaaacagggacaaaa[T/C]aaattcaaacacggagcgagtcgcaatatgagtgatcgtgacggcgcgaacgcgaaacaa
NVG_SCAFFOLD1_1161691	1	1161691	tgatggcatgccaggcttggatctgtctgatcccaaacagctggcggaattcgctagacc[A/C]ggtcacaaactgaaagtacgtaaaccacccatcattgatggggtagagcgcactattgcc
NVG_SCAFFOLD1_117721	1	117721	gaacaaacaggtcttcgtgaactcgtacgacgagggcatccagcgagtgcgaacgagcaa[A/G]ggaaagtacgccctactgatcgagagcccgaaaaacgactatataaacgagcgagagccc
NVG_SCAFFOLD1_1221998	1	1221998	gggctccacgaggctacccccgctggtctggagtccgcggatcagctccttctgcatcct[A/G]tccttcatggcgtagtcctggccgaagaggtgcgggttgaagaggtacggctggaggata
NVG_SCAFFOLD1_1310169	1	1310169	caaattgtccctgaattcagtggtaagattagctttcggtgggattcccgagatcgtcgg[A/T]acctcagcctgtctgaatttgtggatggttgactttccagcgtggatgtcctcgattcgc
NVG_SCAFFOLD1_1317249	1	1317249	ttcttccaagagcgcgtgaaccaaccgccctttaatcagttcagccaaagccaacagaac[A/G]atttccaccagcagcaacacccaagaagcggaggagcgtcatgtccggagccaaacggca
NVG_SCAFFOLD1_1404530	1	1404530	ggctccagccttcattgtccgcctgacagtagccttagcgggcttgttcacactcttggc[T/C]ttcttgtaaacaacagtgaatcccttcttgtctggggtgtcaactacaccaacacttttg
NVG_SCAFFOLD1_1494731	1	1494731	cataaggtcaccctggacatagccggtgaacgtggcataaccagcgataccaaaagccgc[A/G]gcgataaggaacgaagtgaaaagagaccaatgcgtcaccacatcccatttctcttgagtc
NVG_SCAFFOLD1_1500030	1	1500030	atttagaaagccaatgactaatttccaagtgccccaaaacaacatgctgaaatacaagtt[A/G]tttttcgaattcattctttctaacgaaaggaacatagccgaggaaatttgcggagagtac
NVG_SCAFFOLD1_1503867	1	1503867	ccttctggtggtaatacctcatgccggcggtgtaaagagtcgtgggaatgacgtgcctca[A/G]gactatttccttagcggcctcgggaccgtcggactcctgccagatcggcgtgcctccgtt
NVG_SCAFFOLD1_1548439	1	1548439	gccttggatgcttacttgcagtatggtcttctcggcctccctctcgatgtacttctgatt[T/C]aggtcggtgccatgttcgagcagcagttctgtcaccttttttaggttctcgcttgtattg
NVG_SCAFFOLD1_1752445	1	1752445	ctcgtcctgtctcgtgtccccgtgctgcagatacctcagattcttcaggttgtacccctc[A/G]aggttcagtctgactctctcgtcgtgcgagagtcccgcaagcatctggtagaatatatgg
NVG_SCAFFOLD1_1817032	1	1817032	aatgccagtaatatcaatgtcgaggaactccaaagcaggcttgaaacactttgcaaggag[A/G]caaagtttgcaaagatcactgtgtacagaagtcaactggctatcgaacaactgaattttt
NVG_SCAFFOLD1_1839280	1	1839280	caccaccgtcagctctcaggagaagagagatttcctcaagaagaacttcccgcagttgac[T/C]gatagccacatcggcaactctcgagacacgagcttcgagcagctgattctcacggaaacg
NVG_SCAFFOLD1_1864895	1	1864895	tacggccagcagaatcctccgccgtattctccctacatgcaacagggttacggtgcaccc[T/C]cgcaaggtccctatccgccccaacagcctggagtctatggtcagcctcaagctgggccct
NVG_SCAFFOLD1_1869796	1	1869796	ggtaaattcccataccagataattattcggtacaagacatctggtattttgcgtgtactg[C/G]ataagaaaatcaatgccaaacctctcgacgacaatactgtagagtagtggcaacagaata
NVG_SCAFFOLD1_1878938	1	1878938	tgacgacttcgatctggacgacgaggacgaggctgtgttcagcaagtacaaccgacgctc[A/C]tccgacaacaggtactaccgacactccggccaccaccaggaccacttcgtcgacccgctc
NVG_SCAFFOLD1_1902236	1	1902236	gcttctcatgaaaaacttatatcgcaatttcgttttacatgtgagcagtctctttgactt[T/C]ggtcttatcagccctgtaattctttaccaaactattcaaaaattacaagatttaatgaaa
NVG_SCAFFOLD1_1915139	1	1915139	gcacctcctcacccaagacctgcccgaagactgggacaagaaccccgtcaaggttctcgt[T/C]ggaaccaacttcgccgaagtcgcatacgacaagtccaagaacgtcctcgttgaattctac
NVG_SCAFFOLD1_1924684	1	1924684	gaaaagaagcagcagctggacgacgtcgaagaggaaacgaagtacatatccgtgaaaatc[T/C]ataggtccgacatgctcgaagcggactacatcacgagacatcctatggtcaaggttcaca
NVG_SCAFFOLD1_1950140	1	1950140	ttaccacacagaattaatcctggagcccgttggatggcaggggctctggaaaattcctcg[T/C]ttgacgtgtcaggactttcaaatacattatccgactatagttgctgtagaagttgaaaac
NVG_SCAFFOLD1_2132357	1	2132357	agttcaaaattttgtcactcgtaaccttttctgtgagtccttgagcaaccatttttgcca[A/G]agtcttttccttagattgagcttgacgagccaacttggcggaaccgtgaccaaatcgagc
NVG_SCAFFOLD1_2214835	1	2214835	cctttatcaatagaagcgcctagaacaaaccagaaccctaataatgttgaaatactgccc[A/G]atcaaccaagacaacctaggaatctgcagggtttgttgagatttgctgcagaagcaacaa
NVG_SCAFFOLD1_2219421	1	2219421	aggaattccattttcgacgtcagcagctccaactgccgcattttcagcaaacttgtctgc[T/C]gttacaaagtccactggcaggtgaatttgaactttgttcttctcagctttgctcatgagg
NVG_SCAFFOLD1_2226039	1	2226039	ccgcaggggacaaaacaagcgctggacacgcagaaaccaagctcccattaagatgcgtga[T/C]gcttctgtcactgtgagacccgattgggttaccattgaagagatggacttccccaggcta
NVG_SCAFFOLD1_2250804	1	2250804	tggaactggtcatgctgatactaccaagtttgagtggcttgtaaatcagcaccgagattc[A/G]tgcagttcttatatgggtcactacgatcttttaaatttcttttctattgctgagaatgaa
NVG_SCAFFOLD1_2257800	1	2257800	ctcaaactgctatcatttggtgcatagcagatttacctaatggttctgtagtaactggtg[C/G]gtcagataagatcgcaatagtttatttaaggagtggaacaattttgcacagactgatcgg
NVG_SCAFFOLD1_2259286	1	2259286	tttattgaattggcctgataacgtagtttttcctgttctcgatatagctcgtttagccgt[A/C]ttacgagcaggcgtaaacgaacagttttgttcaaatgggattttagatgtgctgaaacgc
NVG_SCAFFOLD1_2289896	1	2289896	aaatcaattggcgatgcagatgagtagttttaaaaatttaaactacaatgatagtatcac[T/G]tgtcctggaattcaggagctctgtaggtatccagatggagacacttttttgaaggagcga
NVG_SCAFFOLD1_2374450	1	2374450	gttggcgtgtttgcgctgtcggctgttggccggctgacgaggaacgctgctgccggtcag[A/C]ggcgtcgtgaccgtcgtcgccgataccaggatcggctgcttttccaggcagggctggagc
NVG_SCAFFOLD1_2578786	1	2578786	ggagatggccaagctgctgttcgagcagtatctcaagcgcgaaggctccgaggtcgtcga[T/C]atcctcaacgactcgctcataacccagtgcgaggagaggctcggcagtgccggaaaggag
NVG_SCAFFOLD1_2579382	1	2579382	aggcgaggctatggtgctcatcgagaagaacatcctgcagaagatcaactccaagttcgt[T/C]gtctcgttggcttacgcctacgagaccaaagacgccctgtgcctcgtgctcaccatcatg
NVG_SCAFFOLD1_2613488	1	2613488	gttgccgaaattgtagtcagctttactaaagcgatgcttgtaggtcagattcgtgcagtt[A/T]gccccgaggagtaacggtttttccggactgttcgcctttttgatagttatgttcatcctg
NVG_SCAFFOLD1_2628309	1	2628309	agcgctgcaccattcgccagtgggtgtgttcgcatctggacattgatctccgttgatgag[A/G]tagtcgcgacattgaccgtaggggaataccgcttcgtaagcgtgtttgctgtaacactgc
NVG_SCAFFOLD1_2720333	1	2720333	ggcctccgagctcgtcaacatgatcctcgcgttcgtcgagacccgggcgttccagctgtt[T/C]cagaacccggacttcctcacgctcagcgagtccatggttcagatgatcatgaatcgcggc
NVG_SCAFFOLD1_2886284	1	2886284	cgcatccttagggtaggccttgaatggccttggagccttcttgctttcttcggaggatac[A/G]ttcatctgttggacatcgcgaggggacggcggcgtgggtatctgcatcgacggcaccggc
NVG_SCAFFOLD1_3004048	1	3004048	gttcacctggatcaagaccctgacgaaggagaacctcgcggttaccgaccgtttcagcgt[T/C]aacgaggacaccggactcctgacgatcagcaacgtcaagcgcgacgacagcggcgagtac
NVG_SCAFFOLD1_3004902	1	3004902	gcccgccgacattcctcaagtctcgatgatcgacaccactgccacgaccatcaccttcaa[T/C]atcgtcccgccggttgcaccagttgacctacccatcaggaccatctctgtgcaatacaag
NVG_SCAFFOLD1_3017250	1	3017250	taggtgcattaatgtgtgtataagtaaggccgctcgaagcaagcagattagtaactaatg[A/G]agtctttttaatagaatcctctacgactatccaatggaaatttggtacgagcagaaaagt
NVG_SCAFFOLD1_3078525	1	3078525	tgtcaacaataagctaggattatcattaatccagtcaccaatcaactttaataactctgt[T/C]ggagggttcttgtccttgtaaacctctccaatagctgtcaacaagttggctgtgaagtgt
NVG_SCAFFOLD1_3080729	1	3080729	tgcaacactggtgaaaaaattgacgcaaagaagatattccagctggataagttagataat[T/C]tatccacatgcattggaagcaccccagtctcttactatacacctgaaccagatctcattg
NVG_SCAFFOLD1_3161771	1	3161771	aaacagacctccctctgctccagtccttgagaatcaaagcaaagctgcttggacttctcc[A/G]aacacagctactataaggccaaataatgttatttcgcagcaaagaacgctcagtatgcca
NVG_SCAFFOLD1_3179107	1	3179107	gccggcctacattctctatcgccttgataccaagtctcctgattctggctacgactggct[A/C]cttatatcctggtctccggatactgctccggtccgacagaagatgctgtatgcctcgact
NVG_SCAFFOLD1_3239715	1	3239715	gcaaagatcaaactcgaacaacggaggaactggcagtgcaagtacggctagttcgtcctc[T/G]gtttctcggtcgaactccaacagtggtggagtcatcaccgtcgactttttcaacgaggcg
NVG_SCAFFOLD1_3271178	1	3271178	agagccgcgataagtatcgactactgcggcagccctacttctactggcagcggttgaact[T/C]tccagtgatcgagctggcttgcgcgtcgaagatgttgtattgttgatattacgctgctgc
NVG_SCAFFOLD1_3282507	1	3282507	tccatcatgggattcgggggaagtaaatttgtttccaaagacactaagttatgtagatca[A/G]cttggtcaagttcggaatcccttgtccgcgctatattagaactgtcgtctttacatgacg
NVG_SCAFFOLD1_3286225	1	3286225	ttctcgtagctcctctgcagcgtccagcaggcatccccggaggtgactctcacggagaag[T/C]tgttgccgtcctcgctcggggcagctccgtctctgagctgggcctgaggcgaggccacca
NVG_SCAFFOLD1_3308897	1	3308897	acgatacagcgcgaggatgagattgtccaacgtctcaaggagaagatcgcggcgctcggc[T/G]cgacttgcggtcccaccgaggagaaggtcgcgctcgaggctgagctgcagacgcgtgagc
NVG_SCAFFOLD1_3335532	1	3335532	gctggctaaagctcaggcggcgacggacaagagtcaggaagagctcggtaggatgcaact[C/G]gagatcgagaagatgtacgagaagcacgaccggcagcaggcagaggtacgcaaggcacag
NVG_SCAFFOLD1_3336961	1	3336961	gaaagagcgacagagggccgaggctgcggagaagcgactgcaagagggactgtcccaggg[T/C]caacagccacagaatcagcagcagctggagcagtggcagaggcagctggacatggagaag
NVG_SCAFFOLD1_3368472	1	3368472	cgcagttcagcccggcagtccagcttctcttcagggtctccagccgggagacaagatact[C/G]aaggtcaatgacatggacatgaaaggcgtgactagagaagaagctgtgctcttcctactc
NVG_SCAFFOLD1_336949	1	336949	gaaggaaggcctcgagctgcccgaggacgaggaggagaagaagaagcgcgaggaggacaa[A/G]gccaagttcgagaacctctgcaaagtcatgaaggacatcctcgacaagaaggtggagaag
NVG_SCAFFOLD1_3385347	1	3385347	ttgggatgcagcagtgaaactttgggatccaagaagtccaacttgtgtaggaagttatct[T/C]cagcctgatgttgttttagctctttctgtttgtggagacaaatttgttgttggaacagct
NVG_SCAFFOLD1_3398446	1	3398446	ccagggcgccatcttgtgggtactaggtttccgatagtgcacgttgagtattatgatcgt[A/T]accacgacggacaaccccacgagtatcatggtgaagaggagatattttcccagcagtggt
NVG_SCAFFOLD1_3429075	1	3429075	cgagtacgagctgccgggactgccgagtctgccgccgtgcctcaacctgccaggccaggc[C/G]gtcaggttggacttttcggtgccggtggacgagcagctgccgccgagtctgcctctgccc
NVG_SCAFFOLD1_3490200	1	3490200	agttaaataaatatcggcggcgagtaagtcgtccttcatcgccgaagtttgctccaactc[A/G]tacaaatactgtttcaaatgtaacagaacctctgataaattattttcgaaattctcgcat
NVG_SCAFFOLD1_3509600	1	3509600	ggaatggcagccgagttcgggtgacttcgtgctggacgagacacgcttcaagtcgatgaa[A/G]gacactatcgacgtgatccatcgacgtggcttccgcatcgtcttcaccgtccagccgttc
NVG_SCAFFOLD1_3561667	1	3561667	tgctgccttagcaaatgaagtgaacaaactgggcctagtcacacctttcagaacatgctc[A/G]ttgtaattttgcaattctttagcatatgcagattcaacctgggacagacttgtcattgat
NVG_SCAFFOLD1_3730787	1	3730787	aaacttgtggaggatccagatttgcaggattcaatctatgccttcctatacagcgttgtt[C/G]aaagaatgcacgagacttatgattacatgcagtacactttctcgaaagaagaagagaaga
NVG_SCAFFOLD1_3834806	1	3834806	gatgcgcgtctcgggcgagagccccaagaggctcgagtctctcgagaagacgggacacct[A/G]gcaaagctcggcggcaaactcaagacctggaggaagcgatactttatcttgaagaacggc
NVG_SCAFFOLD1_3835131	1	3835131	gaagacgtactacctgacggcggactgtatagccacgatggaggactggatccgggtgct[A/G]cagaacgttcagaggcgaaacgcaacgaagctcttgttgagcagagaagacaataaaccg
NVG_SCAFFOLD1_3922714	1	3922714	aaagctgtgatggaagagcatgagagcgccggcgcgcgacaccgagataacgcggcgcag[A/C]agatgcagctgccgattgaagtcctcctgcgtcaacgttgggttggccgttttcacgcag
NVG_SCAFFOLD1_3982529	1	3982529	gatcctcgtctcgggtctcaaatcactcatgggataatccaacaatccggccgcgcagtg[T/C]ctatgcgagatggcgaggtagtgttcgcgtttgacggacaccagggagatccaagactct
NVG_SCAFFOLD1_4032706	1	4032706	atcagtttttaaacaatcaaatctagtcatttcatattgcatgaaacaagatggtatctc[A/T]agtgctatttttgcacagagattgtacaaagagttgatatctgattatcaagattcgaaa
NVG_SCAFFOLD1_4042138	1	4042138	catgtagtgacagtaggtgagctcaccgggttcctgctcgcagtacagtttcgtacggtt[A/G]ttgccgtaaaccgtaatgaggagactgtggaaactcgctctgaagtacgagatgtggaag
NVG_SCAFFOLD1_4055381	1	4055381	aactgatgcttctcctgcatgaagtaattgttgttcacctgtccgggattgccggttcca[T/C]tgcaaacctcgtggacgtcgttctgactgctgttgtccacctgacagcagctcagagacg
NVG_SCAFFOLD1_4098559	1	4098559	atattccgtgataatagagtctaacgtgactgtctgaacggaggtggatgcaacgcccag[T/C]gtcgttccaccgggatctctcgagatttgtttctgtaacgatcgacacgcctgctgattc
NVG_SCAFFOLD1_4168078	1	4168078	tatgcttgatccgaaaactgtagccttcatcaaatctatgaaggaagccaaggagaagtc[T/C]aagagcaagatccttgacgtttgtaaaaagggcagtactgagatggaagtcgacgaagcg
NVG_SCAFFOLD1_4210391	1	4210391	ctcggcgaggttcgttactgatttggacttgacgcattggaagtcgacgtgtctgctctt[A/G]gcctcttccttctcccaggacatgtgaataaatggcctctgcacgtagttgtagattacc
NVG_SCAFFOLD1_427414	1	427414	ggactgaccctctggcacgatgacttctttgatctccttgacgagggtattctcgatcat[T/G]ggagacagatctgtggcgttgattactgctacgttgtctgctagtttgttgcccttgttg
NVG_SCAFFOLD1_4553343	1	4553343	gctggatgcttcaaccactgcccaagttgaagttcattctatggtagtgccaaatgaatt[A/G]gaagatttcgaaatagcgcagaccaacaagaggaataaaaacaaagtaggtcagaaggaa
NVG_SCAFFOLD1_4635108	1	4635108	gcgatacatatattacgccgatgtttccatgcctccagaggattctctatacctctttac[A/G]gtcccagttttctacggatttacaaataatcgtctacaggctttttgtaagcagaatctc
NVG_SCAFFOLD1_4708311	1	4708311	attccgcgtctccgacgagctgttccacataaccgattggttcccgaccctctacaaact[A/T]gccggtggtgacctcagcaaaattcaggatctcgacggtgtcgaccagtggtccagcatc
NVG_SCAFFOLD1_4777189	1	4777189	accttgctcaatggcaaaatcaactgctacttttaatagacaagaggcaatacctttgcg[T/C]cggtagctacgatgcacgcagagacgtttaatccaagctcctttgtcaagactgtgactc
NVG_SCAFFOLD1_528781	1	528781	ggctggtttgccaaagaaggaaatcactgctatggctctaggtttagcccacagtctttc[T/C]aggtacaagttgaagttctcacctgacaaaatcgacactatgatcattcaggctgtatgc
NVG_SCAFFOLD1_536259	1	536259	gcactttgaacgggatcctggagatctttcgcgtggctttcctgggcgatcgtagaagct[A/T]ctgactcttggcactgagcggcgagagcgagtaaggtgaggtctgatcgagcagtgcctt
NVG_SCAFFOLD1_5557609	1	5557609	gttattcacaaacagctgatcatattcctgaatcaacttcatgtaaatagttggaacagc[C/G]gcgaaaacgttgatcctctcgctgttctgcatattcacagctgtaatttgagcccagacg
NVG_SCAFFOLD1_5557711	1	5557711	tgtaatttgagcccagacgctcgacggcgaaaatttgggcaacataacacaacggccacc[A/G]acgtagagaggacacaggagcacgttgatgatgccgtgcacatgatgcaggggtagtgtg
NVG_SCAFFOLD1_5577394	1	5577394	gacgcagttgatgaaccggtagagcttctgcgagaagaacatgacgttgcggctgcgcca[C/G]atggagttcttgggccgctggcgcagcttgggcaggctgtatttgtaaaatatgtgctcg
NVG_SCAFFOLD1_5591981	1	5591981	gtggaaggcggcgcagctgaggtaaaagctccaaagccgcccaggagatcattattacta[T/C]cggctgacgaggccgcctcggcttgactagagctcgagccaaagatatcaaggttcgcac
NVG_SCAFFOLD1_5592903	1	5592903	taccgtgaccttgaacatgcccccgatctcgggcgtgtcgtcgaggtccttcttctcgaa[A/G]acgagacagctgtcggtgagggatacgtagcccgtgtggaaatgcagcgctgcgatcttg
NVG_SCAFFOLD1_5601097	1	5601097	caatgtccaaatgtgtgctttgagaagtggatgaaattcatttcagttagaggacataac[A/G]tcacaaattcagtagtatacactataagaaccaaagaacaagaaaatagagaagtattaa
NVG_SCAFFOLD1_5622514	1	5622514	gggtcgctggaacagctcaaacacgcgcagcagtcctcttcgcgttgtttcgctgccaat[T/G]atatgtttcagctcatctgacaagcaggagagcaaggcgacctttgcggcaacgcgcgtc
NVG_SCAFFOLD1_5760633	1	5760633	ttgagtgctggtggcggtctgcggagagtcgaggcacggactgtcggtaacggtgtcgtt[A/G]tcctcgtcactgtcgtccgcctcggcgtcgcagtcgataaggttttccgagaattctagg
NVG_SCAFFOLD1_5823787	1	5823787	gtattcggacagaatctaaaggaacgcgttgcggtggctcacgatgccgacagctccgat[A/G]gttctgaaaaagaagagcccaaggaagagccggctaacgaaaatggttcttcagagctga
NVG_SCAFFOLD1_6038874	1	6038874	gcgcacctcaatctccatgccaactttcaatacacccttgagaatactaccaccagcaac[T/G]ccacctttcaagtcgtcgacttcacatccaggcttgttaacgtcaaatgatctaataaca
NVG_SCAFFOLD1_6038985	1	6038985	tctaataacaatcaatcggggctccgaagtgaaatctcttataggaactggtattttctt[C/G]gtaatatactcgcacaagacctcaatgttatatttgagctgggcagagataggaataatt
NVG_SCAFFOLD1_615531	1	615531	caagtccaacaccgagggcaaggtcgcctcgtacattccccagttggctcgaatgaatcc[C/G]gagtactggggcgtctcggtctgcacgatagacggccagcgtttcagcatcggcgacacc
NVG_SCAFFOLD1_6356519	1	6356519	gattccaccagcaaccattacaccattacatttagattcttcgtacaaggtttttgcatc[T/C]tcaaaagatcttacgtttccattggctatcattggtaaatgtacacaacttcttactagt
NVG_SCAFFOLD1_6407659	1	6407659	agaagccccagtcgtggccaatctgggcagcgatcagtgcccacaatggtaccgatcgca[A/C]gatgtggcgccatggaactggtggtgggttctgatgcgtgttagcactcatgcgctcgtc
NVG_SCAFFOLD1_6471009	1	6471009	tgagaagaaaatcacaatagaaaaatatgatcatgttcaaatgttagcaaataggaaaga[T/C]gcaataacaagagcaaaggatgctaaaatatttggacttattcttggtactcttggacgc
NVG_SCAFFOLD1_6484475	1	6484475	agctcgagagagttgatagaatctcgcaattagcaatagctgaatggctgcctggtatcc[A/G]aaaagccagggtgacaaagaggtcaggacagaaatgggaaagttttggccatgaagatag
NVG_SCAFFOLD1_6520291	1	6520291	cagggcagccaactggccccgcgacctgaagcatcggtggagggcctcgtgtttgccgtc[A/G]cccggcgcgtagatcagtcgcagactcgacttgccttcgaggtagacgcgtcccggaccg
NVG_SCAFFOLD1_6584194	1	6584194	agactgtgacaattaaagaacaacaggacgtctggtgttatggcgaatcaagtactggca[T/C]tgtaggctggttcccgaaatcctatgttaaaatggatgtagcgaatggtcaagctgccac
NVG_SCAFFOLD1_6630065	1	6630065	atcatcaaggcaaactcttctcactgtactactttcactatcagcaaagaaaactgattt[T/C]aattcctgagatactgcaagtcctgaaggttgtgctaagctggcagcatgtggataagta
NVG_SCAFFOLD1_6652351	1	6652351	gcactgctgctcgattaccacgtcgtcccagcagttgaggtagtgcgagcagctcttcgg[A/G]ctggggaactggcccctgtccttcaggcagccggccggtctcacgggcttgccgggcttt
NVG_SCAFFOLD1_6693166	1	6693166	cggggtgagggtaggtcggatgtggaaggacgcgaccctgagggccgatcacgtcaccaa[T/C]gggacagctgaatccgtcgtcgagggtctcccggttcgtgtccgagcacgtcctcgtcgc
NVG_SCAFFOLD1_6720597	1	6720597	gatggcttggatgaccgcggcgacggtcaggccgaaggagaagctgatggcgagagtgtc[A/G]ccggtgatggccgaaccgcagccgaagaagttcagcaacatcgtgcccaggaattcggct
NVG_SCAFFOLD1_6771053	1	6771053	gtcacgaattttgccagtcggcacaaggaaaaagtactgaggactcagagcatctttgct[T/C]aaatcgtagatcttgacaaaatcggcggtaacgagtgctaattgcgtctgtgagccaggc
NVG_SCAFFOLD1_6783483	1	6783483	tcaaacgttcatatttaaacatgactcgtaagggcatgaaaaaagctacagatgtgattg[T/C]aaacaattaacagtgataaagagttaacattatttcgctgactgtttattgtaccttcgg
NVG_SCAFFOLD1_6791268	1	6791268	taccagatgatagtaatttattaaatgcttcacggttagaaatacatgctgggcccctag[A/G]tacaagtgctatccaacaaagtattaatcaatcagattcagatttgaataatgagtccat
NVG_SCAFFOLD1_6792631	1	6792631	gatcaagcatcgcctcttcttttagagcaaccacatatttcaccacttgatttcgcatct[A/G]tcaaagcaccatcagaagcttcagaggaacaatctcccctcaaaacacccgtggatcaac
NVG_SCAFFOLD1_6794428	1	6794428	acaacgttgtgatccagaaattttaatcggctgggatatcgagtttctgtcgtggggcta[T/C]ctatttcaacgagcatctgttttcggaaaaaatttgagcggaaaaatttcccgcattcca
NVG_SCAFFOLD1_6805278	1	6805278	gtgctgaggattcagcagccacttgttggcttgctccagacgacctgctaccgtgtgagc[T/G]gtctgtacagttcccgacttgtcagcggcaacgattgccgacgagatgttcgagcgcagc
NVG_SCAFFOLD1_7169619	1	7169619	gataacctggtcgtacttggcgttgctgtcagcagtcagaagcgatcccttgaactggtc[A/T]gcagcggaggcgatgctggcacgctgggtggccttaaggtagtccttcattctgtcgttg
NVG_SCAFFOLD1_724106	1	724106	catcagcgattcataggaccaaatggcaaaaatcctgtcggtggtcgcgagtctctcgtt[T/C]gttgtgctccacacgtgcatagtgatccagagtagagagaagaaccagataagccagatc
NVG_SCAFFOLD1_7294102	1	7294102	atattctcgatttcgaattcctcccattcgacgccgccctcggtcatcggttcattgtcg[T/C]cctgctgatattcctggtactgaggtgtgatctttctcatttgatgttgttggcgcatct
NVG_SCAFFOLD1_7300084	1	7300084	gacagctctggaagccctctcttgttcctctcgttgctgcttggctttagctctctccct[A/G]ctggccctttccatctccgcacgttttgcgatttcctccttcaatacgcggaacttttcg
NVG_SCAFFOLD1_7302524	1	7302524	gccaacctccacgccctcctggccgtgtctcatctgtttgcggtggaagtagacgttgcc[A/G]agatgcagcacactgctcaggattttgaatatcgtgtcctgctcttcggacgtgaagccc
NVG_SCAFFOLD1_7493296	1	7493296	caaaatagcctacgaaaattatctctacgctgcgaatagagtaagcgcagtgggtgctct[T/C]gtaggcgagatgattgatttcttggtggacatgggctctgatccaagaaacatctctgtg
NVG_SCAFFOLD1_753452	1	753452	ctcgaacatctggtaccagaccataggacctgagccaaccggatggatacgaccacaagc[T/C]gcaccaagattcttgttcttcttcatgagatcgaccagaagcttcacggctaacggttgg
NVG_SCAFFOLD1_7720574	1	7720574	caaagtttctgcttttagctgatcataagccactctgagacagtctgttttagaatctgg[A/G]tgtatcttccacaatcttattgtagcatccagcgaagtagaaactaagagatcattgctc
NVG_SCAFFOLD1_7731828	1	7731828	attggtgggtcgtttggcatcattttgaggagtaacttctaatattagttctgtctgatt[A/G]tgatcaatcgttatttgtcccttataatttcgaagtgacaagatattagtaaaagaggct
NVG_SCAFFOLD1_7773566	1	7773566	ctttatcacatcctctggatctgtgccttgtaacctttctccaaagagtgttaggaacat[A/G]gtaaagttgataggacctggagcttcgttcatcataccctccaagtactcatcagtagga
NVG_SCAFFOLD1_7773722	1	7773722	ttctttatcgatgaaaccatcatggttgtgatcaatcatgttaaatgcttctttaaattc[T/G]gcaatctgagcctgatcaaacatggcaaagacattggaagtagcacgctgcgcacgcttc
NVG_SCAFFOLD1_792034	1	792034	taccacatctacattgataggataagatatctccatcctctgtttcctccaattctgcag[T/G]actgactctggcatagataagtgctccttgagcttctagatcagcttgtctgcactttat
NVG_SCAFFOLD1_7944508	1	7944508	gtagaagtagctggcccacaggcccccgtagacgagggcgaagacgaggaagagggccag[T/C]cgtcgtgatttgctgcgcttctgtctccgcctgagcctccactccttggagaacgtgtcg
NVG_SCAFFOLD1_7949331	1	7949331	tggtaatgaagattacggttcgagtaaagtccggaggagggaaagacgctccttagatag[A/G]agaagtagatcgcgatctcgatcacgttccgcaagtcggtccccttcacgatctcgatct
NVG_SCAFFOLD1_8001603	1	8001603	ttggcagtttgcgctttgcaagggtacgggactagccggaggtggactcgttccgctgct[A/G]cttgaattgaatgaagtattttctaggacaaggtacggactgtatcgtgtgactgtacct
NVG_SCAFFOLD1_8052956	1	8052956	tatgtttggtggctttgaaagataaaaatgcaaagagagtttatgatgaagctctaagtt[A/T]cctcaagacatgtactctagataagaaacgtaaaagggaatttcgagacaagtttgctga
NVG_SCAFFOLD1_8053783	1	8053783	aaataaaacttgttacactgtgtattacctggccacaaaaactgaattatttggagaaat[A/G]ttcgatttaacaccctcacaaattattcatcaaccacatatgatgttatttgcaggattg
NVG_SCAFFOLD1_8158579	1	8158579	caacatcgacgagaacaagtacgacttcctcgagatatcgagacagaagagctcgagctt[T/C]tcgttcgacggcttccccagcgaggacgagacgcccagcgaggacaagctccagaactcg
NVG_SCAFFOLD1_8190513	1	8190513	aaaagactttccttaattgtattgtacagtacatgttcagttatagatttccatgaatca[A/T]ttgctgtatctactttagaataaaatcttgcagtttctcgacatatggcacgaaaacatg
NVG_SCAFFOLD1_820295	1	820295	cagcgcaatactatgtaggtgagcgtgtgaagtccgagtatccaggcaaaaagtgcaaaa[A/G]ccgtcgtggaataagccacagagggcataccaagctcgccgaggatctgtttggacaggc
NVG_SCAFFOLD1_8206093	1	8206093	ctggcgccgcccgcgacgccttcctcgggctccggaagctttctcctaccttcaatttta[A/T]gcccgggttttaccgggtcagcgcctgctgcaccctcttcgcttgctgccgttgctgcag
NVG_SCAFFOLD1_8206806	1	8206806	attgataaacttgagggcgtacttctcatcctgacgatgaagaaggagaatcgtgtcgtc[A/G]agaagaacgacatgcagatcgacgggtttggctttggcgacaacgcgccactgaagagga
NVG_SCAFFOLD1_8284408	1	8284408	ctcgagcatcaagatccactttttcggtggctcgccccaggtgtttaaacctggaatgcc[A/T]ttcgatctgaatctcgttgcgtcgttccacgatggctcacccttgagagcagcgcagttg
NVG_SCAFFOLD1_8542411	1	8542411	gaaattcgtctttgaagacgtagcaatagcaacatatcttatactattatgggaatcaga[A/G]agagaaaatttaaaagtccatgaaaaacagtcgttcttagaccttggttgtggcaatggc
NVG_SCAFFOLD1_8590247	1	8590247	acccctaactttttcagtcaacatcaatgtgtcctgcacatcagcataaggtactactcc[A/G]ttagctaactcacaaatagttattccaagactatagatgtcagatttttcattgtaaccc
NVG_SCAFFOLD1_8590783	1	8590783	tcatgccctgatacaaaagcattgaggtaaggaagaacatttggatgttgtaagtgcctt[A/G]ttgtgactatttcttgttgaataagactataatcctcagagtctttatcatcaatgaagt
NVG_SCAFFOLD1_8635865	1	8635865	aaagtctttttcaacttcacgatttgaggcttcttcgataaaaagccaggggtgacaggg[A/G]ccccctaaaaacgacggtcttttcattccatgctcgagcactgatttgatagctggacat
NVG_SCAFFOLD1_8645369	1	8645369	tctcaactcgtttatgcagaaagttgaaaaacattgtaccgctcaaagtaccagcattgc[T/C]gtgagaccgcgaagtgtttgccggtacttcggcgccggctccaaggacaattacgtcaac
NVG_SCAFFOLD1_864922	1	864922	ggacggaggcattgtacaccgcggaatccatgacgggcgcgttgtcgttggcgtcggtca[A/C]gttgactagaagctgaatgacgctgcgaagcgatggctcaccggaatcgcgaacctcgac
NVG_SCAFFOLD1_8690372	1	8690372	ggttgactgtgcagaaagataattattttatggtaaatgcaacattggatgaagagtccc[A/G]tggacatgacgatgagaaaggtattgctgactggtcttccaaaagattcgaacacataat
NVG_SCAFFOLD1_8696752	1	8696752	tactaaagattcttcacggaagcgcaaattttctgttggaacaaaaccgtcaaggaatat[A/G]tttatgccttctcttacagagaagggcatagtaacaactccataagcaccaggcactccg
NVG_SCAFFOLD1_8708209	1	8708209	tgaaggtcaaaagccaggtacttctggccttcgaaaagctgttaaagtttttcaacaaga[A/G]cattacacagaaaattttattcaagcaatactcgatgctttgggtgataaattaaatcaa
NVG_SCAFFOLD1_8726919	1	8726919	agatgcagagccacgtcacagagaagaactagttaatttagttaatgaaagtaaagctcg[A/T]ataggagattgtgatcaaatttcttctcaactgggaaatgctctcagtgagttgcaagct
NVG_SCAFFOLD1_8742434	1	8742434	atggacaacgtacatcattatatggacaaacgaaatttcgttaagcccaatccaaaagtg[A/T]tttatttcttgctatgtcatatgataattggcaagtaacaattacattatcaaaagagag
NVG_SCAFFOLD1_8781888	1	8781888	ccacactatgagatcttcattcttgaaaccattgttgctttcattttcaggatccaactc[A/G]taaactggctttttccaattctttggtttttcataatccttaaaagcttctctcagattt
NVG_SCAFFOLD1_8789370	1	8789370	actaagttttaaactctcgctagttgccatatctgtattggctgttacaacagccaaaat[T/G]atggaattgggattacagatgtatttgagaactaattgacgaatttgactttcaatatct
NVG_SCAFFOLD1_8793330	1	8793330	tctactggatcacatggctgacatttatcctaccctgaccgtgaaaaatggggttttagg[T/C]cacaaaagtgacatagagacgacgacaatgctccagtataaagagcacgtgtgtaaagca
NVG_SCAFFOLD1_8794320	1	8794320	tcacacaaagagcaagaaagcgcttgtagataccgaggaagatgagcagaaggaaaatac[A/C]gatagccagcggatagatcgtcgcgataatgcagacgaagaaaagaaagctaaggagcga
NVG_SCAFFOLD1_8803368	1	8803368	gttgcagggcgactactacgacgatctcgcggacaccgcggcgatcgagcgcttgcctcc[T/G]gtgctcactaaactgcacaacgagagcagcaaccgattcctagacgatctcgttcactac
NVG_SCAFFOLD1_8817662	1	8817662	tcattgtccatcttacatatgtatatatagattatattttaaaactttatattcacagag[A/T]aagatttatatttcatcaaaagatgaaataatagtcacattaggccggttagttttgaaa
NVG_SCAFFOLD1_8996929	1	8996929	gaacggagtactgctttatgatgggcagagcggcgagcacttggccgtcgagctgttcaa[T/C]ggtcgcgtgcgcgtctcgtacgacgtcggcaattatccgacctcgacgatgtacagctac
NVG_SCAFFOLD1_9004889	1	9004889	tcgtatgtagtcgatattgttgatggcgtaacaccaggcaaccgacacgtcaaattgctg[T/C]accttgccgtacacattcgcgggactctcgtcgtcggccttacgctggctctcctctgcc
NVG_SCAFFOLD1_9006989	1	9006989	accgcggcgcttggacttgttcttcttctcgaggacgtaccacatgacgtggccggtcac[T/G]ggaatgtctttcagggctatccgggtgctgccgatgaactcgttgtcgtggttgccgttg
NVG_SCAFFOLD1_9057054	1	9057054	tatcgaatttgcacgccgtggttcatgcttcttagtaaatactgctgaccgagttattcg[A/T]gtgtatgatagtgctgaagtattagcttgtggacaagatggacaacctgaacccatacaa
NVG_SCAFFOLD1_9061113	1	9061113	tgctctaggttttggtccaccagctcgtttagccatgataatttgatcgatttttagaat[A/C]gtgcatgcagcgttaacggcatatttaatagcccacagttttgttagatataaatccagt
NVG_SCAFFOLD1_9062451	1	9062451	acgaacagccatcatgttgtacttattaacatagtaaagtgccatgtcaccaaatttacc[A/G]ccagatacaacaacagttgctccactatcagcaatagcttttatttgcgattctaacaga
NVG_SCAFFOLD1_9063249	1	9063249	aatgataacaaagtttgtaccatctccaacttctgcttcttgcatctcagatgcaagaac[T/C]aatagttttgcagctggatgttcaacatccaattccttgataattgtagcggcatcgcta
NVG_SCAFFOLD1_9068008	1	9068008	cttccctggacgaatacttgtttttacttctagatctgcttcgactggatgagccgtctt[T/C]tgcattttcaccataacgcgaaagtttcttgcgcgaagaacttttactacttttactctt
NVG_SCAFFOLD1_9091496	1	9091496	tgccatgtccattataggtatgacttcttgaggatatgacactaactgcttgtataactg[T/C]tcatcaaatgcctttagatgggcgcagttaacattcatgtatggttcttctagggtatga
NVG_SCAFFOLD1_9116105	1	9116105	ctggctctcgactacgcgcggcaatatttcgagctgttctacgagacacccgaagagata[T/C]taaacagcgtgctggagcacgggccgcgcttctccgagctcgagtacatcaacgctttcc
NVG_SCAFFOLD1_9149691	1	9149691	tttttcttacgatgaattgtgtgccttttatttttgggcacaatgtcactatcaccagac[A/T]gtgactcttgtaaacaaaaaaggtccattgcagttggcggcggagcagcagtttgccgtg
NVG_SCAFFOLD1_9155920	1	9155920	aaaatctctggaaattcgcgcagaacactctcgtacacttaaaatcttcgcaacaatatc[A/G]ttattttgccaacgaccccgccacgtttctccacttggagatacagctaactgcgtgtgc
NVG_SCAFFOLD1_9160845	1	9160845	gtttagcatcatttgtataaagtttcaatttttgaattgcttgaaccaacttgaactgta[T/C]attataaatcagtaagactgcaccttcttcatgagcatctgcaccataagcagctatggt
NVG_SCAFFOLD1_9161258	1	9161258	tcacaactttgtctgcttctcctgtgtagttttcaccattcagtggaactactataaagt[A/T]atatacattctctaactttgtgagggcacacatgtatatttcattttttacacaaaccag
NVG_SCAFFOLD1_924792	1	924792	agagaattttggtgcctcgtcgttctcgtccaggatggtgacgcgaagatgagtcgacac[A/G]tacttaggattaggtcctccatctctcgccaagaccttcagctccacgcttccctgtatc
NVG_SCAFFOLD1_925121	1	925121	cgtgatcgttgacgtcgttgacgtggatgaccaggtaggctgttgccgatctcggaggtg[A/T]tcccttgtcggtcgcgacgatcgtcaagttgtacatggggatctcttctcggtccagttt
NVG_SCAFFOLD1_9384502	1	9384502	gctgcagtcttccctcaaacgcgcgaaactcgagctcgactggtacaccaagaacgctcc[A/G]aaaattctccaatggctggataagaataatccccgagcggagtatcgactgccgactttc
NVG_SCAFFOLD10_1378245	10	1378245	tatatgaggttctatacagttaggaaaaccctgtcctttcagatttctataccagtaata[C/G]agcaccagaaaaccagcaagaattgctgtgggaagtaaaaatgtttttacaatagcttca
NVG_SCAFFOLD10_1945756	10	1945756	ggcgggtgctgctggttgtcctgctggcggtggatgatgctgtatcgtttggttcatctc[A/G]ccgtcgacgtccattccggaaccaacgccagctccagcgcctgcggcgacgttgccaccg
NVG_SCAFFOLD10_256739	10	256739	taaccgatcacctggcttcaatctaccatcttcaactgcagcacctttaggaagtatatt[T/C]ttgatataaattggacagtgacctccagcaggattatctcttgtggtaacgctgaaaccc
NVG_SCAFFOLD10_2628080	10	2628080	tctagcatagaggagagcagatttgatgaacaaggcatggaagagcctgtctctcacact[A/G]aataatggattttgattgttgttgttccttgccctgtttagattattgttgttgaaaaca
NVG_SCAFFOLD10_3163795	10	3163795	aaagccgaaagtaagaaaagcagctcaacatgcaatttgctccatattaaaaggcagtga[T/C]atcatgagaagtgacaatcctcctccataccatccagcagctcctcaagttgccaaacac
NVG_SCAFFOLD10_867297	10	867297	cgccgcttgcaggacctccggagcctcgggtcttcgcgttcgactgatgcttccccagcc[T/C]gtcaacatcgcgtttccgtggtggctctcctcgggatatggcagagacgcggtcgagacg
NVG_SCAFFOLD100_256054	100	256054	gattactacaataggtccagaactgcaaggaaatacttcttcaatatgcatggctcggtc[A/C]tcatttttgtgcgcttgtgccataatgcaagatcatcaggactctcttgtccaagctgag
NVG_SCAFFOLD102_109923	102	109923	tcgaccatattccaatatatccttccattctttgaataatgctagtggtaattttggttg[T/G]gttagggggttccatgttgcaaggtgttctttgaatttgggaacgataaaactgcatgcc
NVG_SCAFFOLD102_447721	102	447721	gcccggcagcggctcgtgcgtgtagtagacgccgtcgtacttgcgcggcttgtgagcctt[C/G]tcggccccgagactgtcgctcgactcggagagaggcgaggcagcccgcagcttgagcggc
NVG_SCAFFOLD108_111289	108	111289	actgtgcttgcctagataaaacttgttgaaaatatcctgatactgaaccatttcgggtgg[A/C]agcgttacctccatcaccggataagttggccagtaacccatcgtcagtatcgatacagtg
NVG_SCAFFOLD108_411232	108	411232	ccagaaccggccgaccagtgaactccaaattcacttgatattacacaacctgagtctggt[A/G]attggtccaatggacaatgagagcctcgagagtatcaagatgaactacgagcataagcta
NVG_SCAFFOLD109_237109	109	237109	tcaaagattaaaggaaattatctagatgcatttgctcgtaaaaatctgtgggatgtaggt[A/T]tagattatcttcatggaactggccatggtgttggatcttacttaaatgttcatgaatatc
NVG_SCAFFOLD109_311331	109	311331	agcttatgatcttaataatgaagaatatactgaacctcctgcacatgcatgcagtgtcac[A/T]aaaagttttaagaaagatgttaaggccaagtcaaagagtaagaaggttgaaactataatt
NVG_SCAFFOLD109_385768	109	385768	ggcatgaattttggtaacaatcgttcctacttgactattctccggtaccgaggcgtaata[T/G]ataggcaccagtacctgcttcgaatcctttctataaacatcaaccaaattgctcggcagt
NVG_SCAFFOLD1099_72775	1099	72775	ttgctcagattgttccaatttatcagataagtcgaatatttgtccagttgtgtagtcagt[A/G]ttagttaacaaactagaagaactcagagtattgacccagtatttattccataaagaatca
NVG_SCAFFOLD11_1008724	11	1008724	attgtagaacatgttgtctgaagtcatctgcatcatcgacgcattatggtcgtcatcgct[T/C]acaatatcttcactttctgaatttctccttttcatattaattcgcctgaactttgatttc
NVG_SCAFFOLD11_12431	11	12431	tagatgaggagctgctcaccgagcggcccatgatgtggtggcggttgggcgacatgagac[T/G]gtggaggatacgtgtagtagagatgctccatttggggtggtgggggcggagcaggtggtc
NVG_SCAFFOLD11_1397769	11	1397769	tatgcaagtacctgctccatgcacacgtctaacatttgtgcacctggatgtttcatttct[A/G]tactatgagatttcttactattattttcaatatttgtgtcatccaatttgaatattgcct
NVG_SCAFFOLD11_2283964	11	2283964	ccaccgccgcttagtcccgccgccgcctcgccattgcggggctactgccatagcgaaatc[A/T]gctgttgcagcagccttgccctcgccctcaccgacgagcggctggtccatctaccaaggc
NVG_SCAFFOLD11_2567079	11	2567079	ttcattcaaagacgcattttactgcccccttggtaaggatgacgaagcacagaagaaaaa[A/G]atggaactcggcatgaatcagtacagtgatcacctagccctggccgaagctctgaaacgt
NVG_SCAFFOLD11_2910068	11	2910068	gagcaagtccttctcctcgtgcatgcagagcggcaggacgccggtgcgctgggtgatgtg[C/G]gcctggatctcggtgcgggcagccgccacgctctcggggagtccggtgacctcgaagacg
NVG_SCAFFOLD11_553318	11	553318	agaaataaatacttttctaagagcctttgcagctattacagcgtgcataaattcaacagt[T/C]aaccttctgcaaagtatactttgatccctgggtatatgtgccattgatgggaaagtactg
NVG_SCAFFOLD110_134000	110	134000	cgactatatacgtatacgtgcgcgcactgacacgagaaagacgttcgctcgcggcagaca[A/G]ccgtgaaagcggattcggtcaccaaaattgacgtttgccattaagctcgcgcgcccgctc
NVG_SCAFFOLD110_526239	110	526239	ttttaaattgtaatccctcagaactgtgttattacgatttatagcagttttagccattga[T/C]gccgcaagaacaattgactttgctgtgtagaatgtaccagtcattggaaagattcctcca
NVG_SCAFFOLD112_105220	112	105220	actggttctccacgaaaaccccaatatcgatcctatcagaatggaggtcctcattaagga[A/G]gtctccacggatctgttatcatcgttgcaaagcatctggaacggagtcgataccggggta
NVG_SCAFFOLD112_553558	112	553558	atggaatccgagacgtcaactagtctaagccacacagcaagtttagctgtacaggctatt[A/G]cgaatctcttagtgcagacgttactgctgccatgtccaggtaatcctaataatggaatgc
NVG_SCAFFOLD113_215193	113	215193	gggtacgattttaacaggtttaccacgtcttgataaaaatgtgtaattcgaagaggacaa[A/C]atttttatgcgatcttctggatcgactggttttgttactgcacctaaatcgatttcggca
NVG_SCAFFOLD1135_6123	1135	6123	taaacattttccccgatgaacttgtcgctcccctttgttgttatcaaaatgtagaaactt[T/G]gttcctctatgctcacataacgaaccttcagaactctctgatgtgctcatgcatcttctt
NVG_SCAFFOLD1135_6231	1135	6231	catgcatcttcttctagaataagttctaactctctcatgtggcgaggatggtattgattg[T/C]gataggattggatcagactcaagagataaacgagcagattcccttctgttacgcatttct
NVG_SCAFFOLD115_223353	115	223353	caagctcttcacggactcgataagcccgaaatgccgtttcccggcgttcccctgcgagct[T/C]ggctacgacggtctgatcaaaggccagtgcttcccttgcggcacccacccgggagctcct
NVG_SCAFFOLD115_426706	115	426706	attctactgggagacgcacacgactgaggacaaattcttctcttacaattttgacctgaa[T/C]gcgggtgacatctacatcaagtggatggaaggagcctctacgaatttgagcttcaatctg
NVG_SCAFFOLD115_464414	115	464414	tttgaagttgaaacgtttctgtacaacagaggtcaactccctgattctccttcccttctc[T/C]cccaggacactctgggtgtgagtggccataaggatgatttctgttctttgtggtgtgaca
NVG_SCAFFOLD116_340291	116	340291	tttacaacgggaaactgctaaaataatacaacaaatgcgattagaatcgtggttgaatcc[A/G]ttctcaaacgatcttgcaatgtacaagggcatgcatcacgatcttcttcttacgctacct
NVG_SCAFFOLD116_561227	116	561227	gaagaagagccgccaaggcgcgttccgctcttgcgcgccctgctccttcgcgtactgttc[A/G]cactgagagatcgcgtccatgacgtggtcgccaccgctgcccagtgacgagaccttatca
NVG_SCAFFOLD1169_20704	1169	20704	caagcaattatcacaaaattttttaatgaatgaagcactaacagataaaatagtcaagtc[A/G]gttggaaaaatatacaattcacaagttttagaagttggacctgggccaggcggaattacc
NVG_SCAFFOLD12_1454725	12	1454725	ggtcataaggcagacctacgcccttttgtgttcaaagctcgcgagcaatatggttgttag[T/C]ggtgaagtctttgccaaagagctgctgccctatttgctcgaactttataacgacaaagtt
NVG_SCAFFOLD12_1977272	12	1977272	tacctgacacagatttacgaggcgtttcgtggagaaataccacatattaaacacccgaaa[T/C]tggaaccagagactgaggacaggcctacgttttcacaaaagctgagcgaactcacggctg
NVG_SCAFFOLD12_2428141	12	2428141	tatgggatcggtgaatatgggtctgccggtatcacagcatcgtccgggtgtgggtccgga[A/G]ctggcgggttgcggtgccgtcggtggtccacccgaagtctgcgaggccgggctgaccgag
NVG_SCAFFOLD12_2701234	12	2701234	gttcttggcaagaagcatattgctgacttcggcaagtctgtttacaggaactcctttctt[T/C]tcatcaactaatacatcacataccatatctatggtaatggagctttcatttcgattgtct
NVG_SCAFFOLD12_3030530	12	3030530	gaataccgacgaagcaaaccatacgatcggtggttcgccttttgagcctaataattcagc[A/G]tgactagataagtgcgatgccagttgtgcagaggcagcgctcccgttattcagcaatgaa
NVG_SCAFFOLD12_40503	12	40503	tatatacgtattttaacaattttaaaaggcacagtcaaacgagaattgttaagacgccgc[A/G]aggcacttattgaacaatctaaaaatgagttatctctaattttgcgaactagactcataa
NVG_SCAFFOLD12_446569	12	446569	agcctcggcctgggcggccttgggatcctcggcgatggccttgagtcgcttctgtttgcg[T/C]cggtgcagcagctcgacgattatgtagccgatgctgccgattatcaggacgttcagcatc
NVG_SCAFFOLD12_764190	12	764190	ctcattgtttcctaatcatcggttattagatgaaaccagtttgtgggtgtgcccaataaa[T/C]gactctcccaagccaccatcatccaggatcaccttgaccttcccagtgatcaacaatgca
NVG_SCAFFOLD120_279898	120	279898	ccaaccagcaccgacccagcagccaccaaactattcaaatccgagtcagaacgaggtatc[A/G]tcgggtggctatcccgattacggcagtcagccgacctcaggccaaggcttctcgtctacg
NVG_SCAFFOLD120_329716	120	329716	gataccaaccagcttgatggtagcagcagccttcttttctcacgttggccttaagacgct[A/G]ccctggattctagctggtgaggtgtttcctccagaagttcgcagcgtagccacgggttca
NVG_SCAFFOLD120_51380	120	51380	ttcacacatccattttctactcaccttagtggagaccgtcacaagacaacagggaccagt[A/G]tatttgatagtatacctaccttaggaatgccaaaagatgttttgaatgaagcgatacaag
NVG_SCAFFOLD121_13028	121	13028	ggccaggtggaagcgtgtcctgttcacccgtaccattgccattgtgccaaccttcttcgt[T/C]gctttctacgccgacatcaacgacctcaccggcatgaacgacatcctcaatgcggttatg
NVG_SCAFFOLD122_118525	122	118525	gcacgcggtgaaggtacctgttactgcaaatctcaacgccaacatcccaggctttttgcc[T/G]gtacactgcatccaccagttgctcaagtcacgtgcctttgccaagcacaaggtgcccatc
NVG_SCAFFOLD122_33348	122	33348	gagccgctgctcctgctgctgcgggttggggctggggcaggcctcgctgttctcgtcgat[C/G]gacgagagcgaggagatcttgggaatgcggcggaagtcctcgagcgaggcgtccggccgg
NVG_SCAFFOLD123_174844	123	174844	cagaatggttgaagatgcagaagcaaagggaattttgaagcctggctgtacactcattga[A/G]ccaacaagtggaaatactggaataggattggcgatggcagcggctgtcaaaggttacaag
NVG_SCAFFOLD126_609218	126	609218	ctctctggactgtcaaggcgagtgtcccggcgaagacccgatcgaaacctcggtatacct[T/C]gctcacctggactgcgagaagttctgccaatgcagcaacggtcgagccatcgttcttcat
NVG_SCAFFOLD127_489751	127	489751	ttggtagacggcgacaccttcggacctactgctcgacgattgccgtctcgtaggcggtgg[A/G]ctgctcgacctcagacccttgagaacgacgctccgggagtccaggatcaccgaaccttgt
NVG_SCAFFOLD127_747256	127	747256	tctatatcatcttacccaatgccaaataaagctttggcaaagagaatggcagctttacag[A/T]tgtgtgtctgtctgcacaaggaaaatgagatagacgactatctcctacccgtaggcaaag
NVG_SCAFFOLD127_8402	127	8402	gcgagaacttctgaacaaagtcgaagatgtgaagactgcgaagaaccagttgatagaaga[T/C]aagcgcataagactcgagttgaaactaaaacgagcggaagagaatcgaacgcagcacttg
NVG_SCAFFOLD129_162749	129	162749	tttaatcaaatcagcagttatgtgtcgacggaggaactttgaatttcttgcatttcatgc[A/G]tttggtccaatggcaaaaattttagttgaactatgtattataggatttcttctaggaaca
NVG_SCAFFOLD13_1104509	13	1104509	caaaaactctacaaattgtggaacagacattaattttctttttggattaccaactatttc[T/C]tcaaaaactttttcgacatcggaacgctgtgttagagatttgtagaagttgaaaaagtct
NVG_SCAFFOLD13_11445	13	11445	tttcaagtattttcctatctttctacatatttgctttagcatacatattctatgtggttt[T/C]attataaatcaatggatttgaaaggtttggagtgattttgtttattaattattcattaag
NVG_SCAFFOLD13_2018723	13	2018723	gtatccgttaattacgtccgatatttccaagtaatcaaatccacatttaatatgatcttc[A/G]atatcaaaatctatgaaagtaatttgaatagcacttcccgcggcaacgcgaacatcccag
NVG_SCAFFOLD13_2315255	13	2315255	taagcacctgcaggtgcagtgcgagaagacgcacatgcgcgtcaacatcgagttcgatcg[A/G]cccttctacgggatgatcttcagcaagggattctactccgaccctcactgcgttcatctg
NVG_SCAFFOLD13_2593414	13	2593414	aattgtttgtgtgagatggtttggggggaacttctgtattgactgatggtatgagcgaat[A/C]ttgactgaatgcgatgtttacttttagaaattttagttcggtttaacttttcgatgcgac
NVG_SCAFFOLD13_2903298	13	2903298	cttcagcattctcatgtatcacggcttcctgcctaaggatctcttcggtctcagagttga[T/C]tgggagaaccgggcgatcaacgacttgaaggactcgtacgggcagacttgggactaccag
NVG_SCAFFOLD13_457630	13	457630	gctacagattctgtggttgcagaagaaaagcccattgagaaacctgtggagacagctgaa[C/G]caattgaacaacaagtggttgaaccagtagttcaaaaagaatctgcacaacctttgctta
NVG_SCAFFOLD130_120304	130	120304	tgacgcctttgaggccaaaaagaacggcaggccttacgttatggctttctgtggtgtcaa[T/C]ggagttggaaagtccactaacttggctaagatctgcttctggttgatcgagaacaacttt
NVG_SCAFFOLD130_60179	130	60179	ggcatgttcgatggccagtttgctgctggcagcaggtgctcctgggatgcgtcatgcact[A/G]ccaaatgctagaataatgatccaccaaccatctggtggtgttcaaggtcaggccacagat
NVG_SCAFFOLD1313_11341	1313	11341	taatatccttgcgacggatctggcgtctcatttcagaagcgttgaagaacagcgagatgt[C/G]acgaaacaaggatacgataaaaataatccaaagcatcagaaaatattgcatgccatgttc
NVG_SCAFFOLD132_131913	132	131913	agtcatgggaataccaagtataactacaaatctttcaggatttggatgtttcatgcaaga[T/G]catgtggcggatccaatgagttacggaatttacatagtcgatcgaagatttatcagttta
NVG_SCAFFOLD1329_2408	1329	2408	gacccagtcgattacagccgcagtagtgaagctaacgttattgctgaaacatgacaagaa[A/G]aaaccgatggtcacgcgtttcgctagccgtgccaactcttccaaaggttcaaactcctca
NVG_SCAFFOLD133_38957	133	38957	gatccagaggctcaccgacacctggcacctgctcaggcagaagcacaccgacgaggcctt[T/C]accttcgaggccaagctcaggcccaccctgcgggcgatgaacgagtgcacggatccccag
NVG_SCAFFOLD135_64626	135	64626	caaagtagcttttgaaactatagccaaattcataacagacagcaattccatgttgctaca[T/C]ggtacagaagtagtcaaagctgtggaagaccctggtttacatatgatactaaagaaaata
NVG_SCAFFOLD136_124137	136	124137	gttgactacagagaaccaaaatgttcttgtctctatcgtcgctgcgctggctggagtttc[T/C]tttggctacgacatgggtattagtaggcagattgcacctctggtcaagggagaatttgga
NVG_SCAFFOLD136_77925	136	77925	ggtgaaagtagatttaacttgggatgaaacaaacccagaaagacaagaaatttctcaaaa[A/G]ttgaactccggtaaactagatgaaattgataaaactgatattcaagcttacttggcaagt
NVG_SCAFFOLD137_21447	137	21447	agctgccatatcttgtagcttatatactgtttcttggcagtttgatccatgttgtcaata[T/C]caagtggaaacagataccagtaaattacctcatgttgaagtacttgctgttttaggacct
NVG_SCAFFOLD139_216485	139	216485	cttgccttggaaaaatcagttcaatctacaaatatctgatcatctggaactggcaggtgg[A/C]cattcttattgtcgaaatcctggcagtactgaaccccaaccatggtgttacgtcgatgtg
NVG_SCAFFOLD14_1047590	14	1047590	attctcatactcgacaaaatcatcaaacagacttggccaagcttctgcatcgtcgtaggt[T/C]cccaaatcgtcacctatactctccgcaaaatttaagaacatattccatgtgtctctgggt
NVG_SCAFFOLD14_1516478	14	1516478	atacaacacgcgctcgaatcgtaacatttacactcgcaatcagacctatatccactatcg[A/G]ctatcgcttaatggtggtaagcgtaggtagcgggagcggcataagccaggggctcgtgat
NVG_SCAFFOLD14_2167377	14	2167377	gagccattcacttcgttggttatcatttctcgaatcaatagcatgttctggtcatcggac[A/T]ctgcatcaaaatgggtcatcaacaatttaggacctagcatagaaaaatctaagagtaata
NVG_SCAFFOLD14_2531804	14	2531804	ccgaatttcaacgaggtgtgggtggggaagttccaataattctactagttcctcaagaag[T/C]ccagcatgaaggagactgtgtgcattttcttggagtgcgctactatacacgagtacagag
NVG_SCAFFOLD14_2923937	14	2923937	tagtgtttattatggatgtgatgctggctgcttggatgctccagtaccgctaagtcaatc[A/T]tatacaaactttcccgtaaaactgacgacaccgctaacggctattctgtacataacttcg
NVG_SCAFFOLD14_3205041	14	3205041	agaaaggtcaacatgcatagtcactggatttgcctatcttttgatagccatgatggtcct[A/C]atagtggatgagaacacgcttgaactaggtttagatgatgcttatgcaagttttaaccac
NVG_SCAFFOLD14_504430	14	504430	ggagatgtacctatcggagatatcgcctcgtcggctacgcagcaacatgtcggtcatgtt[T/C]tgcgcgaatgtacacgtgggcattctgctgagcttcactatcggacccactctgacgata
NVG_SCAFFOLD14_8476	14	8476	attcgaatggaaaataatcaacgcgtacagcgttagggtgaggcataaaaatccagtgac[T/G]gataggtatagcaagatgtcgctgcagctttatcaagtagattacaagagctaccttcta
NVG_SCAFFOLD140_342585	140	342585	aaacctttcaaagagttcaagaagctttcagcatttaatagctgaaagaaagctacatag[A/G]ttgtaccatccttctgcatgaaaactaattgttgaccactatgatgtacgcgaattgact
NVG_SCAFFOLD141_160057	141	160057	ctccgaggcggagaccacctcctcctcgggcttcagcgacgagacgagcaacaaggccac[A/G]cagaccgagggccggcccggctccttcctctgctccatcgccgacggcgaggactgcaag
NVG_SCAFFOLD141_38773	141	38773	aataccagatatggatgccgaaagacttgtaacaccagctgccatagcgcgttatgttgc[A/G]gacaaagaagatatttatgaataatactgctctcattaattataagaaaatcttagtcaa
NVG_SCAFFOLD142_132834	142	132834	caatacactctgtgcactcgatcgaagatgcgttggtgtattatgtgcaatataactaca[A/G]catgcggcccatacagcggcgtgggttattccttgcatgaattcaaatggtaatacccac
NVG_SCAFFOLD143_395769	143	395769	accgatccagaatacgatcacgatgatgacgatgaggatcagcatccaggggttgatgac[T/C]acgatcacacccaagataccgatcatcacagagaagatctgaatggcttcggtgaagttc
NVG_SCAFFOLD143_82742	143	82742	tacatcggctctgttaacatttaactgtgccactaaattttgatcccttctttgttgccg[A/G]ctctcttctgctttgtattcctcgacaactttcttgaactcattggcaatctttataagc
NVG_SCAFFOLD144_286596	144	286596	tggaacggacgtcgtcttgaagtgcgacgaaaggaccctttcgagacattcactaacagg[A/C]agtaattcaaaagtctctacctctccgtcgccgtttttgggcacaaagtcaacaggaagt
NVG_SCAFFOLD15_133709	15	133709	aaactttcgcaacaatccaatgattaattcgcaagaattaaaagactgtggtattataaa[A/G]caaggatccgaattcataagaaaaggtgtaaacggcggctggagagattattttgatgaa
NVG_SCAFFOLD15_1366977	15	1366977	ttgcatttgacaaaccaagctctaggactgctaccggaagattgggtgattgcaggagta[T/C]tattgaatacaagtactaaaacttcccagaaaggcagtcattattgcatttggaaaatct
NVG_SCAFFOLD15_1813105	15	1813105	taactacagtacagcacaagctccaccttcatgctatcctgaaagacatttttgtgctgt[A/G]tgtggtttcccaagcacctacacatgtattccttgtggagctagatattgttcaactaaa
NVG_SCAFFOLD15_2613335	15	2613335	ttccgtttcagcatgaatcaagtcagccaagccttcaatttctgttaagtctaatttgtc[A/G]tgaaaaaatgctctttttgtgaattctcctggtaaagctggttgaaattgaagctgtgat
NVG_SCAFFOLD15_847630	15	847630	agtagatactcctcctttatcagcgcttcgaagaagctctgcccaaggcctgatgtaatt[T/C]aaaggataccttttcctctgtggctggatgaggtattgttcgagtcgttgtggtgttaat
NVG_SCAFFOLD15_9848	15	9848	tgggctttgcctgtttaagaatatttcgcttcggactttgttcaattccgtcgaatgata[A/G]tttcggttttgtataataggcgaaacacgattcacatactgctccgacttgactttcttg
NVG_SCAFFOLD155_12840	155	12840	ctgactgagattgcattctctttcttgaatatactcaatcgacgatgattccattaaaaa[A/G]gcataattttctgttaaaactttcttctttccttcatcattgtcagctgtcaagacttct
NVG_SCAFFOLD159_81120	159	81120	agttggaatactgagagcgctgtggagttttatatcagtgcttttggtttttgtgttcaa[A/G]tatcttttgtgtaagaagttatctggacagagtactctagaatactcagaagtgcttagt
NVG_SCAFFOLD16_1090137	16	1090137	gtggcaagaggcttacaaagctattgaggatatccatggattgatgaatctatcaaagaa[A/G]atgccagtaccaaaaaccatggccaactactatcaaaagttagctatggttttctggaag
NVG_SCAFFOLD16_1228688	16	1228688	ccgcttgatatgagggtcgatgatgaccacaagcttgcgtccttgagctgttagatttgc[T/C]accatcgtttggggatcggaaaaattcttcgggtcccaggtgaagtatcgtttaccattg
NVG_SCAFFOLD16_1699376	16	1699376	tacggaagccggttgcgtgattaataatgtgaagcagataaagcactgcgcggctgttag[A/G]accgaagatattataaaagtcgatcccaacgatttcctgaccaagttggcagattccgaa
NVG_SCAFFOLD16_2199387	16	2199387	caattcactcgtagaagcttgtttaagatgtttgagaacaatttttcaacttccatcggc[T/C]cctgtttcattagtatttcaagagcccgaactcgtatcccgtcttctacagttgtcaaat
NVG_SCAFFOLD16_2704654	16	2704654	aaaaagattacgcaatgatgaagagggtggtgaagatggtgaattattagaaggagaaaa[A/G]ggaaagaaaccaagcaagagtcagaaagacttgaaaatttcggaaatggacgactggatg
NVG_SCAFFOLD16_3056376	1	3056376	agacatgactggcgtttgtcgtttgacaatcaaaagcgcaactttcgatgacagtggtga[A/C]tacttctgtaagatcgctaaacagcctgacaaaacggacacaacgctgtcgatcatagaa
NVG_SCAFFOLD16_3193346	16	3193346	gttagcgatcgatcttcctctggacgaatcgctcttcatacgattgacaaaaatctcgac[T/C]tgcgatctcaaattgtcaacgaaatttctcatttccggatctacctccccgttctgctgc
NVG_SCAFFOLD16_3688487	16	3688487	ctcttggtgaaccttttcaaagacattcttagctggaacatactccagaatgacaattcg[T/C]ccagaatcagatccaaccactatgtagtctttggttccaccggtgagcctgaaggccatg
NVG_SCAFFOLD16_592112	16	592112	agcacccgtgattttggaaacagctccagccataccaccgacagtatgaccaagcatact[A/G]cgcaccccaagaagcaagccctcggcgaattcaccggggccctgaatggcgccctggaaa
NVG_SCAFFOLD16_67485	16	67485	cgcgcgctcaacaccaaccccacgaacgcgaccatcgagaagcacggcggcaccaagaag[A/C]ggggcgagaagaccatgacgctcgaggagttcctgccgatcttcagcgaggtcaagaagg
NVG_SCAFFOLD161_82904	161	82904	atatctcaaacaattgcctcatttcacgcccgaaataataaaacgttgcacagacaaagg[T/C]gtagaaaccgttttcgacgtcatggagctggaggatgatgtacgcaaccggcttttgcaa
NVG_SCAFFOLD1627_4224	1627	4224	cggaatgggcagtgacggtaggggcggtagtggatggggtggtaagctgtcggccctact[A/G]cacgtgcacaggggcagcagggccagcagccgcaagtcctcgagggccagcgacgccagc
NVG_SCAFFOLD163_183668	163	183668	aaatgacaaagaggacaagcaactgcgaggttccttttttgaatgcatcgttgatgtggc[T/C]gcgtacgtaggctggcattgtagtcctatactgatgcctctacttcaacagggactgaca
NVG_SCAFFOLD163_185791	163	185791	ttgggatctcaggtgtcctggaaccgcttggagactcgaaaatgacttgaagcatggtgt[T/C]attacgtctttttgtatcaacaattatcagcaatggctcactcttggtactagttctgga
NVG_SCAFFOLD164_231886	164	231886	gatcagccgtgtcaacacccatgagacggggatggagccctaactttgcagcaagtaccc[T/G]ctcgtcttgagcaggggctgcttcaccttccacaacaacaaggtcatattcgctgccctc
NVG_SCAFFOLD164_23202	164	23202	gtccttttctatttccaacaagaatatttcaccaggctgaagaggttcttcactaaacac[C/G]agcgcattggcaaagcttgctttgcgaaacgccactgtgttgtcatcatagagaacaatg
NVG_SCAFFOLD166_48640	166	48640	agcaaccataatttcatgcttcttgctacgaatacgaaggaatgttaagtcatttgttgg[A/G]tctaaatctcggatgacagaccttgccttgtctgacaactgacttataaggccagcatac
NVG_SCAFFOLD1664_8636	1664	8636	cgcgtcgcactccccgccttcgagtacccaaatctttttgtaaacctcttttactggaag[A/G]tctaaactgatgatcttgttattgacgagcagctccattccgttatcgtcctccaacaat
NVG_SCAFFOLD17_1086417	17	1086417	caatgctgaaacatatttagaaaactcaagcctcaatgacaagaataaaactgaatcaaa[C/G]gagactatcgaaaagaaaacctgcattgattttggaagatactggatttacagtcatcac
NVG_SCAFFOLD17_1537106	17	1537106	atttgaaagaggtgtgttgcatccagttgagaaaggcatcaccttgacacctttataaac[T/C]aagcccttgtcgaacatttgcttgaaaacccaccatatggattccatataccatggatac
NVG_SCAFFOLD17_2081903	17	2081903	gtaacgaactttgaagcctgacggggcgaaaggtacttcaaagttcatagatatgggagg[A/G]cgcgtccacttcttcttcgtgtcggtctccagcaagtcaatttcggcggagagctgagtc
NVG_SCAFFOLD17_2564390	17	2564390	ttattgtttggaattgtcttttgtttaaaaacttaccacctatcacaaatgaaatcccaa[A/G]taatgtctgtttaaattgaaaagccttaagacatttgataattaatgaaattttctaatg
NVG_SCAFFOLD17_65073	17	65073	tatcttgctattcaagaaccattgtacagagtggaaacgggaaattatgaatatcgttta[A/G]ttttaagatgtagacaaaatgcaaggacaaaatttgcaaaattaaggtcagatgtcttgg
NVG_SCAFFOLD17_669157	17	669157	attattgcactcctgaggagtaacgaggaagttggcgttgcttgttttggcatccttggc[T/G]atgtcgttgaacttgtcaagatgcatctcacagttcagcaactcttgcatgtcgttgtga
NVG_SCAFFOLD1710_3520	1710	3520	ataaagcaagttttatgcgttctttcatatctagagtgagttgaggtagttttgatacct[C/G]ttcaggtaatccttcatctagaacagcttcacatagacgcattgaacgatttaaatgatc
NVG_SCAFFOLD172_129838	172	129838	acgtctcaagtgcgttgagattgtgctcagcggtctcgaggaaaacagtaacgccatatc[T/C]gagctggagatcaagttggcctcctttggcgaattgccctctgatgtaaagggtcttcaa
NVG_SCAFFOLD172_158731	172	158731	gctgtctgagttacacacgctctggaacacggtcaccagattatcaaataataaatcttc[A/G]cggctcgaagaagctctcagggatgccgaacggctccataaggctgtacatgtgctgctt
NVG_SCAFFOLD174_146542	174	146542	cctcggctctcccggagtgtcgcccttgccgggttactacagcgcggcagagcagagccc[A/G]atagctgccggaggaggtggcggagctcagaagggtcggcccaggaagaggaagctgtcg
NVG_SCAFFOLD174_5771	174	5771	cctgcacccggatcatgcctggctatccaactctcgccgaggctccagtcaatccgaaca[A/G]ctcgaggtcgagccctacgagctcagcaaggactatagccgttcgctgcccggcagcaga
NVG_SCAFFOLD176_289395	176	289395	ttggcaaaggactgatgttccacttaaattgcggtgttgtaaacataagcgcattatttt[A/C]actttgcacaacaacgtccatttcaatgcctaattttctataaggttagatgataagctg
NVG_SCAFFOLD177_73020	177	73020	ttgacttggtgatattgaacccgcagaaacttctgcattcgttaaatgatcagaaggaga[A/G]tgagagctaccagaatttggccctataattgtaattagtgaattcggtgttggtggtaac
NVG_SCAFFOLD178_332291	178	332291	aacggatgtatctcctttagcgtagttctgtaatacttccatacactttttcttgaacac[T/C]gccatattgtaaatgccaggtttaaggccaagtccttctctggtcatctgctcttggact
NVG_SCAFFOLD18_1034414	18	1034414	ttcagctataaatgtatttttcattgcatctgtacctgggcaccatgatggttctagtct[A/G]gatacttggggtcatagaaaactagctgcactattatcagctcatgctagtttaccatct
NVG_SCAFFOLD18_1367735	18	1367735	actgaatggactcttagcatctgacttgtctcctgatgaaaatatcgatttcgaagaact[A/G]ctagagcttccaaaaatcgatttttcaggtttccagccttcggatgatccctctgttgat
NVG_SCAFFOLD18_1734369	18	1734369	acccatgcaaccgatgtacttgccgttgccctgacgcttcgtcttgacaaccatgttgga[A/G]ttgcacttgggacagcgtaggattggtacgtcctctactggtacagctatgtcggcctgc
NVG_SCAFFOLD18_2224823	18	2224823	atttgtctctttgtatggcacagaggagtaccttcatcctgatatgtatgaaagagcagt[A/G]cttagaaaacctgtaggaaaaagctttggagccactgttgatctttggtctataggtgta
NVG_SCAFFOLD18_2763685	18	2763685	aaagtctttcacgcgtaaagagcacttcatgaatcacgtgatgtggcacacaggcgagac[A/T]cctcatcattgtcaggtctgcggaaagaagtacacccgcaaagagcatctggctaatcat
NVG_SCAFFOLD18_3238289	18	3238289	gttcctgggcctgtacggcgtgagtctccagcgcaaggtcgacccgaacgatacatacgt[C/G]ccgtcccagcgctcgctcaccatctacaacaactcacggctctacatcaacctcgagggc
NVG_SCAFFOLD18_3578272	18	3578272	cgtggagatcgctagtccaccaaagagcgaacctcgacccaaggtcaatcgctactcgct[T/C]aagggaagcaagtctctgatgggtcagcacagcagtagtctcagcagttcaggtagtacc
NVG_SCAFFOLD18_477484	18	477484	tgcgttacacagtaaagcagatcattcagcatttatagctgcagaaaattctttgagaaa[T/C]atgcctgtatacaatgtatatggtggatactctgtcaaagaatttacaataagatggaag
NVG_SCAFFOLD18_67807	18	67807	gatgggaagaattccattattgagattgagaaatccatggggtaatgaagctgagtggaa[T/C]ggcccttggagcgatggctcaccagagtggagatttattcctgatcatgaaaaagaagaa
NVG_SCAFFOLD18_874386	18	874386	tgtcagatatgctcctccgacttgggtgcacgtgatgacggatcaagcaaaggaggaact[T/G]aaccatttgaatacacagttggtcgagactttgagaagtactgatgctgccttttctctg
NVG_SCAFFOLD185_130749	185	130749	gtctagttctaagtatcccgaagacggcgaacaagatgaaggtctagctaccttaatccc[T/C]gacatccaggaaagtgcaacgattgtacaaaatgcaactgctaggttagtggaagctatc
NVG_SCAFFOLD186_295773	186	295773	attactgtattgtacatctctctaatacgtttatcttgttttgctgttatcactgcatca[C/G]gttgatcttcacattcaattgaaagataccaatataaataattagctaaagttgaatttt
NVG_SCAFFOLD188_49123	188	49123	ttacgaatcaagtgatgatgaagaagagcctgccatggatggaaaacagttcttaagaac[A/G]tcattcagttttgtagattatgttcgatctcgagaaactaatactagagaaattcgtaag
NVG_SCAFFOLD1882_5982	1882	5982	gtggtcatgatgcttggatttatgaagttcattggcaccctgcaattgaagttaatggta[A/G]acgtagtcaacccatgaagctgctttcttgttctttagataagtctgcaattatttggga
NVG_SCAFFOLD1882_6909	1882	6909	ggcagcaagacacgatggaactttgcttgctacttcatccaagtccacgtctgcagaaca[T/C]gctgcaataatattgtggaatacaaaatcttggtctcaggcacaaaaattatcagcgcat
NVG_SCAFFOLD189_299998	189	299998	gtttccccagaagcattagcagcttgtgatacgtctaaaagttatgttactatttttcgt[C/G]atttgccccctattgcttttgcttgtattgatgaagcacactgcatttcccaatggtcac
NVG_SCAFFOLD189_300147	189	300147	ttgtaaaatattgagagaacatttaaatgttaaaaatattcttgcattaactgctactgc[A/G]agtaaatatacagtatctagcataattgatttgttgcaaataaaggacgaaaaaacaggt
NVG_SCAFFOLD189_332290	189	332290	catgaagtcgctttttctgttgaagataccgttacttctctcgacatcaaacaagaaaca[A/G]tcgcaacactgctatgctaccttgaactatattttcaatgcttcgtaaaattactcccga
NVG_SCAFFOLD19_1089685	19	1089685	ccagtggagacagaataactcggcaatcaggccgggaaataatgaacagagccagaacaa[T/C]gtgtgctgcacaaagctgaggagaaggctgtcgctggactccacgagagatctgtcggat
NVG_SCAFFOLD19_1558643	19	1558643	tgcacaatgtccataaatattttcaaagagcacttcttgttgacagaagagtacttcaag[A/G]ttcaaaatgaaatttcgctctttagtcatcacaagggtaaaatgctctcgaatttaagcg
NVG_SCAFFOLD19_1843936	19	1843936	actttgttcaaatgcttttttcgcagcttccacgtgatttcctttatgatgttgaatcag[T/C]ggagttcgagtttgtccagcactgctatttcgttcaaatatggctcttgcatttattgta
NVG_SCAFFOLD19_2032672	19	2032672	ggagattccctgcagaataataaagcaggacgaagagctggacggggaaaacagtccgtc[T/C]gactgttgtcctgacaattgttaccaaaggttcccgttcctcgccggcgacgatgacgcg
NVG_SCAFFOLD19_2378215	1	2378215	ggtgcatagtctcacaccatcaacttggtggaaaactgggtaatgcgtggagtcaatttc[A/G]tctcttcgataaacatcaccaataactagaaagttatccaggcccattgcaatcagttca
NVG_SCAFFOLD19_2420949	19	2420949	ccatatcagaactcgactgtcggcgccagcagatgctaaaaatcttccttcgatagaaaa[C/G]gctagcgcgtagattggcgctttgtgcccagtcatcagtcgcacttggttgccggatacg
NVG_SCAFFOLD19_2929250	19	2929250	catcaattatttctctcaagatccaagaccgttcttcaaatttgcgcgggaaatttaccc[A/T]ggacagttcaagcccagtccttgtcatcaattcataaaaatgttggaaaagcagaagaag
NVG_SCAFFOLD19_473227	19	473227	cagtaacgaggcctgtttggtcgatacactcagagatgagaggataggctgaaccgtctg[T/C]tgttgcttacatgcgtgcttctcgaggatcttgacgcgcagtgctttggccatcgtgagg
NVG_SCAFFOLD19_69106	19	69106	ctcggttgtaccggtttggtagcggcacatcgtcgggcagacgagaatcttcatcgtgag[C/G]tcgacggttcgaagcgagagaacgacgatcgtcctcgatgtcgacgggtctggctccgtt
NVG_SCAFFOLD190_59417	190	59417	ccatgtttttgatggacctattcttttactaaatccaaaatcaatgagttttacatatcc[T/C]cgattatctaacattaaattttcaggttttaaatctctataaattatgttcatagaatga
NVG_SCAFFOLD193_171714	193	171714	ggagaagaagatcgagattacgactttctcgcttccgtagagctcttaatcatggaccaa[A/G]tggagattttcttcatgcagaattgggatcatcttctccacgtcatgaatcacctgcacc
NVG_SCAFFOLD193_43632	193	43632	catgtccaaagctcctacaagatttttctgcccgcagatattgattccccataagagttt[A/G]gcttcgattttgtcattacgaccaattttttgatatgcgagacgtgaatcctttgtgttc
NVG_SCAFFOLD2_1140381	2	1140381	cgggtcgtcccagtacctgtagtcttgggatatgtcgtcgaatatgttctggttgaccat[A/C]cgttccagcgttttcacggactggagcatccggttggtcatcgcggtgctgtcctgctga
NVG_SCAFFOLD2_1645853	2	1645853	gtcggcgaagtaaccgtatttcctggcaggtgggatggtgtcatcgagatggttgatcgg[T/C]ctgtaggtgtagtacaggtccgagatggttgggagttcgcggttgatcaagagcttcaga
NVG_SCAFFOLD2_2215602	2	2215602	aaccatcacaggtcgtgttcataagtgtccgaaaacagttcatatttcaaaaaatccgca[T/C]tatgatctatgccattatgatttggcgttcccgatggaaatccagcattggagaggttat
NVG_SCAFFOLD2_2559738	2	2559738	attagttcaattaacggcaggctaccgggaagcactaaccttgcaacaaggccagagcga[T/C]gaacacgtgaggatcaccttcgatcaggaggctttcgtcgagagtcggccaatttctatg
NVG_SCAFFOLD2_2603740	2	2603740	tagagctcagatatctcagcacgtgaggagattcgtacatgacggtggatgcgtccacat[A/C]agcttgtgcgaaatgagcgccgacccgtttactaatccaggtcaagaaagttcaaagcag
NVG_SCAFFOLD2_3113434	2	3113434	cggcagagcagcatccgttgttacttttcgtacgaccgattgtgttacaccgataaaagg[A/G]ttatagaatcccattttataaaagcttcggtgataaaatctcgcgtccaatgccaaattt
NVG_SCAFFOLD2_3146193	1	3146193	taaaagaatcacaattttattgtgcactcaatcactgtcatcgttcaacaatgcttcgat[A/G]ttagtaggatccattttgtcctttttatccaacgttctcactttcttttcaatttgtctg
NVG_SCAFFOLD2_33139	2	33139	caacgaacgatgccaatatctgcatgtggcgatgggcttaggaagcactacaccggcagt[A/G]tacactgcctgaaatattcccattaaatttactcttcgtgtaatctcgcggatcaatacg
NVG_SCAFFOLD2_3424221	2	3424221	tatgattgaacatcacaagccttgggtccttagaaaagaacccgacaatgaaatcgctat[C/G]accgaattaaaatcagtgattgcattagcattggaggctaccagaattagtgctatagct
NVG_SCAFFOLD2_3899043	2	3899043	ccgctacctcagaccgtgactccggtcaccttacaatcctctgaagtcaagagtcttcca[A/G]taataaacgccgtgggtaacaaggtcgtctttatcaacaacaagagtctgatctcctcga
NVG_SCAFFOLD2_4231094	2	4231094	accgaatctcggctgctgtccacattcgtatcgcgaatgccggtacaggctgttgtagac[A/G]ctgaaagctctggaacacttggagcatcgaaagtgtttgtccgaagtcagggaccagaag
NVG_SCAFFOLD2_4834544	2	4834544	gcgaaccctgcctctagagaagaacctcactgccctctgctctagtttcaaccacaatgg[A/G]cagcttctggtcactggactatcgaacggcaacgtactgatacacgatttgaggaggaac
NVG_SCAFFOLD2_5322872	2	5322872	gaccggctgctgttcctcaggactgatgctcttattgcgcaatttcccaaagtgtagata[A/G]cagaagcctttctgtccgcgccacgtgatattggtgggctttacgcctcgttctattagc
NVG_SCAFFOLD2_5848412	2	5848412	attctgtgatagtagaagagagatggatggctttaggttctggaagcaaggttattggag[A/G]aatcatttgcagggtcgatcttatcatattagtgctttatacgtagtggatcttaaaagg
NVG_SCAFFOLD2_7307316	2	7307316	cagtgttttattatttaatactaattcggataagaaagcttctttttgattcgatgtcca[A/G]ctgtttagatcattcttgctaaaggtcgtaggcgcatcatcttcaatccatttagcagct
NVG_SCAFFOLD2_797797	2	797797	actgaatttcgttgcatccagtgtagctgacgatattagcaatttcaaatctgaccgaaa[T/C]cgtgctatatcttttaccagaccgaagagaatatccgtgtgtaaagttctttcgtgagct
NVG_SCAFFOLD20_1243425	20	1243425	aaagtcagttaatttgatgtgtccatctctgtctatcagtatattgtctggtttaatgtc[T/C]cgatgaataaaacccattttatgaacactttccacggcacaagtcaactcggcaatgtaa
NVG_SCAFFOLD20_1837842	20	1837842	caaatcatccaactcatcccattcaacctttttaacatcaagtttcatgggcagtgtaag[A/G]ctttttatgtggtcgggtgaggctggtacagagtttgattcaatttctaattgactatta
NVG_SCAFFOLD20_202836	20	202836	agtagtcagtccctcgctcagaggaagcatcatcatcatcatgaggaaagaggagcagta[A/G]gaggaacgaaggtgcggagtggggtgagggtagctgggccctatacctcttagacctcgt
NVG_SCAFFOLD20_794734	20	794734	aggtgtcaataacgatgttatcgtcagtcacattatcaagccgaatcatttgttcataca[A/G]ttgcccacacatccgacgttcccgtcgctaagaatcttggacgagaagatgacgcagctg
NVG_SCAFFOLD2024_166	2024	166	tactcatggatgtattgtagctactttgaaactttatttgccagatggaaaagaagcaaa[A/C]gcaactctttcaaattccattgcttatgtaaacattacattagaagatctttacaaatta
NVG_SCAFFOLD204_249873	204	249873	gcaaaactcaggcgactacatgaatgtggaaccggctcgcatccttcacaatccgacgac[A/G]aacatggtgaccataagaaatccagcattcggcccgccaccgccaaaaatggagccaagt
NVG_SCAFFOLD21_1354488	21	1354488	tgtgcatcatttagagagtatagattcacaaatccaacaaaatgctatagcattgataaa[T/C]gctctttttatgaaagcagatatgcctaaacgtagagctgtttccaacactttacagtct
NVG_SCAFFOLD21_1642826	21	1642826	tactcgggcttgtggttaccctcaaaatgcagggtgcttaaaagaaacgactatagctac[A/T]gaacctacatctgtagtaacaccagcaacaccagtgtcttcagaaaagacatcagtatca
NVG_SCAFFOLD21_2038415	21	2038415	aagcccatacattaaaaagaaggtttcttcaaatgtgaggtgcaacgtttctctgacagg[A/G]aaattttcatgctttatttctggtttaatatctatcaaataattttctgtgtcagagtca
NVG_SCAFFOLD21_2114685	21	2114685	cgtcgaggaatttcacacaagtaatttaatattatcgtttatgtacttgactcgtgtaac[A/G]agcttatctttgatatttacttttgtataaggtattaacagaactttatatccttgttgt
NVG_SCAFFOLD21_2886985	21	2886985	tccgccaccagcaccgttaccaccggtacttccactggagctacttgatgacgacgactg[T/C]tttagcgacgtagggcttgatttgccgacgagaaccaagggattatttcgagtcggggac
NVG_SCAFFOLD21_517843	21	517843	cgctggactaaacggccctctatccaagcccgctatattcggcgtaagcgcagccatcgt[C/G]attttggtcataatctttatcgcctttctgatcgcctaccgacgcaagtccaccgagagc
NVG_SCAFFOLD21_54638	21	54638	caagttcctacgattagaggaattcatcgacgacgtaagacacggcatggctctgcagct[T/C]gagcctcagggcctactcttcgccgagatcaagttcctcaaccctatgatctcaaggaag
NVG_SCAFFOLD21_968792	21	968792	tgaatcaaagaaacaaagaaaacacagattagagtgtgttggtggttacacgaacttgat[T/C]gaggacttgaaagatgccttgaatagtggacttggaaaatatgataatgtggaagagttt
NVG_SCAFFOLD2168_9034	2168	9034	tctaagttgttcttccaaacgacgaatcatttcttgagcttcatttaattcagcctgcct[T/C]ctttccatttcttcagccatattacgaagtcgctcttcatattcttgctgtttcttttca
NVG_SCAFFOLD217_186666	217	186666	atctttgattaaccgaaagtatgatgaagttttacacatggtccgatcagctaatctcgt[T/C]ggtcaatcaatcatagcatatttgcaacaaaaaggttatccagaagtagctttgcatttt
NVG_SCAFFOLD22_1311250	22	1311250	gatgagtgactcgaatacagcaccgctgcggcccttgtggtattcgtcctctttgtagtg[C/G]agcgccttagcgtatgcccgacaatgcatcgctcgttcacccaagactttactatccaaa
NVG_SCAFFOLD22_1990275	22	1990275	agcaccatcagtaaggaatgatgcatttgcagctgtgactgttccatagggtttcacaaa[A/G]gcaggtttaagctttgccaattgctccttggttgatactctgataccattgtccttgtca
NVG_SCAFFOLD22_2558678	22	2558678	gaatggccagacgctgatggtgccgtgcgccacggctcagaacatagcaacggtttcctc[A/G]tctcaaaaccagcagaacacgaccttcgtccagcaaaatacgacgatagtccagcagcag
NVG_SCAFFOLD22_6371	22	6371	gtatgccccgaatatgcgtggctcgggtgttcacggtggccttatggtttacgaacatcg[T/C]tttacatcagaattattagcaactttgctcagcatacctccagctaagacgttgctacga
NVG_SCAFFOLD22_89277	22	89277	gaagaagtacttgacgatcctccagctgatccagttcacgactgctctcatcctcggtat[T/C]aacggtatcaagaacggatgcgatttccctctctggatgcagtacgccctcgtcatctac
NVG_SCAFFOLD23_1807519	23	1807519	gaattttgccacaaagagccatgttaaaggaacatttcttctcttgctccttagaagata[A/G]taagcttcgaatgatgaaaatacccataagaaaatgcatggtgtccaaattagcactgtc
NVG_SCAFFOLD23_2143485	23	2143485	gtctgtttcaggttctttagtatacattacttctacttcaaatgttcttccaggaattgt[A/G]aatattggagctttaaagaaatattgagaaaatttcactgcatcaagggtggcactagtc
NVG_SCAFFOLD23_53639	23	53639	gtcgtcgccgaaggcgctcggtcgcagggcctacttcaccaccgcgacgaaacccgcgca[T/C]ttgagcatcaaggagctcaagctcaaggacgaaggcctctaccgctgccgagtggacttt
NVG_SCAFFOLD23_568709	23	568709	cataacgccggtacccggtggagtcggccccatgactgtggctatgttgatgaagaacac[T/G]gtgatctcggcgcaacgcgcggccgagcgcctgctgcacaacgactggaaggtgcgggta
NVG_SCAFFOLD23_718276	23	718276	tgtatgttgcaatgtatgcttgtataggaatgatcttatggaaacataaatggatagtag[T/C]aattttgattgtgccagtggcttattattatttgaagaaattaagttcttattttggcat
NVG_SCAFFOLD233_198210	233	198210	tttgaatggtgattgtaagacctcaccatttatccgtctagcttcttcagaaaaccactc[A/G]acaaaagaattgccatatctaacttctgctctagattcctccaatgattttccattctct
NVG_SCAFFOLD234_35160	234	35160	aaggattttaaaaattttatccagctgatcataagtgcaacgcacacctgggaaagttgg[T/C]actcctgttagcatttctacaaaaatacatccaacgccccacatatctaatgaagtagaa
NVG_SCAFFOLD234_47619	234	47619	gtgaagcgtaactatattgttgtgtttcaactctttaagtaagcttgcctcacgaatggc[A/C]gtaaatggagcaccttcctcttcttgcagtcttatttccttcaatgcaactacttgattc
NVG_SCAFFOLD236_308769	236	308769	cgcggtaaatttaatgagcagatttttagaaaattttgaaagaaagcactgggaagccgc[A/G]aagagaatattgaaatatgtaaaagcaactgcaaaacgcggaatattgtaccaaggcagc
NVG_SCAFFOLD237_197453	237	197453	caccgatgcgagctccagatgcgctgcggcgtcagcctcgacttgcctgagtaggctatc[A/C]cagacgcggcgcatgccgttcgtatctcccctcgagtcagacgtgcggccccggaagtca
NVG_SCAFFOLD24_1182418	24	1182418	gaattcgccgatggaaattccagcggatttggctcacgcctcgggtacttttctgcggct[A/C]agcaacttcactattccggagatcgaggagaaactggcggcctacaataagctcatagtc
NVG_SCAFFOLD24_1238212	1	1238212	tgccatactgctagagtcatcaatagccagtacgatttgataatctctctttgaaggttt[A/T]gttcgtcgaagccagattttgtcttttctgaactgactggcaatgtaaggtataatcttt
NVG_SCAFFOLD24_150677	24	150677	cggcgttttgtgcatgaatgccgcaaccatctcaacaatagccggcaacgcgcaaggctc[A/G]ttacgctggaaagtgcagtagcgttgtaggaaggtcatggatcgttctgtcaacgcatcc
NVG_SCAFFOLD24_1685756	24	1685756	ttgggatggtcctccacaggttgtgccacacaagccaaggatattttctcctcctttaca[A/G]ttgtgtaatttcaaaacaaaaatgctgagattagaattcaatcatagcctgcttgaatat
NVG_SCAFFOLD24_2392861	24	2392861	gctggccggcagcagctcgttgtccatcatcatgagagacatctcgctgtcgaggtcacc[A/G]cagttgctatcacactcggtcgtctcaggactgagagtgaagttgcgcgaatggccgacc
NVG_SCAFFOLD24_336394	1	336394	ctttttcaccttcagagactcttcggcgtctccgttctccttcgttttctcggcttcgtc[A/G]ctgactccgttactgtgtactttttcggctgcaacgtccttcgtcgagtcaccatttgtc
NVG_SCAFFOLD24_576737	24	576737	cgatgccatgatacgcaaggtagggaaagacatattcggcagaagttatcgaagatatct[C/G]gaattcttcgccgtactacaagttccaactctagtcaatgtcttcggtttcgaagttttc
NVG_SCAFFOLD24_920832	24	920832	ggctgcgtcgactttgtcgccctcgctcgaccagatggtgagtgtcgggttgttggcctt[A/G]gtgctgctcagcagcttctgcagaacctcgacgtcgttggcggcaaagcaggcgcgcact
NVG_SCAFFOLD245_102365	245	102365	ataccaaacaccttttaaaccaaatttattttctttgactagtttggatggcataggttt[T/C]ttcttattcgcaacattcacagcaccaacttcaggacacttgatgtagtgagaaaacaaa
NVG_SCAFFOLD245_124803	245	124803	ctacgagcgaaagtacagccgttcaccatcgggtacctactctggtagatctcgttcgcg[A/C]tcaggtggaagatctagatctaggtcctactctcgttcgcgttcgcgcagtcctgatcgt
NVG_SCAFFOLD245_86717	245	86717	tgatatcttccacattcctccgaacagtcaaccgccttcagttgtgctaacagacaatag[T/C]aataatatggctatgcgtttgcggttctctagcatcgctaatttgtcttggaccggggac
NVG_SCAFFOLD246_66644	246	66644	tttgataattttgcgcacacgttcgttatgacctgaatgaaatgacatgccaatagccat[T/C]ctttctacgaaaaactccttatatttttgtgttaaaggtgacaataatagttctgctaac
NVG_SCAFFOLD25_1059528	25	1059528	gcccgacggtcagaagcacaccctggcctcccacaagatccgcagctacacccagtggaa[A/G]tccctgggctaccacgagctcatcgagcgcagccacctgttggacgagcgcacgggttac
NVG_SCAFFOLD25_1453545	25	1453545	catgatcttaccactgggcttcttggtgacacgtttgaggaaaccggtttgaccgtcaaa[T/C]aagagcttcatcctctgattttccagctggacatcgccaacttgcatgggtttgatggga
NVG_SCAFFOLD25_357754	25	357754	atatacaagaacacgatgaaactcttttttccatacgaattgtaacctgcattcacacaa[T/C]caaccatgaagcagacatctattctgtacaatgaaaagtgcatcttattgtatacaaatg
NVG_SCAFFOLD25_630138	25	630138	gtccggctactctgagcttcttattgctttcctcgagtttggccactagttcagcgcgtt[T/C]gtcctcggctgccttcagctgcgctttgaggtcggtctccttgcgaccgcagtgcctact
NVG_SCAFFOLD26_1250271	26	1250271	ttctccacgtcgtctgctaggtgagatagattgtgaatatttaaagaaacaaatgttggc[T/C]catacaatgctttcgcatcttccacaaactttgttaaatagtctcttgataaacgaataa
NVG_SCAFFOLD26_380022	26	380022	atttttgcgtccttcattcgtaacgctgctgctcttactgagattcgctctatccttggc[A/G]acaagggtaagaacattaaaatcatctcgaagatcgagaaccagcagggtatgaccaacc
NVG_SCAFFOLD26_632451	26	632451	gtttgattgatgatgtcattattaaagaatccatatgctgcaaaagtgatgagataattt[T/C]tgaagaacttggtacacctattttattaagaatacataaaatttgcaaggcttccggcat
NVG_SCAFFOLD26_7306	26	7306	gaaaaaggtagcgttgcactgagtggcaacggcacgagccagtagggtcttgccgttacc[T/C]ggaggaccaaaaagcagaagaccacgcgctggggtgcgaagaccggtgaacaactctgga
NVG_SCAFFOLD261_131086	261	131086	cattactaatatttcatttattatcagttcttttttaggttgttgtgataagttcatttg[T/C]tttatagctacttccataccagtcgaactttcaattgctgtgtaaacagttcctgatgct
NVG_SCAFFOLD266_72724	266	72724	catagtgccggcgaagttgctgaaacttgaaccgcttcttattcgtaccagggcgatcgg[T/C]actacaggtagaaagcaatgggctgcagagactatccagttacgtgagattattgagccg
NVG_SCAFFOLD266_90554	266	90554	ctcgtcgaggttcagggtgatcgagccctgggtcttgtcctggtatttgaggtagccgaa[A/G]aagccgacggtgctgtagagcgtcaccacgaagaacatgccgatgttcaggactccgggg
NVG_SCAFFOLD27_1316727	27	1316727	tgaaagtgaaagtaaaggtgataataaaatcgacgaccaaacgcaagacgaaagcgaatc[C/G]aaggatgctgaagataataaaagaatacagcagcaacccgttagaatagaagaatcgtct
NVG_SCAFFOLD27_1587665	27	1587665	cagtcactacctgtttgctttgggatcgtacagaggcctctacttgttgaactgggtgta[T/C]cgttattactcagagggacattacgatctcattgctatcgtggctggtcttgtgcagaca
NVG_SCAFFOLD27_250819	1	250819	ttgttgtggatcaaagaaaagcaagtggcccagtcaccaagcgtttcttccgtcagattg[T/G]ccaacaccaacttgataataggtaaaagtccttgccacattttctgggtcatctgaaaag
NVG_SCAFFOLD27_492457	27	492457	tctctgcattccctcgaacaacaccatcttcataaagcatctgagcgagactctagcagc[T/C]aatgatcctcatctgactttagagttcctggaggagtgcatacagggcttccgagtttca
NVG_SCAFFOLD27_58159	27	58159	tagctctagccaaggatgatttttcttttgccatgctcgtagtgtttcttgagctgcaaa[C/G]ggggggtctctgtccgaatggtaggagagaaatttatcaaacaactcatgctgtaaggct
NVG_SCAFFOLD27_896459	27	896459	tacgctacctaatgataattctttttcatctttcgatacagataaatttatgactgagtt[T/C]aaagcatggacgcctagtcttcataatggattgaatgacagtaaaatcagtatttccgaa
NVG_SCAFFOLD272_119153	272	119153	tcttattaatgctttaatagtccaattataacactcgtcgctttcgttctctcgatcaag[T/C]ctttctacgtcaagtatttttgagcttaatctttcaagtataatacctatatccttaatg
NVG_SCAFFOLD272_119354	272	119354	aattgtattttcggtctcagattctgaactttcatgttgttcaaaatgttgctgatgaat[A/G]cgatgtacagaatgagctcgaggtaatgattcttcttctgtttctgtgtcgcggaatcgt
NVG_SCAFFOLD276_238114	276	238114	aacctcttgtatttctccaattttagtgttgtatggttcatatgactgaaaaaactcaga[A/T]attaactttgttcgattttttatttccttagaaggaacttggatcattttagcagctgga
NVG_SCAFFOLD276_238536	276	238536	ctaaaatataaggtggatttgtcataccaattctcattctacatttatcaggtattacat[T/C]tattaatttccaaagtaactcgggcaaatttgtatcaatatctttaccgtatgcgcccgt
NVG_SCAFFOLD28_1098951	28	1098951	catgagggtcttggtcgtagggacatccaagttgctgaatttaacagccttgatccattt[A/G]tcgatggctacctcctctgggtaactcggtgggttgtctgtgactttttcctcaaagctt
NVG_SCAFFOLD28_111759	28	111759	ctcgataatagtctcctggcagccgccgcttcgcagtaacggtatcatcacttcgtacag[T/C]gtacacgtacgaccagtaggtcctgacggccccgacggcaagtggttcacgcgtaatctg
NVG_SCAFFOLD28_1393654	1	1393654	tcagagtaagactaggactatttacactgctggaaggccaccatggtacaactctgctgg[A/G]caacaggttgaaccttttgtaattggaatttgcggtggcagtgcatccggcaagactact
NVG_SCAFFOLD28_1647952	28	1647952	tcgaattcgtgctttttatacaaggaaagtcaagtttgcacaacagactttccacgatcg[T/C]cttagtcaaattattcaggagttcccaaagctcgatgatgttcatccattctatgctgac
NVG_SCAFFOLD28_1877342	28	1877342	atccgtctcgtcaaggaaaccatagatcctgccgcggtactcttgccaggataccttatc[A/C]ttgccgtccgggttatgagattgccactgtctctctgtatcatccctactgtagcgctgc
NVG_SCAFFOLD28_608547	28	608547	cgtatgcaataaaggcttcgcctccaagaacgttctcgagaggcacatgatcagtcacac[A/G]ggggagaagccgttcgtctgtaaggagtgtaattccgcttatgctgacaagagaagcttg
NVG_SCAFFOLD28_871393	28	871393	cctgattgacgaggattgctcttatttccatgccttcttatacgttagacaactagcgat[T/C]cacttgcgaaatgctctgacgttgaagaaaaaagaaaactttcaaatggtgtacaactgg
NVG_SCAFFOLD280_7923	280	7923	gatctggatgcgtttctcgtagaggccgagctgcggaatgatgggcagcttgctgatcga[T/G]gtcagaggctggagcgtctcgttgaggatgtgtattatctgcataaggttcttgtccctg
NVG_SCAFFOLD280_9930	280	9930	ttctctatctgaaactaaaatttcaagatctagcaatctccaaggtaaatttggcccatc[A/G]cccatcacagttaacgaaactgaaaattcttgctctactctaaatgttactcttccagca
NVG_SCAFFOLD285_110256	285	110256	tgtggaagtttcaaattcaagcagtacttgtggctaacggacttgacgacataatatcgg[A/G]cgagaggaagaaacccgaggcaatggaccagaagactgggaagaagtccgaagacgaaat
NVG_SCAFFOLD286_121906	286	121906	tggagcaaatgttgtactcaaaatcagagttggcattgtagaaaatacaatagcagttac[A/G]gattctccagccacggttttggatgccaatagcttgccaacttcgtaacaaggtgacatg
NVG_SCAFFOLD286_125463	286	125463	aactgacactatttcggttgaaatatcatgttttttgaatagatctttaagattcagcaa[A/G]aatggggcattatatggatagtcatcatccaatccgatgacaagaatatccagttttggt
NVG_SCAFFOLD29_1024704	29	1024704	gatctcgggcggtggttgatccatgtagtccggcccgtaacccacacagcccaacatatt[A/G]taaaccgaaccgtacattatcgtactatcttggttctgttgggccgcagctgcagcagct
NVG_SCAFFOLD29_250045	29	250045	acttgttgctgaaatttggttttgaacattttgacataacaccagacgaagaaaataatc[T/C]acaaaatggcaacaagagaaatagatcggttcgtttatattcccataatgacgaagatat
NVG_SCAFFOLD29_713242	29	713242	gtctctcaacgctctcataagcaccacatcctcgggtaaatttcctgacgttctcttcag[T/C]tgcccagccatgttcagtacggacttgagagctcgaaggccaaagtcgtagtgagtctgc
NVG_SCAFFOLD292_56535	292	56535	cattctagatgtaagaaagaatcgcgtagtttttacaagattctccatcatcctaccacc[A/G]caattagttgttggaaaattcgatcctacgtcagaaaatattggaaaccttcacttgtac
NVG_SCAFFOLD3_1042770	3	1042770	gtcgccggggcgagtctacgtaaagggcgagcccgagcggggtcattataaagaacagcg[T/C]cgagttgggcatattcacgccgagcaaaagcgtcgctacaatatcaaaaatggttttgac
NVG_SCAFFOLD3_10657	3	10657	gttgagcacatcgccacgtccaagaatttggtaactgagatacttcagtgggtgtgttga[A/G]ttcacttcgatttcgacgtactcgttaaccttgggcttgtccgtacgaagcatcgcttgg
NVG_SCAFFOLD3_1503807	3	1503807	ttcatttcttcctctttgaatgaagagacattgtaaaaacataaaacctttcattgtgac[A/G]cagccattgcatacaccatcttcaatatttttggaaagaactgctttcacgtcttctagc
NVG_SCAFFOLD3_2020458	3	2020458	taagcaagaagtacgatttgataacaatgctacgtaattcgcgggagaccaactgcggca[A/G]catttttgtttgcgatctaattgtcgctgacaaagagaaggaaaatgtggacttgctcgt
NVG_SCAFFOLD3_2326987	3	2326987	ccggaagcaaggcaggaggtgcacctgaaggcctttggtaaggactacaatctggccttg[A/G]cgccgaacgatggactctggtcggggaagcagctggccatgtggaccgtcgatcgtaacg
NVG_SCAFFOLD3_3185666	3	3185666	gttagtcgccgaatacggaaaaggagatttagttggaatcgttgagatggtcacgcagac[T/C]ccaagatcaacgactgttatggcggtccgtgactcagaactagcaaaacttcctgagggt
NVG_SCAFFOLD3_3517984	3	3517984	cgcagttcacctttcccaatcagactcagggtctaaacaagacccaacaacagcagtctg[T/C]caacagttatcctatcttccacggatacgatacgaaagactacaatccgtggaaagatcc
NVG_SCAFFOLD3_4190587	3	4190587	cagatagctgtcgaaattctcgtggcccatcttctcgggagcgacgacaccagccggacc[T/C]gtggcattcggtattcgcacatgctccagcagggtgatcatgttgtcgcgcagagactgg
NVG_SCAFFOLD3_4802008	3	4802008	tgataaattttcagctcttggtggaaaattgccgaaaggagtattacttgttggtccacc[A/G]ggaacaggtaaaactctcttagctcgagccgtagcaggggaagctggtgtgcctttcttt
NVG_SCAFFOLD3_5068357	3	5068357	gactgtcgacgtttttggtcctagtagcattgaactttctctaaattcgattcccattgc[A/G]aaaccgaaatttttcgtaagatggtctatcatttttggtttttcatcttttacaaatttt
NVG_SCAFFOLD3_551048	3	551048	tatggattgctttttctacgatggagcaaaggtcatattccaggtagctttaactgtgct[A/G]gagtggaaccaggagaagctactgaagtgtcatgatgatggtgaagctatgcagcttttg
NVG_SCAFFOLD30_1104804	30	1104804	aggtcagggtcacgcctctgggtctcgtgaagagaaagtaggtggagatgtcgcgtccgt[C/G]cctgttcagctgatggccgaagatacgcatgaagcccactccgagctgtacgaactcgag
NVG_SCAFFOLD30_40344	30	40344	gtagtcccttatgtttccaaaaatctcgtctatctttccaatttgttgtttgttttctgt[A/G]taaataggagcattgaagtaaggaacttgctcaatatcgactttggcaaccaaatcgtct
NVG_SCAFFOLD30_697380	30	697380	agtttcccaacttggtatctgaggtttaccaatagctgctattagatacagggctcttaa[T/C]ggcgtttctttcatgtatggaggctcaccctcaatcatttcaatggccataatgcctaga
NVG_SCAFFOLD302_62481	302	62481	aatatatgaaaatgatgaattagatttagaaagagcagtacaacactatgagcaagctgc[T/G]gattactttcgtggcgaagaaagtaattcttctgcaaataaatgtttattgaaagtagca
NVG_SCAFFOLD309_48837	309	48837	aaggtactgtaacaccgtctcgagtatttgcgtggcattcgcgggcagctcacaagtttg[T/C]gacagcagtgagcacctctgcaagccagttttacttctttgaagaagagcaattgcgagc
NVG_SCAFFOLD309_62784	309	62784	gaagaagcgactcttctcattcttctctttcacctgtatctcttcgaggaaaagtagcgc[A/G]tccaccaggtcatttttaaagaatccgccgttgctgcggcatcgcactatcatgtccgcc
NVG_SCAFFOLD309_74896	309	74896	tttcaaatgctttgacaaactattgacgatggaagagtcgcattcaacatagaatacctt[T/C]tcatcttgtgttttgtagattatagcatcatataatactctacctttgatatttaagaag
NVG_SCAFFOLD31_1241875	31	1241875	ctcaagtgacagccccggtcccttaggataaccccttagtcgtatgtctctcgtgatctc[T/C]gcaaactgcgaggattgcgatgaacaacggcgcactgtctcagtagcgcgagcataatta
NVG_SCAFFOLD31_1780437	31	1780437	cgcgtctatcgcctcgtaatcgatcggcatctccagagggatttccttgtcgggtagacc[T/C]ctcataccagatgaggctgattcgcgctcgtccaggtagttgtcaccggcggcgtcggcc
NVG_SCAFFOLD31_566325	31	566325	gcgacgcattctttacgagcagtgcatggatctgcagctcttttaccgtgacactgaaca[A/G]gctgatgcctggatggccaagcaggaagctttcctcgccaacgaggatcttggagattcc
NVG_SCAFFOLD31_69027	31	69027	tgcgcatgtgtctgccgctgacgatcccgaaaatggtaaaacacgccaagcatatatcaa[C/G]gtcgatactgcaagccgacgacacctgtcccggtcccacttataatgcgactcttcagca
NVG_SCAFFOLD312_29840	312	29840	gatcgagcctccgtatccacttaagtcagctctaagtcaacccaatctcggttcaaagct[C/G]gagaaagtctcctcattctttgccaactcgcataatcacatcaagcagcaacgggcgcaa
NVG_SCAFFOLD32_1471486	32	1471486	aatcagttagatctgtatgtcaatgctcttcactgcgtctcttatcccggcgtgaattct[A/C]ggcaaaagaatattgatgttgtcattgtgagacaaaatactgagggagaatatgccatgt
NVG_SCAFFOLD32_594828	32	594828	tagtcaagactttgacacagcaaatcctaatgatttccaaaatcagcagatttcggacgc[A/T]gctatatttttaagtcaaaatgctcaagctatatcgaatctgtacggtgcacctgctcct
NVG_SCAFFOLD33_528860	33	528860	tttgaaacacatgtcgtatgatgaagttaaaacctgcttgttgcgttgcgaaggacctgt[A/G]atccacgataatattctgcaaggattgatacagtacttgccgccacctgaccaattgacg
NVG_SCAFFOLD33_550549	33	550549	cgaatcgatcttattaaaaacaccgatctgcagtgcggtattaaatcatttagtgccgta[T/C]gcacgcaaatttgatcgaaagatattcttacaatttaagcaataaaaaacattcgtcaaa
NVG_SCAFFOLD33_586722	33	586722	actttcagagtttgaagtcagcaatggcgccggcgatgagtataacaatggtcaagcatc[A/G]aatggtcacgtagaggagagcgatgagtcgaggtgcagtagcgcgactccaaccacaagc
NVG_SCAFFOLD33_767863	33	767863	gaggaatccatccagcacagcgactccgacactagtcctgcacgatgtcgtaggtgctac[A/G]tcgcaagaccactgattcgtctgaggatcatacctctctatgctgttaagataactctgt
NVG_SCAFFOLD337_18910	337	18910	tctagatgaattggcttcgcttgatcaagatctgtatcgcagtttgacgatggtaaaaca[T/C]tataaaggcgatgtatctgaattagaactcactttttcacttgatgaaaatgttatggga
NVG_SCAFFOLD337_19045	337	19045	tgaattaaaaccaggaggcaaggctattctagttactaatgaaaacaaaataaattacat[T/C]catttagtagctcaattccgaatgtacgttcaaatcaaagaccaaatttctgcgtttact
NVG_SCAFFOLD34_153218	34	153218	ccctgtatggaacgagtgcttcacccatgaagtgcagaatgccatgctactcggccttac[T/C]gtcttccataatgcagctctacagccagacgattttgtagctaattgtagtataccattt
NVG_SCAFFOLD34_467303	34	467303	gatgatggcgtcctcgaagttgccgccgagctcgctcttgagctcgctgatcaggtcctt[T/G]ccgtacatggtcttgaacttgtcggcgatctcgaggcgctggacgacgccgcggtgagcc
NVG_SCAFFOLD34_917086	34	917086	tttgtctagtggttaatatgtctatagaaaatccttgggtgcttgaaaaatggcatatca[C/G]gacaaatttcagaagaagtggatttatagtttccgatgaagccatcacaatgccagaaaa
NVG_SCAFFOLD340_88945	340	88945	cttccatgatgttcgattagactatcatataccaattattagtcaacaaggcgaagttgc[A/C]ggtcgactgcaagttgaaataaaccgtatatctggacaatttcctcatgatcgtatatgt
NVG_SCAFFOLD348_46749	348	46749	tctcgagaagtttgccccaacgaaggacgagtacagtagtttgtgcctcctactcactct[A/G]ccgaggctcaccgatcacctgcagtacaaggaatggaaccccagtaatgcccgagtgcag
NVG_SCAFFOLD348_47842	348	47842	cgtggagagactggagaggccatcgctcgagacctcctggaccgagcacatgctcatcac[A/C]cctatcaagccaaagaccttcccacacagcgcgatgcctttcacgagacccagatccgcc
NVG_SCAFFOLD35_1414689	35	1414689	gcagtgggtattgataagtcaccaaagtgcgatggacgaattggctaagctagagcggga[C/G]tatcatcacttgaatttaaggttgaatgaggttaagcaatacgtcgacttagatgtgctc
NVG_SCAFFOLD35_1557746	35	1557746	caacaaattgagatagttgtgaatgagttcttgagcaaaagaatattttgcaattagcag[A/G]agattcctctgctgtttcttcatcttctgagctgtcggatcgacagtcaatatctttcaa
NVG_SCAFFOLD35_162152	35	162152	tacctcgtcgagcaggaagtcgctgtcgccggggatgccgccgccgatgtcgatcagctg[A/G]acgttgtggtggccgagggagcgggccacgtcgatgaggtacttgcagatgccgatgccc
NVG_SCAFFOLD35_866039	35	866039	acttccttatgctatgcttcttattttttatctcgtttatgtacaattcggatttatttg[T/C]gccgctacttgtaacaagttcgtcgagtttcgacttttcactttgggtcaaatttctccg
NVG_SCAFFOLD36_250131	36	250131	acatctacaatatttgttagcatttagttattggccaccaatagtcacaagagatggttc[A/G]aacaagtatgaaatcagaagttacagtttaaagccaggaaccatgatagaatggggaaac
NVG_SCAFFOLD36_931634	36	931634	cgccatgactggcgcaggtcgtttgtatgggctctcgctgcctgttggcgtattacccgt[A/G]tactcttccacgtagatgccgcacttggcgccacctttgcctcctttgcctcctttgccc
NVG_SCAFFOLD37_1290077	37	1290077	atttgcacttaatgatgatatagctcggtcaattatcttttctaccatgtgtttgttacc[A/G]ttagcttcttctaattttgcggcagttgtccagatttgtcggtctgtaggaatattttcg
NVG_SCAFFOLD37_364517	37	364517	agattcattatcaaccatcagagaaagcgaggagtcaacgcagacaccttccaccgaacc[A/G]acgacagaaaatgaacctaataaaaccgaactagacacgcccgaagataaggtagtcgat
NVG_SCAFFOLD37_583723	37	583723	agctatgcacatgagcttagatacagcaactgatcaattgagtgaaatatggatccttcc[T/G]cctcataaaacaccactgtatcagttaagacttgacatgggtgatatacatgagattcag
NVG_SCAFFOLD372_63160	372	63160	aaaccaaacgtttctaaaactgaagaaaatgaagaagagaaaccaaaatccaaaccagct[T/C]caattataaattccaataagaataaaattatagatcctgtttccatcatcaaagcagaga
NVG_SCAFFOLD377_48884	377	48884	ggtcatgagcggcccggacgagccgtcgagggtcgtcatggagggatcgacattggaggc[T/C]gccccggcgtacgggtcctgataagcctgaaagccagaggtagaaaagaagtcggcgttc
NVG_SCAFFOLD38_1275317	38	1275317	ttgtatgaagagttgacttatgagattcagtaccccaattattggtacacatgcgtgaca[T/C]ataacttgcattacagtcatggttccttgtctatatgagatcatcaagtgtagtaaacta
NVG_SCAFFOLD38_1409797	38	1409797	cacatatatacattttgctgctgaagatatctaatcacttatttgttcttcttctgcggt[T/G]cttcagccttctttcttaatttactagcgactgtcacaattaccaacacaccaacagtga
NVG_SCAFFOLD38_281706	38	281706	gatcgaacagctggaagaggatcatttgcggaagagaaacaggctgttccataaaaatca[T/C]ttacgttcaattatggaaagaacaaggctcgttgaaacagtgaaagaaagtcataacgaa
NVG_SCAFFOLD38_42794	38	42794	cgtcagtgatatgaaatgcttatgcatagttccttgttgttatcatttggcttcgcagtc[A/G]ctcttgagtgtgtatgaattttcaaagaactcacgtatgttagctcagcaatctaccgaa
NVG_SCAFFOLD38_787616	38	787616	tacccgggaactacgctggacctcaagggaaccaaggctaccagcaacagcaaccgcagc[A/C]gtacaactcagctggcgtgacgaacagctacggagcacctctggggggtggtgacatcgg
NVG_SCAFFOLD381_2313	381	2313	cacctggataaagctcattaattaaagctacaggacctttatcaagaaatttgtttgtac[T/C]ttttggttcttgaggtaatgttttaaaagcatttataagatctcgttcagtcacatcgct
NVG_SCAFFOLD39_177399	39	177399	cttactgatctgcctgtcatagatctttctttccaaacagttatcagtgaccaaacggta[T/C]acgtagcaatttttctgctgaccgtaccgataaactcggcaaaccgcctgggtatcatgg
NVG_SCAFFOLD39_588839	39	588839	ttccttggtatattcagaaccaagcattgcgttgatgtcatagccatagagtttcagcca[T/C]gatggcaaatcagtcatatattcaacgttctgcttaagattgatcggatcattattgcgg
NVG_SCAFFOLD390_25373	390	25373	cagggtttccaagactctttccattatcaatcaataaaattgcagagtttttatcattat[T/C]ttttaaaatttcataatgatgtcgatcaccattatccattaaaaaatcaaatattgctac
NVG_SCAFFOLD395_19670	395	19670	accaattgatcaacaagaagctttgtctagtgatttgatgggtattttcgaaaagaggcg[T/G]tttaaaaactttcttttatgggttcaaaatatgcaagaagacgatccaaaaacgtgggat
NVG_SCAFFOLD397_35831	397	35831	acgttgcaacatagctgaaatgtacctcttagcaatcaaattttgtgcctctgatatgat[A/G]taatcaaaatttttaggcgacaaatgattataatcttgaaaataatcttccaaggtaaca
NVG_SCAFFOLD4_1071203	4	1071203	tctcgctctgttaatattctgactacttaatgcaaaatggaatggaacagttatctctct[T/G]attccaccaagaggatcaatgaaaacacatgggtgttgcgcgtgatttctagaattaatc
NVG_SCAFFOLD4_1508356	4	1508356	atttttagatttgacatggcgagcagcagctaaaggtactttcttttttacccgatcaga[A/G]tctgatgctttttgactggctgctgaactactcgaattttcagaatcagaggaactggat
NVG_SCAFFOLD4_2044832	4	2044832	cgtcatccacgaggtcttcaagcgagtctccgcgcagttcactctgatgttcaagaggaa[A/G]gcgtttctgcactggttcacgggtgaggggatggaggagaacgagttcaccgacgcacac
NVG_SCAFFOLD4_2254635	4	2254635	agagccgtgataccaccgtcactccatccaagtagagagaatttattgtatcccaaagct[T/C]tcattagattgcaggcccaagtggcatctctcctgaagaaattttcaggaaacgttttct
NVG_SCAFFOLD4_2553302	4	2553302	gtattcatggattgcatccacgtcttgtttcttctcagcgaaaattaaaacaggtggtgg[A/T]gtctttttcagacattctagaagataaacgattttggcttcttgttttacatattcaact
NVG_SCAFFOLD4_3029692	4	3029692	ggacagacatagctcctcgcagagttcatctcgtgacaaggacaaggagaagagctccaa[A/G]gataagaagcattcctctgaaaaagacaaagatcgtcattccagttctcattcatccgag
NVG_SCAFFOLD4_3550254	4	3550254	tgtatacagagcataattcaagtacatcatactcatgattgtattattatttgggcaatg[T/C]acaacaactaaacgcttttgatgaccaagtccattcaaatgtctctccaagtcgtcttca
NVG_SCAFFOLD4_3626681	4	3626681	gagagaggcgacgttcatcttcttggcctgctccctcatgttcttctcgtgagccgagac[T/G]gccttgatgatgaagtagtagctgtagatgatcatgaacaggggcaggaagtacacgaag
NVG_SCAFFOLD4_3992550	4	3992550	attacaagctttatcaatgttggccattttaacagcagctctgttgagaaaaattgaatt[T/G]cgaattgtttcatatggattagaacgtgttcttgcttctcgcatttcatttttgtcaagt
NVG_SCAFFOLD4_4260467	4	4260467	ccagtttccgtatatcatagagtcaataatgctgagtacaaaagcttgtttcgttgctct[T/C]aaagatctgcctagtatggccagtattttttcttctccatagtttatacaggtataaatt
NVG_SCAFFOLD4_4841397	4	4841397	ggaatcaagaaagatttcttgtacgtaacatattttaaaggaaatgaaaaattaaattta[A/C]aaccagacttggaatgtaaggaaatttggcttaaaattggagtaccaaaagatcacatat
NVG_SCAFFOLD4_5222828	4	5222828	ggaagcaaagccagctaaagttaaaattaaagtatctttcgaattggcatttacgattcg[T/C]gtatcttgaaaatgatcgcacaaaaactgagcgatctcttgcaacatttctttgaagccc
NVG_SCAFFOLD4_543903	4	543903	agtctctatcgttgacacctgagcctgcaatttgctcgctttggcctgcagttgcttatg[T/C]cgaagaacgatctccttggccttggcaagaaggtcgccgggcgacgttgcgttaatgcct
NVG_SCAFFOLD4_681196	4	681196	cgaatatctgcactcccatggcatcgtacatcgagatctcaagccagataatatgctact[A/G]tccaaagagggccatgtcaagctcacagactttggtctcagcaaaatttctacttctact
NVG_SCAFFOLD4_69563	4	69563	cctttttggcagacagcgtctcggccttcttagtagtcacatctttcaaagtttttctag[T/G]cgtgctatccgagtcgtcgtccttcttggcatccttaagtttactgcggaaaactgccgc
NVG_SCAFFOLD40_1278874	40	1278874	cggctcaggccacaattggtcggatatcggcggcttagcttccgtcaagctcggcctagt[A/C]gagatcctgcactggccgctgcgctatccggagatcttcaagcgggcgccgatcaagctc
NVG_SCAFFOLD40_1806763	40	1806763	tatgatcaacggtcttggtgtccttggctggggagtcggcggtattgaagccgaagctgt[T/C]atgcttggacaagctatatctatgcttatccccaaagtcgttggttataaattggaggga
NVG_SCAFFOLD40_239547	40	239547	agctttatcgacggtcggagaaattctagaaatggtattaagtgttcagaaaagctacat[T/G]tacttggacaacatcttcagcgcggaagacatcagaaagcagctgcctcaagagacggat
NVG_SCAFFOLD40_407294	40	407294	atcagcggccacgagcacaagctcaaatttattcttggtttcacgatcaagaattatttt[A/T]gctcgaagctctccagtctcttgattgattgaaaactcctcggtttcttgaacatttcga
NVG_SCAFFOLD40_798137	40	798137	ttcggtttcatgcatcgttcgcgagattgttttttaaaaccatgtcatggctgtatatgc[A/G]atatacatttgaaaaaatctctcatttcattaatcttaaaaagtagttgataagaaaata
NVG_SCAFFOLD41_257151	41	257151	aggttcaactttatcaaattcttcttcattaaatttcttatcgaacaatatgatatttac[A/G]ttatccggacttaaagcatcaatgcaattttttatcgattcgggatcgtattcaaaaaac
NVG_SCAFFOLD416_17985	416	17985	tatttttgatggtggtatggcaacgtgttttgcatacgggcaaactggaagtggaaaaac[A/G]catacgatgggaggcgattttaatggtaaaacgcaagattgtaaaaaaggaatttatgct
NVG_SCAFFOLD42_1015988	42	1015988	ccactcctgaacggcgagtttttgcttttctcggaggtccaggtaggtcttgtaccaggc[T/C]tcgtggttcacgatgctctcttttgtcaggtctggacacttggcctggatggcgacgacc
NVG_SCAFFOLD42_1065584	42	1065584	gatccaggaaggattgtgcaaagaccttgactatgctcaaactcaatgccattcgcttgc[A/G]gaagacttggagagtttcgtagaggaatggtggttcaagaggcaggacagccatccagat
NVG_SCAFFOLD42_134261	42	134261	gaccagtcaccaccgagcgtggccagtatcgacgccagcgccgccatgttctccaactgc[A/G]gttttaacaacttcctcaacggctacaacaacgccgctaacccggtgatacctggacacc
NVG_SCAFFOLD42_1647754	42	1647754	cggtcccagggtggcggtgaacaaggacaggcgtggtgaactcttctactacatgcacca[T/C]cagatcatggccaggtacaacaccgagcgtctttgcaacaatcttccccgagttcgtcgt
NVG_SCAFFOLD42_1876134	1	1876134	cacaatgtttgcacttgtaagaattcaaatgattcttcgcatgtttctgcatcatatcga[A/G]atatagagtttcaaaagtgcactgtttgcacgaaaagatccgtcgcttaattttatagtt
NVG_SCAFFOLD42_1890524	42	1890524	acggcaccgaggcaggcggctggcgcatatggtgatcagacggtgatcttatgatatcgt[T/C]gttaagacctggcggtggcgagattggccgatgactcgtaagaagtctgttaatcgagcg
NVG_SCAFFOLD42_447942	42	447942	gactctccctcgcctccagaaagtacagcagtcacattgattttaattgcacctttcaag[A/T]cttttgtttcaaagttttcactttcaagaatagacacaactttactctctccttttgtgt
NVG_SCAFFOLD424_143718	424	143718	tgaagcactgtgatcttctattaatcgtaaataagtatatattactgaagcaactaagaa[T/C]ggaaatttatccagccaagatctattttcttgaaatatatctaataaagcatcaattaga
NVG_SCAFFOLD429_44229	429	44229	tccaccaaacgtaaggataatgtttgaagtacaagatttaaaatatgccacattagcaac[A/T]gtttctcgatgtggaatggtgtggttttctgaagatgtattatcaactgaaatgattttt
NVG_SCAFFOLD429_59778	429	59778	acgtgcctggacaaataaaactattgatattgtagctttaaagcatttcccttgtataaa[T/C]cgagaaaatgctttagaacgtcctatattatatagtaactggctttccaaagattatgtt
NVG_SCAFFOLD43_519583	43	519583	ccgcttggcttctagatctctgagctcattactaacagactgttttatacgtagcatttc[T/C]tcaatacgagccttcaagtcagctgccctcatggatgtaaaatcgtgaaaaccttctaac
NVG_SCAFFOLD43_79286	43	79286	cccttgctttcatgcgccgctctttcacaatccgttctttaattccggatacctagcaac[T/G]acctcgacctccaccaccgcgacaagcaagccaggccccagtcgtttctacgcttcctcg
NVG_SCAFFOLD44_1138282	44	1138282	cactaccatcagaccagtagtctacaacgatgcatttagccaaaacaccgtttcatccaa[T/C]acggtcgatgataatggtcccacgaccccagccgtaacatttgttgaagatattcaggca
NVG_SCAFFOLD44_35075	44	35075	tcgtcgatctgaggatgaggttattatggctttgcacgactgtgatgatgatcttaatcg[C/G]gctgtcaatgatctccttgaaggcgtcagtcctgagtgggaagttaagaagaaaaaagcc
NVG_SCAFFOLD44_635002	44	635002	ggtcgagcaggatccgaaggagatccaatcggcgatctcgacgtgcatcagcaatgttct[C/G]agaaagatggaggaaaagggtctcgacgccagtagcatagtcaccataggaatatgcaac
NVG_SCAFFOLD4559_9274	4559	9274	tcagataccccagcagcagcaacaattccatccgaatcagcaaataccacaacaacaaaa[T/C]catccaccacaaaatcaacaaataccagtcggacaaaatcaattccaagctcaacaacaa
NVG_SCAFFOLD46_194891	46	194891	gagtcgtcaggatttcgtgcacgccagtgtcgtctcgactctgctggctctgatggacgg[T/C]ctggacaacaattccgagatcatcgtcatcggagccacgaatagacccgacgcgattgat
NVG_SCAFFOLD46_399491	46	399491	gggcttgatacctgccgataccaaaaagtccacgagtaccgacttgatcttggtttgtcc[A/G]gatttgaaatcatccccgccgataaatgtgtttaatctttccgcaagctctattgctcca
NVG_SCAFFOLD464_103889	464	103889	tacggatataataaagggagacaaattagatgattctgcagcagcagcagatgatgatta[T/C]gttacagagattcctgaaggacaaattgacgctaaattgaaaattccatcatataaacat
NVG_SCAFFOLD47_1050642	47	1050642	ctccatcgccatgtgacctaggaaagctatggattggaacttcacgttatcattttgttt[T/C]ctgataccatgacgcaccatggtgagaatcgtatcctcaataagatattttctgtccgtt
NVG_SCAFFOLD47_1161696	47	1161696	aagctgatccagcagcatagcgtcaaggcgattcgccgggtcgcagtttttatatggaaa[C/G]gctgatttttgcaataaccagaagaaagtctgtgtaatgtcgccaccaccatagtccatg
NVG_SCAFFOLD47_1165824	47	1165824	atcaggagcaagacgagccattagtatatccagtctatgccattgcatttttcgacattc[T/C]gcatgaaaatcaaatgcttcatatcttatgttctgattcttcaattcttgcacaatttcc
NVG_SCAFFOLD47_213477	47	213477	gtagccagggaagatatcttcgtcgaagccgtaacgcaccgaccgattgttcggagagtg[T/G]ccatcttcagcttcgtattggtactgatggagtgtagggaagtagtgggcgcgcatcggt
NVG_SCAFFOLD47_613130	47	613130	tgattctgaactggaattatcatcgttgccaattccattagcactcccagaatctgaatc[A/G]gacgagtcctcttcactttctgactcatgtgactcttctttaatctcttgtttgaaatga
NVG_SCAFFOLD471_51402	471	51402	ctcaattttaatgtcattcggaattttctcatgttttccattcgtatgtttaccaaccca[A/G]ctcatttcaagttcaaattgtttatcttttaactcatcatgtactaagtaaataattctt
NVG_SCAFFOLD474_65425	474	65425	aacggctaggcccatgtgacgacgaactttacgttgcgccttacgtcgacgaaagtcacc[A/G]cgcctaaaatcttctaagttcgctggatgaatagcccaataatggccttttccgtttgca
NVG_SCAFFOLD474_65578	474	65578	tgataggttatgtcgaatggaatttcgccagccaggtccgcgccgtcgaaaataaggata[A/G]tgttcaagaatatgttgataaatatctgaaagaacaagttttttctctggagatgacagt
NVG_SCAFFOLD477_55074	477	55074	cagagcaggccgccgccgctgcccctaacaatacgaatctttcgataaacctgaacctca[A/G]caatttgtcgatgaggttgcagcagcctcatcacctgctcggcgcgcaccagatgcacat
NVG_SCAFFOLD48_409114	48	409114	ggccaaggagacgcgctgcgaccggctgagcggcgggcagcgcaagcggctctcgatcgc[A/C]ctcgagctggtggacaacccgccggtgatgttcctcgacgagccgacgaccggcctcgac
NVG_SCAFFOLD48_772869	48	772869	taataaaataagaaaactcgattctaatacgttccgaggtatgcgactcatgaggcgttt[A/G]tatttgagagacaacagaatcaatgacgtaggtcgtggtacctttggaactatgactcga
NVG_SCAFFOLD5_1265105	5	1265105	agtattattggcgataaacttgcaccgcaagtcaatcgcagtatcgctcactgtgacact[T/C]gagttatgcgacagattcaaactagccatcgacctatccaaaatagtcagactactgttg
NVG_SCAFFOLD5_135295	5	135295	ggcggaaggtgcagctaccgatttgaatgaggacttctcgggtgaggagcggatcgaggg[T/C]gagcaaacgatagaggcaacggataatgacaccaacgaggaaaagtgcagcgctgacgag
NVG_SCAFFOLD5_1533654	5	1533654	gcccgctcttcggcgctggcgcccagcaggcccgggaagtactgcagcgccccctggccg[C/G]cccgcgaggttatcttgcccatgaagctgcggatctcctcgaagtaggactcctcggcag
NVG_SCAFFOLD5_2160702	5	2160702	aatctgccaaagaagcgatagagtcttctctttatgaccatcagctatactcttggcatc[A/G]atgtctcctgtaatcgtgtatcctgcctcgttcagtgtagtcaatgctatactaacattg
NVG_SCAFFOLD5_2513927	5	2513927	acgactgagatatcgatgacaactccggtatgaagcagcgcaatcaggatacagggttcc[A/T]gaagcaatccgaatccgagaaccggtgtggcttcatctctggctgtgtatttcgtgcggg
NVG_SCAFFOLD5_3127904	5	3127904	tgtcgatacgtcggataattgcggtccaaaggactcgacaaaatcgtttatgaactcttg[A/G]cttctcttagcaaaggataagtttcaggctttgtccattttttggtggcactgttgtttg
NVG_SCAFFOLD5_3719816	5	3719816	tgtagctaacatacgactcctctgttgaccagctgaagctagaactgtgcaaataagagc[A/G]ttcctgagagcagtcatacgctcatcctcgtgaataatcgatctataagacaattcattg
NVG_SCAFFOLD5_4217605	5	4217605	gtgcatgacagatgctctcaattcaagatcgaagtgagattctactctctgcttggtaac[T/G]gttttcgccactcccttagagtgtcgaccttcgaactgcctggacagtaaattacccagc
NVG_SCAFFOLD5_713909	5	713909	gtctagcgccaacaacagctcctccgagtgctgctgcaaacacaagtgctgcaggcactc[T/C]gagaaagacagcgtgatcctcgagaagaccaagatcctctcggacctcattcttcactcg
NVG_SCAFFOLD51_1169090	51	1169090	gctcaaatgcttggtctcgttacaaagcagtccctcgccgaaaaactttcttccgacgcc[A/T]cgaaatcagactctacctgtacagatgaggtgactgtggttcctatctccaaaaaagaca
NVG_SCAFFOLD51_330850	51	330850	ggatacatatcgaaatactctctatcccagtgagaagcgtataatgcttcaggcgctagg[A/G]gcgacgacggatccctggctcttgcagcgatacttgctgcaaactctcgatagggatcag
NVG_SCAFFOLD51_791736	51	791736	caagacaaaactaggagaacctgtcaaacaggtcaacaacattcggagaaccaagaacaa[T/C]gagctgcgcaggctgttcttgttggctgcgccagaaaagtggcgcctaataggtgctatt
NVG_SCAFFOLD513_53561	513	53561	gccaccagttcaagcatatttaaacatacccgaaatcataagggtggccaaagaaaacaa[T/C]gttgatgctattcatcctggctacggtttcctgtcagaaagggcagattttgcacagtct
NVG_SCAFFOLD513_59907	513	59907	ctctggggtcgcctcaatgcttgcctgcgctaaagctggtgcagatgtcgtcgacgtagc[T/G]gtagatagtatgtccggcatgactagccagccatcaatgggagctttagtcgcttgcctc
NVG_SCAFFOLD52_363412	52	363412	aagagaacctgcatgagcaataagacgagctccaacttgatcaccaataagagtagccaa[A/G]ttaggagctacaccagccatttttgatcttaaatactcagctaattctttcctgtaatca
NVG_SCAFFOLD52_7989	52	7989	tgtcaatgatacaaggtggagatattgtcaattttgatggttccagtggggaaagtatat[A/T]tggaccaaggtttgaagatgaagatttaaaattacctcataatgaagaaggccttcttag
NVG_SCAFFOLD52_839764	52	839764	ctctgatttcaagtttaagagcgatgaatattgggcttgtgccattcatcaggaaactcg[A/T]acggaaaaccaccaagcaggctcctgtaagatgggcccaatttccgactcaatggcggtg
NVG_SCAFFOLD53_201598	53	201598	cggagactgttcgctgcccggtttgggattgacagctttggacaaggaggtcatcatgcg[T/C]gaaatttctatagttttcaatgttgctgcgaccgtgagatttgatgagaaaatcaagcaa
NVG_SCAFFOLD534_145041	534	145041	cttgatccagtttgatgtgaatgaaaaataaatttgtttggcgaaaagaataatccacaa[A/G]tagagcatttgatacatttagctcgcgaactgttgtaccttgctggtacaaatgcacctt
NVG_SCAFFOLD54_423511	54	423511	gaggtcgagtaccagcatcttgattctgccaccttcccaggtcttccacaggtagcgtgg[A/G]atgtagaaaagaatggcctggaagaaaagggtgaagcacacccactggtagtacttgtgg
NVG_SCAFFOLD54_445744	54	445744	ttcagaagaagataaaatgctgcttgatgtctatcatcatacattcaatgacgaaaatgt[T/C]gattacaatttgcttctgacattaattctgcacatacacttgcaaatgcctatgggatct
NVG_SCAFFOLD55_158235	55	158235	attgtgctgctaaagctttagtagctacagacggaatgactatcgcagataaagttataa[A/G]cgtagcaataagtcaacctcctcaaaggaaacatcttccaggtacagatgaatcaaacac
NVG_SCAFFOLD55_177811	55	177811	caaagatgtagaagcagaaatgaaaaatactctggccaaatttgacgaatgtaaaggata[T/C]gagattgatggctgcagagcaaagtattattaccttaaaggtaaaactttgaacgtagta
NVG_SCAFFOLD57_19220	57	19220	ttgcaacctgggatcagagccaactgcttcttttgccatttctctgaaactctcaacact[T/G]aaactaccatccacataacgcttgtaaaccaaaaattgaagtgcgccttctcctcttttc
NVG_SCAFFOLD57_290830	57	290830	aaatatttatagagacaagacggaggagttgtacaaggtttataaagtgagaagctcgta[T/C]atgactaatggcgagagcaagccgatgctggcattgctcacggataagacactttacttg
NVG_SCAFFOLD57_577235	57	577235	acactaataaccctagatgcaattccgtaatatttggacagtgtgatgacaaggaaggca[A/G]aatggtcctaccctcggccgcgacaaatccttctgacagtttccacgagttttgaaagcg
NVG_SCAFFOLD571_12242	571	12242	tcaacaaagttgatggatactaatattttagataaaaaagatacgaaattaaaaaataag[A/G]aatgttcagataataatgtaacagccattatcagtcaatcttttccaactaaacctcgat
NVG_SCAFFOLD571_13943	571	13943	ggcatatcttttgattctgagcaccatggaatttacagaaatttaactcccatgctcatg[T/G]caagtacctacacaagtaatccatatttacatcaattgacgagatatgctccagaagatc
NVG_SCAFFOLD5738_149	5738	149	gagcagtttacaaattagcctactttgtacaataaagtttcattttatcaatcctcttgt[A/G]ataacaccttcagctttttgcaaattaagaattttcaatccatcttgtttaagtctagcg
NVG_SCAFFOLD58_161902	1	161902	cagtgtagcctccaagtgagcacttttaccttcaggcaaatgttctatgttcttaagtgg[A/G]cgtccaaatttgggcttttcagcgataataacatcttctctatctgttcgtttgtaacgt
NVG_SCAFFOLD58_328193	58	328193	cagtagaatgaaatgattttggtgtatacgtaggatgttcaaagtttttagaactgctgt[T/C]ataagatctagcatatgaacgtcgtttagaatcagagtctaaattaagtgaagatgcaga
NVG_SCAFFOLD58_59885	58	59885	ttaacgttgatcgcctgattctgcaccgagttcccgtaagccgcgtaataatcttgtccc[A/G]gattgcccgtagtcatgacactctgcgcagccgtcgtcggcacggagctcgagacgttac
NVG_SCAFFOLD58_653825	58	653825	acctgcgttcagcaacctcgtgatagcttggacgctgttgagcttgcagtaaccgtttag[A/G]gggaagcggatcacgtgtctggcgtcttgctggtgccaggcgacccctgaacgagcttcc
NVG_SCAFFOLD6_1018581	6	1018581	gagcacgtggatggccttgagccggatcggcatggcttcctggagatattcgaagaaccg[A/G]cggaggttggtaatggagacgcgcagaaggtgaccaggacggacgcctcgcatgtcgaag
NVG_SCAFFOLD6_1652097	6	1652097	aagctcgaatcatgctccgtccgatcccgtggagatgcgcaggctcaacttccagacccc[A/G]ggcatgatctctcacccgccgattcccataagcgaactgagcaatcatatcgagcgactg
NVG_SCAFFOLD6_2099181	6	2099181	tatgtctttacgtatactcctcattctatcccacagaaagtggtaccattcggttaaatt[T/C]gcatcgtcttcctcgcaaaggtcggcgatctcgtgtaagagataactcatggtcatcttc
NVG_SCAFFOLD6_2502175	6	2502175	ccacttggttgccctctccgtaaatgccaagaacggatagtaacccgactcctgctcctg[T/C]agtgcatatcctataagatggagaatcttgtgtacctgtggctcggaaaagcttctagcc
NVG_SCAFFOLD6_2651642	6	2651642	ggagagcatgggcgtaagctgattcccatgggagaattcatacaagagagtttggaccat[T/C]tagagcagttgcaacaggaattgaatgacgcctggctttcgggtaagcagaaactcaagc
NVG_SCAFFOLD6_3165649	6	3165649	cagcatgtaccaagaactaaagcgaaacaaaattaacgcacctctagaaatgcaaaccaa[T/C]atgagactattgcattcttacatacttgttcgtctccacgttaaaagaaacgatcacctg
NVG_SCAFFOLD6_3640932	6	3640932	agatcgataaactagaatattggtctgggattatcagtttacgtaaatcaacagactatg[T/C]gtatcaaggtacagatatcgatgcacaaatcgatagaccaagaaggttacaaagagacag
NVG_SCAFFOLD6_4111596	6	4111596	gaggcgcgccgtcaccagtctcctgcaggacatagtttacttcatagctggtcttgaaaa[T/C]gagcagaataagtccgaggcgctcgagctcatcgtcaccaatcccgtgagagaccgacag
NVG_SCAFFOLD6_47602	6	47602	cttccagcgaaatcttgaaggactcactctgaacattctttgataatggataaagtacag[T/C]tgatattgaaaaatgtactatacaatcgatacaacttatgtttacaatatttaaagttat
NVG_SCAFFOLD6_651012	6	651012	atagttttcgatgagttctctcagttctggcatagttttcttgtggacgaattccttcgt[A/G]gtgaagttatttttatcgtcgtttaaccataatggattgaaaaattcgaataaggaatgg
NVG_SCAFFOLD60_741110	60	741110	ttcacggtatcttccccggtggcaggatcgaggagtacataccagctcgtcccttactca[T/C]taaagagttggctgatccttgcatcagttcgctcatcgccgagaaaatggcacagataca
NVG_SCAFFOLD61_817885	61	817885	catgggtggtgctaatcctgatttatcagatcttgctgtatacggagtattaaagtcaat[T/C]gaaggctgtgaggcatttcaagatgcattaaaatatacacagctaggtacatggtacaat
NVG_SCAFFOLD61_891334	61	891334	gaggttagcgataagctcgccgtccatgccaggtgacgactcaacaatgggcgcagaatc[T/C]gaatctggtgcttgtcacggtttcaacgatccggtaatgccattactaccagggcccgta
NVG_SCAFFOLD62_50013	62	50013	taatgacaatacctccaagaaggtgtatcgtgctcgtcactactctgtgataccgttggg[T/C]ccgcgttcaggtctcattcaatgggtagacggtgttacgccactctttgccttatacaag
NVG_SCAFFOLD62_517416	62	517416	gatcgaacgagcggaagatgatgtcgccgcaacgctgcgtgtgttcctcctcgtcgtaga[T/C]gaaggtcactggcgacgtctcgcccttcttgctcaggtacagagtaccctcgaggccaaa
NVG_SCAFFOLD62_993338	62	993338	cttcgagaacatcttcctacaaaacacccatccacacccaatcatcttcctcaaggatgt[T/C]aacgacaccgagatgaaggccctgctacattttatgtacaagggcgaggtcaatgtgagt
NVG_SCAFFOLD63_692856	63	692856	tgactatcttaaagatgagattggatatagactctcagatagagtatttgatatcaaaag[A/G]aaatttaataaagctctagatctaggatgtggtcgaggtcatatttcaaagtatatttta
NVG_SCAFFOLD63_71391	63	71391	aaaaaccatctggtcgttgaggcagcagtgcatcatgaaagtcccgacgatactaacgaa[A/G]ctgttgcagtgcgtcgagtggaacgatcataaggaagtctcagaagcgacttccttggta
NVG_SCAFFOLD636_15560	636	15560	ccaattgatatttttatgggcggcgtcgacaattttcaaacctttcaagtctatatcttc[T/C]ggtagaggaacgattttaacagcttcttttgctttctcagtacatggtaaaatatccaaa
NVG_SCAFFOLD636_20053	636	20053	agcaaggtgtaacaatgcaccagccaataatgataatgctgttaataatgtggatcagaa[T/C]aatgacgacccacagcaaaacaatccaaatgatttacgtttggacctgaataatctgcaa
NVG_SCAFFOLD636_23076	636	23076	tggctccaatatcttggcaaccatgcttaataccgcattgtaaatatgggaggaacttca[A/G]taccgttcctttatcaacgattgatccgctaacaccttgtgcaacctttagtttgtccat
NVG_SCAFFOLD637_3978	637	3978	tgatgtagcatttattggttctacacaacaagtttggttaagtactgctccaacggagcc[C/G]ttgactcattggtatcaagttcgatgcttattggaaaatcctttattttgtaaaagtgga
NVG_SCAFFOLD65_375606	65	375606	tccaagtgatcaagagatgacaaggtacattgctactgtcagtgacaaagaattattaga[A/G]agatgtcatgaatgtgtaaaaattattagagctgctaaggaaactcaagctgctaaagcc
NVG_SCAFFOLD65_83806	65	83806	ggaagcagctcaagaaggtcaccttgatttagttcgctatttattagaaacaaatgctaa[T/C]gtgcatgctcaaacgcagacaggtgatacagctctaacatacgcttgtgaaaatggacat
NVG_SCAFFOLD658_12932	658	12932	aacatttaagacgtcgctttcgcaaagaatacctaagccaacttgtgataaaacctcgca[T/C]taccgaatcgcgtaaactcaaaaagggtgatgttgttctggtaggcgacgacagtcgtaa
NVG_SCAFFOLD69_59742	69	59742	cgagttggtgaaccaggaccaggcacccatcaccgagatcatggcgttcaccttcaaaac[A/G]caaaaaatcaggagagaacatccgtgctcggatggcacaggtggttgtgagaagttctgt
NVG_SCAFFOLD69_695384	69	695384	aatttttagaatttttgaaggaactaatgacatacttcgactgtttgttgctttgactgg[A/T]attcagtatgcaggaagccatttgaaagaactacaaaatgcattcagaaaccctgctgca
NVG_SCAFFOLD7_1516753	7	1516753	cgtgatattcctgatcctggcgttgggtcctccgatcctgaaagaatcctccgtgcaggg[A/G]gcgtaagcgacgctgcacatgccgtactcctgtcgaatgcagatgaggtagtcgtggttg
NVG_SCAFFOLD7_1930191	7	1930191	aggttcagtactctgcggagattctggtcgttttcttttacgcagaccactgcggatcga[T/C]gtaacttctctaatttgcttcggtaattctaatggaatgactactttcctgcgcaaatac
NVG_SCAFFOLD7_2371385	7	2371385	ccgcgtctccagttgaggcaacaaaaagtcattgtgaaacttgtagatcgactttatatt[A/G]gaaaacatttgctgaactgtgtccggtgggaacatcggatgagctctgttctcctgatcg
NVG_SCAFFOLD7_2877351	7	2877351	caaataaagttaatctcgagttatttatttccatagcttcttaatcgacatattcttttc[C/G]gaatctttctgcatgacctttgcaacagccatctcaaagtcttcttgtgtaacgtgaact
NVG_SCAFFOLD7_3305071	7	3305071	attataaaggtagatactcaaacattggttagaggtataaccttcaccctttggatagag[A/C]cccagctgccactgagttggaacgccagaaattaacgtcgagaattctggggacagcaaa
NVG_SCAFFOLD7_3882784	7	3882784	gtttgaatttagtacatcttgatctaaagctactcgctcatttgttcgatgactaggatc[C/G]cctatcaacccagtagcaccacccacaacagcaatgacttggtgacctcctctttgccaa
NVG_SCAFFOLD7_429779	7	429779	ctgtactgccagctccaggtactaaattttcatacaaagaattcgcgtcaagtctagcta[T/C]gaccatgatgacattcttgacattatcagtaatgggccctacaggccagtgaatattcct
NVG_SCAFFOLD7_6498	7	6498	gactcggttccgggtccgcgctccaagccaaaaatctcccgagcaatttgcctggttcca[A/G]ctttcctccgggatacgtgtactttaaggaatcgtgatacgacctcagggtagttcgaag
NVG_SCAFFOLD7_962159	7	962159	taagttgaacttgtcaacttttttgttgattctctggacggtatctcgcgaatcgcgtaa[A/T]gtcctttcccactgatattcgtcttcatgagaaagaggcaattcgcccaagcggttcctt
NVG_SCAFFOLD710_2077	710	2077	tccatctaatgtatgcctggtgtaatcaatagcaggacattcttttggtgttttgtgtgc[A/C]gcacacaaaaatatccattgttctgtagctgtcatttgtgtgcatgtttcaggatgacac
NVG_SCAFFOLD722_4476	722	4476	atctcgttttcaaagtatcagttctgaatttcttggtttaatgaaaaaagtttcaaaaag[T/C]cctatggttatggatattttaaatattcctggagtacaaaggtcattggagcgtcttgca
NVG_SCAFFOLD722_4599	722	4599	tcttctcggcaaaattcaaaaagcgttgggagaatatttagaaagagaaagaaattcttt[T/C]ccacgtttttattttgttggcgatgaagatctgttagaaataattggaaatagtaagaac
NVG_SCAFFOLD737_18906	737	18906	tcaatttcatctctatataaatacagccccttgtggggacgcccgaattttttctcccca[T/C]gaagaaagtgattctattgataaacatccaaatagaagagccagagggcaattaagaaca
NVG_SCAFFOLD74_192460	74	192460	gctgtgccgctgcatctggggcagtggaaggctcattatacatacgctttttcactggag[T/C]caagctgccaccagaactagaagcactaggcgtactttttgcactagtgtcaaagtaacc
NVG_SCAFFOLD74_231009	74	231009	tgctctgaacagatgaaatctttttctcactgaacaagatcagagcatcctggaattcta[T/C]tttagctcccttggaagagttgatgaagtaaggcgagatgtatccacggtcaaacttcat
NVG_SCAFFOLD75_109801	75	109801	tcaagtattactattgcttcaaagtccttgggcgttacatcctcctctagagcatctgtt[A/G]tgcatacgaaaaatccattgagtcaattaataggtggtagcaaaatgatatctggaaggc
NVG_SCAFFOLD77_268091	77	268091	gaacccgacgagtgaaaaggtttacgaggttctcgagggtatcttcaccgacatgatgcg[C/G]gatttcgagcccgacttcttccacatgggtggcgacgaagtcaacatcaactgctggaac
NVG_SCAFFOLD77_394564	77	394564	cttcaaatcctttcttattttacccgttgtaaaattccatacttcgatgaaaccatcaac[T/C]gatcccgtaacaaggtactgaccatccggtgaaaatctagcacattcaacatgagacttt
NVG_SCAFFOLD78_189347	78	189347	ggaataactacgtttccacaccaacgcctcaaacaaaaacttcgcagccttctttctcta[A/C]tttatctcaacaaccaccaaattttatcagtggtacaacaattggtgtttgtcctgaaca
NVG_SCAFFOLD78_190200	78	190200	tcttggaaatctggaaaagcctcaacatgctgaagcagctttagcagatatggcatataa[T/C]caagcattattattccaaatgatgacaggtggccaattaccttcacacattcccaacgaa
NVG_SCAFFOLD79_312249	79	312249	ctcttagactgggaaaacattgagggtttggatgcaatggtttgggagtatcaggacaaa[T/C]ccatttacgtgccaaataccattctcgtaaatggtttaggacgttataagaaattcacta
NVG_SCAFFOLD797_5045	797	5045	gtagttaacttgcaacctatatttataaatttgcatttctatgggtaattcatctttata[T/C]gcaaaagtatgctttttaataattttacccaaataagggcaagctacatcggctttgtag
NVG_SCAFFOLD8_1202484	8	1202484	ttgcacagaaagacttgtgaatatgccgactcttttgaagacttcatagctatgatcaaa[A/G]caacgcgagatcttgaagttttaaagcgcatcaggtacaatatcgtttcagaaattatgc
NVG_SCAFFOLD8_1669807	8	1669807	attttagatataccgaatatttaaaatcgttaaactgtggatatctcttctatatgcctt[A/T]cgtttgttgtccataccgaaatttcgacgacgacagtgatatttctgatttgagttatga
NVG_SCAFFOLD8_174824	8	174824	tttggatacaatacctctttactctccacctataggcatttcagagcctgtctcttcctc[A/G]acaccaactgaagcttacaacataaaaaattcaacagttaactctattactgaactgatg
NVG_SCAFFOLD8_2200646	8	2200646	ttcgtcttgcattctcgacagaactgtttaacttatctgctagagaactgttagagattg[A/G]agatgttggggatgtaggagacattgcagattcaggagttttgattccaccagcacttga
NVG_SCAFFOLD8_3378621	8	3378621	ggaggacaaccacgcgatcatagatacgtcatggcactgcgacatgcttgtcaacatctc[T/C]agccgcaaccgcaccgaggacgccgaggttatccttatggagttgccgcaggaggagcgc
NVG_SCAFFOLD8_650796	8	650796	attacaatttggattgtcagaattatgtccatacatcagcattagcaaatgatcttagaa[T/C]gctttatgataatcaggattttagcgacatcaaacttgtagctagaggaaaagtctttca
NVG_SCAFFOLD81_317476	81	317476	ttttaactcctttgatatacctttaacattggataaatctactctgttattattaattgt[T/C]aataattcgtgtaccattgcttgataagtccattgattaagtaatggtgtaactgggtca
NVG_SCAFFOLD82_82514	82	82514	ctcttccagcgatattatgggcaagctgttctcgcatttgtcggagtaacccagtttctt[A/G]ttggctatcgcttctggactgggctttgcgtagttgctcgatcgttttcccatgaggttc
NVG_SCAFFOLD820_6218	820	6218	tctttatggggctcttctttacttcctttgtgttgttggtactgagaaatcaggagagaa[A/C]atgggagctggtatagagacaacgtttgttagtcagttggataattcattatacaaagca
NVG_SCAFFOLD820_9025	820	9025	ttctgttaaagtttttaaaattggggataaaatatatccaaaggctaagaagattaatac[T/C]gtacgtagatctttagatattctgtcaaaaagttttaaaattttaaacacgtatttaatg
NVG_SCAFFOLD83_23885	83	23885	gtgatcttttatcgatatctctagcagcgtgatgaattctttattcattgcgccaattaa[T/G]gctgtaacattttcataaccaatgttcttgtcttgaagttcataaattctttcaaagtca
NVG_SCAFFOLD84_459443	84	459443	actaccacctctgtgcattcgtagagttagctccaattcacctgaagcaagcatcacttg[T/C]ttttccccaatacgcaaactttttgtttgtataattgcttcacgataaattttatagtaa
NVG_SCAFFOLD86_150486	86	150486	ttgcctgttaacaaaactatattcactgacgggcacatcactcctgctcggaatattgct[A/G]ccaccaatatctattaaagttttaacaaaattataagataactttggctgggatgaagta
NVG_SCAFFOLD87_635353	87	635353	atcagaaaatgtaaatcagttaaaagaatactgccatgtattattaagaacagatgaggg[A/C]tttaggaacctggagtatttagaaagatatcaaaaaggattgacggttttgaataatttg
NVG_SCAFFOLD87_63996	87	63996	tcgtcgtcggactggctgctgctaacgccttcctcgggtttcgacttgataacggagcgg[C/G]tgcgatcgaagtaatgaccgaagtagtggtccttccgcagttgaagcttgaagaagacta
NVG_SCAFFOLD88_135308	88	135308	taaaataccgttttcataaactaatagagacgtaagcattccattaatccaccttcgtgc[A/T]ataatagagtccaagccacaaataactaaatgaaattgtctataaaattcttctgatttg
NVG_SCAFFOLD89_15575	89	15575	ctgcggcggctgctcgtcccgatggatatcaacgatacactcccgagagcgagcctcgtt[T/C]ctcgtgaggaactcgacgcacttctcggtgggacttgccctgggggtcgagagagccgga
NVG_SCAFFOLD89_464946	89	464946	tatgtggtcactcggctgcgtcgtcgccgagctctttctcggctggccgctctaccccgg[T/C]agttctgagtatgaccagattcgatacatcagccagacccaaggcctacccactgagcac
NVG_SCAFFOLD89_832058	89	832058	gaatctgctgggccaattctctagtaggagccaaaactaaggcaatgggtccatcacctc[T/G]ttgtagacgaggctggttgttgatgtgtacaatagcaggaaggatataagctaaagtctt
NVG_SCAFFOLD9_1052246	9	1052246	tattgtcaaagatccaaggtacgccgctgagcccaagcctgaggagttccccaagtttga[A/G]tctctgaagctgaccattgagaggactctaccatactggaatggtaccatcattcctcaa
NVG_SCAFFOLD9_1817811	9	1817811	tcttgaaaagatgcgagatgatcttggagtttacttgaagattctgagatctgctatgat[A/T]gaccttataaataaagattatgcagatttcgtcaatctttctagtaatttaattggatta
NVG_SCAFFOLD9_2231358	9	2231358	gtatctgtcgagcttgcgaacgactctgccgagccttaatagcctcacgaccttgagggc[T/C]gagaacagactcccgatcccgtcctcgtcgtggtcgaaggcgttgaacacatcgtagggc
NVG_SCAFFOLD9_2756880	9	2756880	gcagtattttttgaacaaatatgttgtcgtctacggactcacttctactgtatgcagagc[T/C]gaagacattgatgctccacctcagccaaaatgcattggaagaatacacttgtattcagac
NVG_SCAFFOLD9_290078	9	290078	gaaaaactgggcgaggatgaagaggacgaaaatagtgacaataatgcagcaattaccacc[A/G]gcgctaaaatagcccttgtagacccagccgccgacgttaccagagctgcgcatctcatcc
NVG_SCAFFOLD9_3210903	9	3210903	caaaatttcgatggatgtcatccaattaggattgtaatccctggcaatttcttcaaagct[T/G]ccttccatagtcttgtattgaagtaaagttaccgatctcatcaaatctcccacaagtacg
NVG_SCAFFOLD9_3803817	9	3803817	gagctcctgctgcaggtgtccctgagagttgccttggtcctctttcagcttgagaataat[A/G]gccgcatcctctttttccttgctctcgagagtctcgatcttgcgggtgaagccaagcttc
NVG_SCAFFOLD9_4316751	9	4316751	attcatttgcagaaatagagaagcatcaaagcattgaagatgtgaacatgttgaagcacg[A/G]cacggtgtgctcattcgcatctttcccaatggacatgctaatgataccctaagggatgtc
NVG_SCAFFOLD9_814408	9	814408	agacttgatgaccttgagctggcgactgtccttgaggttcctcatggctggaatttggct[A/G]aggaagtcttcgaaggtgactgtggcaagcgagttgaggatggagacggtgatggtcagg
NVG_SCAFFOLD90_228620	90	228620	tcgcagaaaagtaggaaaataaaaagcaaagttccatgaatttggtaaatcgatagtgaa[T/C]ttttcagtttcctcaaaataaggaatattacgcagcactattattccttcaaatacaaac
NVG_SCAFFOLD93_17883	93	17883	gctgtagaatatgtaataataatatccatcttgtgccacttcatgaatagtttgcatgtg[T/C]ttttcaccattcaacaaataattgacatctctgcattcacttgatggattgaactcagtt
NVG_SCAFFOLD93_422259	93	422259	acttctgggttgtttggctagcacaagtttcgacaagagacaagtggctgcacgcacctt[A/G]ggtgatcttgtccgcaaacttggcgaaagagtattgcctgaaattattcctatactggaa
NVG_SCAFFOLD94_281902	94	281902	agctaaagaaaatattcacttagcaatagaaatgagtaaagagtatgagaacatagttgg[T/C]attgacttgagtggagatccaactaaaggagatgcttttattgaattactcagtcaagca
NVG_SCAFFOLD94_410988	94	410988	gttcctggagctgctctcgatgctgctgttgacccacgaggccaccagctgccatgttca[T/G]ataggcggcatcggtcattgcgcggatgagctttttgcgtcgcaatgggatgcaaggtaa
