# Supplementary material for: Recombination and Its Impact on the Genome of the Haplodiploid Parasitoid Wasp Nasonia
Source: PLoS One. 2010 Jan 19;5(1):e8597. doi: 10.1371/journal.pone.0008597 (PMC2799529; doi:10.1371/journal.pone.0008597)
Supplement: Table S10 — SNP markers of Nasonia OXPHOS pathway exon sequences. (0.05 MB XLS) [file pone.0008597.s010.xls]

## Sheet: X
SNP markers of Nasonia OXPHOS pathway exon sequences
Marker	Scaffold (Genome assambly 1.0)	SNP position	Marker sequence with Nasonia vitripennis (strain AsymCX) and Nasonia giraulti (strain RV2X(U)) SNP genotypes indicated in square brackets
NVG_SCAFFOLD1_9160558	1	9160558	ATCACTCAATCCCTCGCGTTTGAAAGTGGAGACTTGAGTTGCAATGCGGCTATCAAGTTC[A/G]TGTAAAGGTAATCCATCATTGATTTTGTCTAAGGAAGCTGCAAGATTCCAATCGGCTATG
NVG_SCAFFOLD1_9131936	1	9131936	GCGCAGAAGTCGTGTCAGCTGCAGCACAATGACTTTTCCCGCCGACTGCTCGACTCGATC[A/G]CCGGGGCTTTTCAAAGCCATAAACGACGATCTCCTCATGCTCGATTGATTTTTCGCAGTC
NVG_SCAFFOLD2_6358532	2	6358532	TTATACTGTTAGCGTCACTTGGCTGTGCTGCTGAAGTCTGGAACAAATTTTTCTTAATGG[A/G]TCTGAACAACAAAAGTGCATTTCAAGATTTCATTGTCATTACTCNGTAATAATCATTAAC
NVG_SCAFFOLD2_6282358	2	6282358	ATGCAATGAAAAGTTTTAAAACAGATGATCAGATTTTTATATATTATGGATCCCGCACAA[A/C]CGCTGAATTTTTTGTACACTCTGGATTTGTTTATCCAGATAATGCAAATGTAAGTTGACA
NVG_SCAFFOLD2_6358577	2	6358577	AATTTTTCTTAATGGNTCTGAACAACAAAAGTGCATTTCAAGATTTCATTGTCATTACTC[T/C]GTAATAATCATTAACTCACAGTTGGCGCTAAAACAGTTGCNGGCAATGATATTGACGGAC
NVG_SCAFFOLD2_6358618	2	6358618	GATTTCATTGTCATTACTCNGTAATAATCATTAACTCACAGTTGGCGCTAAAACAGTTGC[A/G]GGCAATGATATTGACGGACCCAAGCTTTGAACAACACCTTGTTTCAAGAGCATCTGTTTC
NVG_SCAFFOLD2_6749066	2	6749066	TGCCACAGCTTCCAGAGCTTCAACACGTGCTACAAGGTAATTGAGCTCAATTTCTTGTTT[T/G]GAAAAGAATGACTATTCAGATTTTTACTACTGATAATTTTCAATTTTAGGACACCGGTCT
NVG_SCAFFOLD2_6277730	2	6277730	TTTTCGCTCGTTTGTNACCAAACTNAGGTATTCTTCGATTATACCTAAAATAGAAAAACG[A/A]GGTAAGAATGGAACTTTTACTGGAGTTATTTATTTGACTTTAAACAAATTGTTAATACCT
NVG_SCAFFOLD2_6280218	2	6280218	ATAAAAAATACTTATAAGCCTGAATGATGATTTAAATAAATTAATTGTTGATCAATAAAA[A/G]CATTCTTGATTTCATTTCAATTTGTTTAATCTTATTTCATTATTTGTAGTCTTACGTAAA
NVG_SCAFFOLD2_6748712	2	6748712	AGCACTTCGGCAAGATGAAGGGACCGATTTACGACGAGATTCCTGACCTCAACCCGGTCT[A/G]CCGCTACACTGGTTCGGAGATCCGCGTTCGTGACGACTCCATGCCTCTTGCCCACGTCGC
NVG_SCAFFOLD3_2941896	3	2941896	GCTTACGTTATTTTGTATCAACATCTTGGCGAGAGCTGTGTGTTCTCCATCAGCCCGAGC[A/T]AAGAAATGTAATATGTTTCTCTTATCGTCGTCTCGTGCACGATAANTAGCACCGTGTTTT
NVG_SCAFFOLD3_897582	3	897582	CTAGATCCTTATGCATACTGCGCGNCTGTGTAAANNNGGGGAAACTGAAAAAATGCCCCG[A/G]GCGTGTTTGCGAAATAAAACGCGAANTNAATNTATGGGCGTTCGCGCGAGATGCGTGTAT
NVG_SCAFFOLD4_3648480	4	3648480	TGATTTTGATGTCTTTGTGCAAAGAGGAGCTGGTGCTTACATCTGTGGTGAAGAGACTGC[A/G]CTGATTGAGTCCATCGAGGGAAAGCAAGGAAAGCCAAGACTAAAGCCACCTTTCCCAGCT
NVG_SCAFFOLD4_3648778	4	3648778	TGCGTCCTTCGGTCGGCCGCGTAACAGTGGAACCAAGCTGTACAACATCTCGGGACATGT[T/C]AACAATCCATGCACTGTGGAAGAAGAGATGTCCATACCTCTGAAGGAGTTGATCGAAAGA
NVG_SCAFFOLD6_2269880	6	2269880	GAACCACAAATCTCCCAAACGGCAGCCACTCATGCCACCATAAATGACCAGGCATGACTT[T/C]CCTGTTGTTCTATCCGTGTATGCCACACCTGTGTGTGATTCCCTTGGGGGAGGAGCATGT
NVG_SCAFFOLD6_2269381	6	2269381	GGGAGAGAAGGTAACATATATCAAGATTCATTTGGCTGGCCCAACTCTACGAGGTATAAA[A/T]ACTAACCCTAACCTGGTTGTTCCATGCTTTACGATATCCATCGCGACCGGACCACACGTA
NVG_SCAFFOLD6_2269673	6	2269673	TTTACCTAAATTTAAACAAGCTAGAGTGCTGGTGCACTTCCATTCCTTCTCATGGGTAGC[T/C]ACTTTGACATCATCCACAACCAGAGGTACCCAGCCTCCAAAAACGTACATCCTGTGTCCA
NVG_SCAFFOLD6_2269203	6	2269203	ACTAGTGCTGGCAGGCGGCATGTCGAATTTCTGGATCTGTAGTATGTAGTACTGAGCAGA[A/G]GGCGTGGGAGTCCAGCTAACTTCGAGCGATTGTGTCGAGGCCTTTGTTAGCTGAACGCGA
NVG_SCAFFOLD6_2269293	6	2269293	TTGTGTCGAGGCCTTTGTTAGCTGAACGCGAGACGGTGCTGGTGGTTTGCTGACCTCCAA[A/G]TACCAGAGATCCTTACAGCAAACCTATGGGAGAGAAGGTAACATATATCAAGATTCATTT
NVG_SCAFFOLD7_710069	7	710069	TGCGTTCCTAAATTACTCTATTTTATAACCATCGCACTCACTTGCGCGGAATATTACGAC[A/G]CATTTTGACATAAATGTGTCGTAAATATTCCAATCAAAACAATACATCCTCTGATGTGTA
NVG_SCAFFOLD7_713670	7	713670	AGCAAAATTGTAAATGATAAAATATTANTTAGAATTTGCTTACCAAATCTTTCGCGCTTG[A/G]TGAAACATTGAAAAACTTGGAACAATTGAAGTGGTACTTTCCACTTAGAATTTGATCATA
NVG_SCAFFOLD7_712004	7	712004	GGATCAAGAAAAATCTCTGCTTATATATCCTTTGCCTCACACCTACACAATTCGAGACCT[C/G]ATACCAGATATGAGCCATTTTTTAGAACAATATAAAAAAATTGATCCTTATTTAAAGCGG
NVG_SCAFFOLD7_1719655	7	1719655	TNGCCATAAAAGGAGCAAAAATTGGAGAATTCAATGGAGGAAAAACTCTTTCATTATTAC[A/C]TACTTCAATTCTTCGCGTAAATCCAGATATTCCTACAGCACATAAGTACATATATTTATT
NVG_SCAFFOLD7_1719596	7	1719596	AAATGTTACACTNTGGGCTGAAAAAGCACAAAATTTTGACGGTTCTGGAAATCCTGTAGT[T/G]GCCATAAAAGGAGCAAAAATTGGAGAATTCAATGGAGGAAAAACTCTTTCATTATTACNT
NVG_SCAFFOLD7_764462	7	764462	CGAGCTGGAACAGCTGACAAGGTCGACTTCTTGGGAAAATCATTTGCGGCGGATCGCGGC[A/G]CAGACTCGCGACTCGCGAGTGTGACCCCGATGCCGTCGCCATGTTCTCTCCCTCATCACA
NVG_SCAFFOLD8_74431	8	74431	ATCTTTGTAAATTAAAACTGAAAGAAAATAATAGAGAAAAGAGGAAAATTGAATCTTATC[A/G]TAGAGGTTTACAAAAAGATGCTGGGTAAGTCAACACTGTANGAGAAGAAGTTAATTGGGC
NVG_SCAFFOLD8_74733	8	74733	TGACAGCAANTTTGTCGGATTAATAATTNATTTNAGTAAAAATACGGCAATTAGTCAAAA[A/G]GTTATAACACCCAATTTATTTGTGCCAGAATAGTATTATATAATTTTGTCTTATAAAATA
NVG_SCAFFOLD8_73156	8	73156	CAAGCAGGTAAAAAACCGAATTGAATTTNACTAGAGTACTCTTTGTAAAATTGAACAATT[T/C]CCTGCTGTAGGATTACCCTGACATGATAACTGGTCGAAACATCTTTCAAACATGTGGAGA
NVG_SCAFFOLD9_4408374	9	4408374	TTTATTTTGGTACGAAATATTTTATTCAACAAACGTACGGATTTATCTTATCCAAGGAGA[T/G]ATGGCATATCATTTTACTTTGTTGAACATGGTTTCACTTCTGTAACAGTGTGGAAGNTGG
NVG_SCAFFOLD9_4408431	9	4408431	AGANATGGCATATCATTTTACTTTGTTGAACATGGTTTCACTTCTGTAACAGTGTGGAAG[T/C]TGGAACAGAAGAATGAATTCAAAGTATTCTCATACCATAATAGAGGAATGTTAAGTGTAA
NVG_SCAFFOLD9_4408606	9	4408606	ATCTCANGTGACGGTGAAGAAATAAGCAACGGTGAAACGATTTTGTAAACCGTTAATTGT[T/C]TGATGATGGTTATAAATAAGAAGTTGTTTTACATATCCCTTTCGATAATTATTATTAGGA
NVG_SCAFFOLD9_3107879	9	3107879	CTCGTCGGTTTCGGTGTTGCCATGGCTGGCACGAGCCTGGACACCGGCGATCGTCGCCCT[T/G]GGTACGATGGCCTGACGAAGGCTCGAACTCGCGTGTCCNGCGACGATGCGCAACATCTTC
NVG_SCAFFOLD10_1838244	10	1838244	TTAGCNACAAAATAAGTTCTCCAAATGCTGACAGGCAGGTGCTGAATTCTATCCGTGATT[T/C]CGTCCTCCGCCTCAATTCCATAGGACTCTGCATGTTTCTCGATTGTAGCTATATTGTTGG
NVG_SCAFFOLD10_1838189	10	1838189	AATTATCTGTAAAGCTACGTTGATCCTTCTTTTGGTTTGAATTTTAAACCACTCATTAGC[A/G]ACAAAATAAGTTCTCCAAATGCTGACAGGCAGGTGCTGAATTCTATCCGTGATTNCGTCC
NVG_SCAFFOLD10_1838320	10	1838320	TTCCATAGGACTCTGCATGTTTCTCGATTGTAGCTATATTGTTGGAGTTTCTGGGACTGG[T/C]CTCAGGACTGGATCCGTCAGATCGTCTCTTGCTTCTCGACGATCTCGGAGTTTTGGTAAC
NVG_SCAFFOLD10_1837895	10	1837895	ATAAATCCACGAAATGCTGCATTCTATTTTTAACATATCTCTCATAGAAAATTATTGAAA[T/G]TATCCACTGTACACAATAGCAAAGAATATAAACTAATGCTCCAACTCCGAATCTCAATGT
NVG_SCAFFOLD11_153839	11	153839	TCGCCATCGCCTTCCGACTTTTTCGTTATCCACTATATAAAATCAACATATACGATTTTC[A/T]GCAAATCAAAAGAACTGGCCTCGGAAAAGAGGAAGAGAGTCCATTACNGAATTTTCGTCT
NVG_SCAFFOLD11_1739383	11	1739383	CACAANCAAATATAGATTCAGCATTATCACAAACAAATATAGATTCTGTAAATGAAAAAA[C/G]AGCAGGTAAAGTTGTAAAAACACAATCAGAAGAATTTTCAAATATAATAGAATCAATATA
NVG_SCAFFOLD11_1739328	11	1739328	AGANNNNTTTCAGGAACCTTTAAAGTAAGGAATATAAATGAATTATTAGAGAAACCACAA[A/G]CAAATATAGATTCAGCATTATCACAAACAAATATAGATTCTGTAAATGAAAAAANAGCAG
NVG_SCAFFOLD12_338820	12	338820	GGNTTCTTTCTTCTTATGCTTCTTCTTACGCTTTTTTTTCTTTTCTTTCTTTTTTTTCTT[C/G]ACTTCTTTCAGCTTCTTCTTTAATTCCTTTTCTCTTAACTCGGTCAATGGAGTTATGTAG
NVG_SCAFFOLD13_379641	13	379641	TCAGGTAGATAACATTTTAGTTTGCATTAGAGGAAACTCAATGATTGTCCATTAGTTTAT[A/T]TCGAAATGAGATTCAAACCTGAACTGTAAATAAAAAATAATACAAGATGAATGGAATAAC
NVG_SCAFFOLD13_1227396	13	1227396	ATATCGTTTCACTGTGTAAAAAGGAAATACATACATAATTAGTTTTCAAATTGAATGAAT[A/C]GATTTCTCCAGTCTCGCATAAAATTAAAATTATAAAATTTGTAATATTTATTGTACAACC
NVG_SCAFFOLD13_1227279	13	1227279	GTGGNCTATAGAATTGAGAAAAGGTAAGTTTATAAAATAGGTTTTTAGAACTCACAAACA[A/C]TACACAGTATATAAGCATAAAGTTTTATTAATTACCATGTAATAAACGAGTATGCAATAT
NVG_SCAFFOLD14_2849623	14	2849623	CTTCCCGCATACTCCTGAATACCAGCCTGACCCTGAAGGAACTGAAAAGCCAGCTGCTCA[A/C]CATTAAACACAATTCATTTACGTTATGTCTCTAGTAGTTGATAAATGCTCGNCTGTTNTC
NVG_SCAFFOLD14_2849514	14	2849514	AGNAAATCAAAAAGTTGGAAGGTATGCTGAAGTACAGTCAAATGACCATGGAAGATTTCA[A/G]AGATGCCCACCCAGAGCTTGCGATCGATCCGCTCAACAACCCAACAATCTTCCCGCATAC
NVG_SCAFFOLD14_2465985	14	2465985	TGATTGAGAAAATGCTTCACAGGTTTTATTGCTTTGAAAAAATTTTAATATGTCCCAAGG[A/G]CTGTGGGGATTATTTAAATGTAACAATACTTTTTGTTGTACATCATTTCGAATAGAAAAT
NVG_SCAFFOLD14_2485816	14	2485816	ATCGTGCTTATGGACAGGCTGTAAAAGCAAATATCCTAGCGTATATAAACTTCGAGAACA[T/C]ATGAGAGTTCATACTAAAGAAAAGATTATTGCCTGTCCAGACTGTGGTTCCATGTTTAGC
NVG_SCAFFOLD14_2466110	14	2466110	CCTAAATCAACATAATAAAATAATCACTATTAAGTTCATGTGAATTATTTTGATCCCACT[A/C]CAACTTATTAGTACCTTTAATTCTGAAAATGCTACAGAAGCTATCACATAAGGTATCGAG
NVG_SCAFFOLD14_2486156	14	2486156	TATGTGTAATATGAGTTGTGAATCTCCTTCTGGATTAGCAAAACATGTTCTTTATAGACA[T/C]ACAACTACTAGAAACTTTCCTTGTACTATGTGTTCTCATGCTGCTAAAACCCAACAGGAT
NVG_SCAFFOLD14_2466316	14	2466316	CTTCAAATAACTTATGTCTATTACTTGCACTTATAGCCTAAATAATAAATGATTGTCAAT[A/T]AATTTTCAATGGTTATTGCATATTTATAATGAGTATTCATTTATAATACATAAATAAAAT
NVG_SCAFFOLD14_2465796	14	2465796	ATTGGACCATTCTGAAAATGGACTACAAATATTGCTATTGTTATTATTTTTATTTATACT[T/C]TCAGATTTATACGACCAATTGGACCATTCTGAAAGTGGACTTTCAATATGGCTATCACTA
NVG_SCAFFOLD16_2245018	16	2245018	ATCATCAAATACAAAGTCACCATAGCGAGAACTGGAGCAGCACAGCGATGCGACGATGAT[T/C]AATGTCACAGAGATGGTTAAGTTGCGAGCTGTTGTTAAATGTAAAATTTAGTTACGATGN
NVG_SCAFFOLD16_2245723	16	2245723	TAGGAATCCAATGCAGACGCCCTTGAAGCAGAGGAGTTTCCGACAGTCCCAGTCCTGATT[C/G]GACGTCCACACGAGGAATTCGACCACGTCCTTGGCCATCTGCGACTTGTAGGCCGGTGTA
NVG_SCAFFOLD16_366370	16	366370	TTGACCCTTACAAATAAATATAAAATGTAATACTTTTTAGTAGTCTTTCCACGGAACAAT[A/C]CTAAACAAAATTATTATTAATAAGTTATATCGGTTTGAACACAACCAAGCTGTGTGGCAG
NVG_SCAFFOLD16_366282	16	366282	ATAGTTTAAAATTAGCTTAAATTATTTTGTACATGAGTGAGAAATAAATATTTTATTATA[T/C]ACAGATTACATTCAGATTACGCTATTGTTGACCCTTACAAATAAATATAAAATGTAATAC
NVG_SCAFFOLD17_1342350	17	1342350	GTAATTTAGCCTGCAAACATTTGCAATACCTGGATCAATCTTCTTATCTATCCTCTCAGG[A/G]TTTCTGTTTCCATTCCCCCTAGCTCTTACTCTGGTTTGTACCTGCAGTGCAATTGGAGCT
NVG_SCAFFOLD17_1342416	17	1342416	GTTTCCATTCCCCCTAGCTCTTACTCTGGTTTGTACCTGCAGTGCAATTGGAGCTTCACT[T/C]TGTTATTTACTTTCTTCATTAGTGGGAAAAAGGCTGCTGCGTAAATATTTTCCAGAGAAA
NVG_SCAFFOLD17_1227781	17	1227781	CGCGTCTATTTATTACGAGTGGCTTAGCATCGAATTCGGTAAAAATCTTTATTTCAATTC[T/C]GTTGGTACGGAGTGCTATAGAAGCAGTGAATGTATTGAAACGATCCATCTTTGTAAATAA
NVG_SCAFFOLD17_1348815	17	1348815	TAAATATTATGATCATCAAGTCTTACGTCTGCTGTTTCAATGTTTAATATTTTTGAGACA[T/C]GCAGGGCTTTGGGAGCAAATGTGGGAAATAATACGTATAAATCTTTGTTTGAACCTACCA
NVG_SCAFFOLD17_1342149	17	1342149	CAGAGATGAAAAGCAATACGTTAAATTACCTTTTAATATAGAAGATGCCAAGAATCTCGG[A/G]AAATTATTAGGATCTTACAAAGACTTATACTATATTCAAGTTTTGACTGGACTTTTCGTC
NVG_SCAFFOLD17_1349160	17	1349160	TATTTATCCAACAATCTCTAAGGATTCAAGTTTTAGACTAATAGTTTTTTCTCTTCTTTC[A/T]TTAAAAGTACCATTGTTACCTACTCGCCATTGTACAATCAAAGACTTAGAACTCGAAGAT
NVG_SCAFFOLD17_1342509	17	1342509	GCTGCTGCGTAAATATTTTCCAGAGAAAGCCAAAACTTGGGCTGAAACAGTGACTAAGCA[T/C]AGTAATAATTTATTAAACTATATGATATTTTTAAGGATTACACCTCTATTGCCAAATTGG
NVG_SCAFFOLD17_1342255	17	1342255	ACTGGACTTTTCGTCACATATATATTGTATCCTTTTAATACTACATGATACTATTTCAAA[T/C]TATTACTCCTATACCAATATTTATTCCTTAATCGGTAATTTAGCCTGCAAACATTTGCAA
NVG_SCAFFOLD18_2635495	18	2635495	GATTCGCGCCGGGNTTGGGAGAGCCTGGGGAACTGACAAAAGTCGGACGGATTACATAAA[T/C]AGAGAGTCGGCCCGTGCAGCCTCTGAGCGGGCAGTTATGTAATGAGTATTTTGAAGCAGG
NVG_SCAFFOLD18_2635448	18	2635448	ATTTTGCGACTGGTAACCGATGATCGCTGAGATAAACGCGATCCGGAGATTCGCGCCGGG[A/G]TTGGGAGAGCCTGGGGAACTGACAAAAGTCGGACGGATTACATAAANAGAGAGTCGGCCC
NVG_SCAFFOLD19_2092814	19	2092814	TACATCATAAATAGAATCTACTGGTGTTAATTCATCTGTGTAAGTTTTCACACGGATTCT[T/C]GTGTTATACCTTATTGAAAGAATGTTGTACACAAGCTGTCAAAGTAAAACAATAGTTGAG
NVG_SCAFFOLD23_1928541	23	1928541	AAGAGATTCTGCTTCGTGATTGTAATCACGTTCAAAATCATCTCTTTGTGGCATATAACC[A/G]AGTTGAGTAGCTTCGTCTGGTGTTATGTCTAAAGGTGGTAAACGTGATGTCAAGTCTGGT
NVG_SCAFFOLD23_629860	23	629860	GCTTCAAACTNNNNNAACGACAATAAATTCACGACGAAATATATTCATTATATAGTTATT[C/G]AAATAGGTTACCTGAGTTCGGTATCTTCCACCTGAAACTTTATATTCTCCTCCGTCAATT
NVG_SCAFFOLD27_1384366	27	1384366	TTGATGATCGAGTAAGCAACCATTTATGCGCCCATGACAGCAAATTTCTTGTAAAGTCTC[A/T]TCGAATTGTTCTATGTCTTCAACAATGGATTTCAAGCTACTCGATCTTCTTGGTAGTTTA
NVG_SCAFFOLD28_1215422	28	1215422	CAATTGGCACCGCACACTGTTTTCAAAAAGTAATAACATTGTTCTATTGTAGCCCCCAGT[T/C]CAAGTTTTTGGTTTGGAAGGTCGCTATGCCACAGCTCTGTTCTCTGCCGCAAGTAAACAA
NVG_SCAFFOLD28_1356359	28	1356359	TGCTAACCAAGTGGTGCCAAATCCTCATGAAATTGTCAGGGTGGAAGGCTCCAAGTCCGA[T/C]GGACATGCCAAGCTGTTGTTACCTAAAAATGACACTTTGAACAAATTTTGGGCTTCCATA
NVG_SCAFFOLD28_1356590	28	1356590	CTACAGTTTAATGTGGGCACACAACGACTTGATGCAAGAAGAAGATGCAGGAAACCCTAA[T/C]AGAGACAAGAAGAAGGGCAGATCTGATATATCTCTCTTGTTGTCCAAAGCNNNNNNNNNN
NVG_SCAFFOLD28_910683	28	910683	AGAATGCAAACTTGCTTTGCTTATGTTGCAGGAGAAGTGCTCCGCGACGCAGAAGTGTTC[A/G]AAGCTTCAGGAGAAGCTCAACACCTGCAATGATCGCGTGAACTCAAGAACCCAGACGGCC
NVG_SCAFFOLD28_1214875	28	1214875	ATCGGTGGTGGTGTTCTTGTAATGTGAATTCGGCACATCCCCGTTTCGACGATTAAAATT[T/C]TCTTCGAAATGGCTGCGAGCAGGATCAACATTATCGTAAGTTTCTTATTGCAATGATANA
NVG_SCAFFOLD28_187258	28	187258	TACGACATNGTGCTTGGCTGCTTTACTTGCTGCTGTTCGCTCTTGTTCTCGGACACGACA[C/G]TCTTGTCGCCGCTCGAATCGATTGTTGTCGTCGTCGTCGACGTCTTCGTGNTCGCCACTA
NVG_SCAFFOLD28_190682	28	190682	CATCTTCGTAGTCTTTTTCTGCTTGACATTCTCCAAGTTCGTTAACTATATCCCAGTTTC[T/G]CATAAATATTCCAGTAACTTTAAATCCTGAATAGACATTAATCATTAATTATTTAGATAA
NVG_SCAFFOLD28_1370214	28	1370214	TTGCATGGGATTCGACTCTCGCTCCATGTTGTCTGTGTGGGTTTGTGTGTGAGTTTGTAA[A/G]AGAATGCGGTCTTGCGACTCTCTCACTCTTTCTCTCTCCAGAGGTTTCTATTGGTAGTAC
NVG_SCAFFOLD29_75906	29	75906	TAAATGAACGGCGAAACGTTAATCCTCTATGACTATATAGCTGGTATATCCTTTTTATTG[C/G]GGAGCTCGCGCTGGAAATTAAATTTCGTTCTCGAGAGCAANGAGANGGGNATCGGANAGG
NVG_SCAFFOLD31_231950	31	231950	TTGCTTGATTGATTGTCAGGGGTATTGCAATAATCTGACTTTCCACGCAGTCCTACCTAA[T/C]AACGATAAGCTTTCACTTATGTTTTATTCATTTGTACAAATTCTACCAAGCGTAAAATCG
NVG_SCAFFOLD31_231799	31	231799	TTCAATTTTTGATGACGATCATACTCAATTCTCAATGATTAAAATGAAATCAGTTAGAGT[A/G]TGGCTAAGTCAATCTGTGCACATTTTCGAAATTTTATTTGAGTAATAAANNNNNAGCAAA
NVG_SCAFFOLD31_231570	31	231570	TCAAACCAAGAATCTTCTTCTAAACTAGACAGACATTCCTATGTTTTTATTAGAAACTAT[C/G]TTAAAATTTGATTTCGTTGCTGTTGATATTATATACTATAGCTTACTATGAATTTCTTTA
NVG_SCAFFOLD33_755669	33	755669	TATAAAGCTGCAATAGCTAATGCTGCAATAGCTGAAAGGCCAACAACAGTCCAACCAGTT[T/C]TGTAAACATCTTTGATCGTCAAGAATTTGCCTAAATCCCAAGCCTGGAAAATACAATTTA
NVG_SCAFFOLD33_755832	33	755832	TTTTGAATTTTAATTACCAAGTGCCTGATTCCATTTAAGTAATGATACGTCAAGGGGTAC[A/G]CAAACATTGCTTTACCCAGATAAAGTACTGCTGAAGGTAAGCCCCAAGCAGCAATTGCTT
NVG_SCAFFOLD33_563112	33	563112	CTAAGCGAGCTCGCGCGGCTCTGAGTGTGTGACCATTCGCAGCAGGAACATGGCATCTCT[A/G]TGCAGACGTGCGATTTTCCAGGTCGCCAGGCGTCCCTTGCACATGTCCGCCTGCAGATCA
NVG_SCAFFOLD33_562631	33	562631	GCTCTATGGCTAATACTAAAATGCATTTAATTATGACATTCTTTTAGAGCTTCAAGAAAT[T/G]AATAACTATAAATAATGCAAATTCATAAATAATTCTTTTTGTGAAACAGATTTTCTTAAA
NVG_SCAFFOLD34_1033551	34	1033551	TATGAATGTGAAGTATATTTATAAATATGTTCTTAGAAAAAATTCTGAAATAGAGCTTTT[A/G]TTTTTTGAGCCATAAAACCATTTCCCATAGTTTAAGTCAAATGAACAACCCAAACGGTGT
NVG_SCAFFOLD34_437942	34	437942	GTCAGAGCACGAAAAGTTAGCTAAACAGTATGGCGGTGGTGAAGGAGTCGACATGACTTC[A/T]TTCCCCAAATTCTCTTTCCCAGGTAAGAATATTAAATTTGGCATTACAAATGAACAAACC
NVG_SCAFFOLD34_438087	34	438087	TTCATNTGTTTCAGAACCCAAAGTTGAAATATCTCACACCCAAGAAAAACAATAAATACC[A/G]TTACGTGTAATTCTTACAAAGGTATAGAATAAAAATTAATTGTTAAGGTTAAAAGTGATT
NVG_SCAFFOLD34_763452	34	763452	TGAACATCTTTGTTTTTTTGTACAGTTAGCATAAAATTTTCTTCTAGAAGTTCGATATAT[T/G]TAACAATAAATAACATTCAAGGGCACAAGTGCCTTCNNTAGTTTTGAATTTTTCTTAATG
NVG_SCAFFOLD34_437740	34	437740	TTATCATCGCGCAAACGAACCATTTGTTTCAATCACGTTCTAGTCTTAATTTTAATCTGT[A/G]TCAAGTAACAAATTATTCGGAAACTTTTGCTAACAAATCAGAGACAGAAAATCTGTTTAT
NVG_SCAFFOLD35_1497778	35	1497778	CATCAAAGAGACCTATGGCAATGTTGATGTGTTTTGGTACCAAGCAGAATTTACACAGAG[T/C]CGTTATCCACCTGGTCAAGAAGGTAAATTGTACTAATATAGGGATTGTAATAATATCNAT
NVG_SCAFFOLD35_1497709	35	1497709	ACAACGCAAAAATTAAAATATTAATACAATGTCACTACCACCGCTTTTTGATAAAGGCTT[T/C]CCCAACTACATCAAAGAGACCTATGGCAATGTTGATGTGTTTTGGTACCAAGCAGAATTT
NVG_SCAFFOLD35_1529620	35	1529620	ATCGTCCAGTAAAGCTCAGTTGGCGAAGTGGCGTCCTAGCGAGACGAGCTTTCGAGCAGA[A/G]ACAGAGAGACTCGTGGGTTACGATTTGCCTGTGAGCATAGTAGTTTAGTAGGAGTATAAA
NVG_SCAFFOLD35_139894	35	139894	GATAAATTCTTTTTTCGTTACTGTACGACGTCACGTTAATAATATTTTGAATTTTCAGCG[A/C]ATCCTTTTTCCTCTTGTTGCAGACGAGCCTCTGATAGACGTAAAGTGTCAGNCCGACGAC
NVG_SCAFFOLD35_1529711	35	1529711	GTGAGCATAGTAGTTTAGTAGGAGTATAAACCGTGTTGAAGAGATTCTGTCTGGGATCGA[C/G]CAAGAAACCAACGTCAACCTGCCGTACTTACAAGATGTCGATATCAGGGGTATGTTGGAA
NVG_SCAFFOLD35_1529535	35	1529535	TACTCGCGGGCACTCTCGAACCTCCACCTCCTCTCGAGCATCGACGATCAATAAATCTGC[A/T]GCCGCGCAACTGCGGCCGACTCCATATCGTCCAGTAAAGCTCAGTTGGCGAAGTGGCGTC
NVG_SCAFFOLD66_122638	66	122638	TAGCGGCATGCGGTTCATCTTGCGATCGCGCATTTTCACGCTGGCACGTCTCTCCAGTAA[T/G]ATTTTGGCGATTTTCTCGTCTCCGTTCTTGAGCGCAATGTGTAGCGCGGATACGCAATCC
NVG_SCAFFOLD73_410408	73	410408	GCCGTCGAGCTCGAGGACCAGTCGCAGACAGCCGTGGGCCGAGGGGTGCTGGGGGCCGAA[A/G]TTCACTCGCACGTTCTTGATCCTCTTCACTGGTGGCGGCTGCTCCTGCTCGTACGGCGGG
NVG_SCAFFOLD73_410330	73	410330	GTAGGTCTTGTACTCCATGAGCTTCTCGGAGCCGCGGTGCAGCAGGCCGATGTGCGGGTC[T/G]GCGCTGACGACGTACTCGCCGTCGAGCTCGAGGACCAGTCGCAGACAGCCGTGGGCCGAG
NVG_SCAFFOLD87_192624	87	192624	GGGTATACAGAATTCCAAACCCTCTCCTATTCTGACTATGCGGTTGTTGTTAAAGAAAAG[T/C]GTTTTGATACGCTTCAACAGTGGAAATCCATCTATTTTCCTTATATCATTATCTGAAAAG
NVG_SCAFFOLD123_23198	123	23198	TATTTTATACGTTCAATTTGTTGAAAAAAATATCTTTTCAGGGGCTTAGAAGCCATCATT[C/G]TAGATTATGCCAGACCAATTGTAGTTGGGCCCATTGTTCCAAAAGTTTGTTTTGTTGCTC
NVG_SCAFFOLD123_22998	123	22998	AGTACACATGGAGATCATGTGAATTTGTGGAAACTTGAAAGAATAGTGTCAGCAGCATTC[A/G]TACCATTACTTCCTTTATGTCTAATGCTTGATAATCCAGTTCTTGATGGATTATTGGCTG
NVG_SCAFFOLD123_23096	123	23096	GGATTATTGGCTGTTCTATCCGTGATACACGTTCATTGGTAAGTATTATTTTTTTCAATT[C/G]ACTTCAATTAATGGAAACTTTAAAAAAGGTTGATCTTTCAATATTTTATACGTTCAATTT
NVG_SCAFFOLD126_129593	126	129593	AATGTGCGTTTTATTTTTCGATAATCATGTACTAGCGATGAACACACATAATGTAAAATA[A/C]TAGAGCAAGTGAAGAAAAAGAAAATGAAAATTACGTGTATCGATTGTAGTCCAGGAGTCG
NVG_SCAFFOLD133_46874	133	46874	GGACGAGCAGCTGATAGAGATAGAAGGAGCGAACCTGCGGATAAAGCACACCCCGGGTCA[T/C]ACGACCGATCACGCCTGTCTCGTGTTGGAGGAGGAGAACGCACTGTTCAGCGGCGACTGC
NVG_SCAFFOLD141_40210	141	40210	ATTGATTCAAATGGTTATACAGAAGTTTACACTGATGGTGCATGTTCATCCAATGGTAGG[A/G]GAAATGCAAAGGCAGGTATTGGAGTCTGGTTTTCTGAAAGAAATGCTTAGTAAGTCATCA
NVG_SCAFFOLD144_258971	144	258971	AGGCGGAGAGCTGTCTGAGTGCGCACAAATAATGTCTAAAGGAGAGAGAACTTGTGTGAA[A/T]AGTCGAACCTGAATCAAGCTGAACAGAGAGATATATGTATATTTAAATGTAAATGTATTT
NVG_SCAFFOLD164_140660	164	140660	GCCCAATGACTGGCCCAATGAATTCGTCAGCATATTCCTTGTCTGGGTACCATACTGAGC[T/C]TGCATTTCTGCTAAAGTTGAATGCAAAACCATTAGTTATAGAAGTTGCAAAAATGTGTTT
NVG_SCAFFOLD164_140818	164	140818	CGCAAANTGTAAATACACCCATTATAAAAAACACTGTGCAATAATAAAGACCATAAGTCT[T/C]ACAACGACATCATGACATCGAATTTTGCAACTAATAAATACAGATGTGTGTATTTATTTT
NVG_SCAFFOLD164_140764	164	140764	GTTGCAAAAATGTGTTTGTCTTATTGCCAAACAAAAATATGATGATTCAAGCAACGCAAA[A/T]TGTAAATACACCCATTATAAAAAACACTGTGCAATAATAAAGACCATAAGTCTNACAACG
NVG_SCAFFOLD164_141170	164	141170	AACAATCGCGACTGCATGAGCACGGCCAGCGAAAAGAGGAGCCCGAAATGAGGAACAGCA[T/C]GACCAATCGGAGGCTTCTCTATTGGGTCGTTTCGTCCGTACTAAGCTGCCATTGNCGNAG
NVG_SCAFFOLD164_141069	164	141069	AAGCAACAGCCGCGACGATTTTTTCAGGACAGTCCTCAGTACTCCAGTAGCCATTTTTGC[A/G]ACGGACCCGGGAGACCCGGGACCAGAAAGCAGTCAGCAACAACAATCGCGACTGCATGAG
NVG_SCAFFOLD167_28409	167	28409	TATACAAAATGCGGCCACCTTCAAAAATCGCTAAAAACGGTTTTTGGGCTGTAACTTTAA[A/G]TCCAAGCATTCTACAAAAAAAAGTTAAANGGAAAAGTTGTANATCTTTGAAAAATANAAN
NVG_SCAFFOLD209_173547	209	173547	CTTGTNTCATNGTGAGGTCCATGAAGCATATGTTTAATAATTAATTTCTTAAGTTTTTCA[A/T]TATTTGAAATTATTTCAGCAGATATNNATTTATCAATTTGTTCNGAGGTTATTAATTTGN
NVG_SCAFFOLD237_116487	237	116487	CGATTACAGTTATTTTATCCTGTACTTCTTTTTCCCTTTGTTCATTATTCCTCAGTTTTG[A/C]TTCCTGGTCTTCAGCTTCATTCAGAATTTCTTTGAAAGCTTCTTCACGAGCTTTCAAAGT
NVG_SCAFFOLD237_116373	237	116373	ATATATAACGGTACTGAATAATAAATTTACTTAATTGGTCTTCAAGTTTCTGGTAATCAG[A/C]TTTAACATCTAAAATTTGTTTCATTCTTTCTTCGAGAGGTACCACAGATTGATCGATTAC
NVG_SCAFFOLD281_246566	281	246566	AATGGCATTCTATAAGAAANNTTTAGGANATGCTCAAATGTATTAATTTCTGCGTGCAAT[A/T]ATCCCAAACCATACTTCAGTGATTNAGCANCAGGAGTGAAATTATTGCNAAATTCNCCAA
NVG_SCAFFOLD404_31685	404	31685	TTATGAGAGATTTGGTGGTTGACAGTGACTGCGCTCGCATACTGATGAGATTGGAATACC[A/T]GTGCAAACTTCATCATTGGTGACTTTGAGCACATCGATGACACTTTCTACGCAGTAATTG
NVG_SCAFFOLD834_4390	834	4390	TCGGACGGTAGTCAGTCAGGGCTGTTGGTGAACTGACTTTGTTGAGTGCACGCACAAGTG[A/G]CAATTTCCAGGCAGATGGGAAACGGGTTTCGCTCAGAGACAGGTTGAAAATGTGACATAG
NVG_SCAFFOLD1627_14452	1627	14452	AGTACGCTTGTCCCATGAGAAATTGGTACCATAAGAACGAGGCTTTGGATCACTTTTGTT[T/C]TCCTTTTGTACAACGTACTTCCATCCCATGTGTTTGCAGTGCTCTATGGCCTGTTCTGCT
NVG_SCAFFOLD1627_14805	1627	14805	GTTATTTGTTCCAGACTGCATAGCATTTTTCGCTGGCTTGTAGATGAGCACTGTTCTCGT[T/C]TTGATGTGCTCATCTGGAACACCTGAAGTGATACCAACAGCATTTACTTCACTTTCAACT
NVG_SCAFFOLD2617_744	2617	744	CAGACCGAATGTCAGCGGCCACATGGAACCTTGAATGAAATCCAAATTGTGATAACTGTT[A/G]CAGAGCATGCACTCGACGAATGGTACCTTTTCTTCCCCAATTGAGCAAATCGTCCAATCT
NVG_SCAFFOLD2617_969	2617	969	GCTCCAGGAGAGGAGCCTGACTGCCCAGGATGGCGGCATTGTTGCGAGCCACCAAACTCA[C/G]GCCTTGCTGGAAAGTGTCTGCAAAAGATAAACAAGTTGCTACTGCTGTGTATCTCTGCTT
NVG_SCAFFOLD5330_481	5330	481	TTATTACACTAGAGATGTAAGACGAGAAGTGAAACCACCGATTACTGTGTGCACTGCAAA[T/C]CGATTAGCGTTAAGGTAAATATATGAATGTTATACTAANTCNCGTGCATTCAGTCNAAAA
NVG_SCAFFOLD5330_415	5330	415	AGCCGCGCGAACACAACTTCAACCAGATCTACCTGGGGGACCGTATAAAAAATCAACTGG[A/C]ATCTATTATTACACTAGAGATGTAAGACGAGAAGTGAAACCACCGATTACTGTGTGCACT
