# Supplementary material for: Recombination and Its Impact on the Genome of the Haplodiploid Parasitoid Wasp Nasonia
Source: PLoS One. 2010 Jan 19;5(1):e8597. doi: 10.1371/journal.pone.0008597 (PMC2799529; doi:10.1371/journal.pone.0008597)
Supplement: Table S11 — SNP markers of coding and non-coding sequences (Desjardins et al. in prep.). (0.19 MB XLS) [file pone.0008597.s011.xls]

## Sheet: XI
SNP markers of coding and non-coding sequences (Desjardins et al. in prep.)
Marker	Scaffold (Genome assambly 1.0)	SNP position	Marker sequence with Nasonia vitripennis (strain AsymCX) and Nasonia giraulti (strain RV2X(U)) SNP genotypes indicated in square brackets
NVG_SCAFFOLD1_1049287	1	1049287	TTCAAAATTTATGTACACCTCCTTTTTGTCATGCTGAAGTTAATATAGCGTGTAACTGTA[C/G]AAATCTCCAGTAACAAACTTTTTCATAGATGACAAAAAGTGCTTTGAACGATAAATGACA
NVG_SCAFFOLD1_1188031	1	1188031	GAAACACGGCTGGACGAACGTCAGCGTTGCCTTTACGGTACCTTGTTTGGATGAAGATGG[T/G]GGGATTGATCCCAGTTTCGATGTAGGCTTCAGACCTAGGTTGATGTCCGAGAGCTCTGTC
NVG_SCAFFOLD1_1318636	1	1318636	TTCTATTTTACAATTTGGCTTGGTTATACAAAAAGTTCAACGAGTCTCTAATTAACTCAA[A/G]GCCTAAAAGCCGTTGTACTGTTGTCGCTGGTAGTGAACCTGGCCTCTGGCCTGCTGGTTT
NVG_SCAFFOLD1_1390592	1	1390592	CCAGATTCTCCAGCTCAATTTGTACATCCAGGTAGCACACAACAAAGAGACAAGAAATCC[A/G]TAAGAAAGAAAAGTCAACAGATGAAAGACAAAGTTCAGTCACCTGAAACATTTTCTGCAC
NVG_SCAFFOLD1_1421039	1	1421039	AATGCTGCATGTAGCTAATATATCAGGATCTTTAGGATGCCAGTTTAAATCACTCACTAC[A/G]CGTGTGTGGGCCCGTAAACTATGAGTGGGTTGCAATTCATAGCCATTGTTTCCCATAAAA
NVG_SCAFFOLD1_1527267	1	1527267	AGCTACGTGTTTGGCTGCTGTCAAAGGCTGCTGAGTTGCCATCGCGATAATCGCGTCGTC[T/C]TGTTCCTTGGTAGTTATGCGCTTTCGACCTTTTCTCTCTTTAGTCTGAACGTTTCCTTCC
NVG_SCAFFOLD1_1538028	1	1538028	TTCTTCCAAGTCTTCCAAGGAAGACACTAAAAGGAATCACAAAAGCAGAGGCAAGAGAAG[A/G]CAATCAAGAGATTCATCTTCCAGTCCAGAAGCCAAAAGAGCTAAATCGAAAGAAAGCTCC
NVG_SCAFFOLD1_1806356	1	1806356	TTCCTTTACTTCTGTTCGCCGCCACTACGGCTTTAAAATCCATACGAGACAAACGCGTCC[T/G]CGTCTAGCCGTACCCGGAACGCGACTACTTGAGTATAATCAAGCGCTACAGCAGCGCCGC
NVG_SCAFFOLD1_1838401	1	1838401	CAAGAAAGCAGAGGAGACCGCCGAACCCATCATCATTCAGATTACCGAAAAGAATTTCTC[C/G]TGGCTCGAGGGCGTGAAGGCAGCTTTGAAGAAAGCCGAAGCCGAGGGACAGAAGGTGCTG
NVG_SCAFFOLD1_1996720	1	1996720	GTTAACGCGTCGCGCTATTGCGACGACGGAATCCCGCGAGGAATTTCAAAAAGCCGAGCT[A/G]CTAGACTATACGCGCGCGTACGCTTATATAGCTGTATTACACACAATGGGCTTCTCTCAT
NVG_SCAFFOLD1_2013629	1	2013629	TCGAAAAGTGCTTACTCGATTAGCGAGCTTTCGAGGATATCGCTAAATCGATCGCCGCCC[T/C]TTCATTTCTCTCCCGCCTACGTTCGATTTTTCTCCTCTAATTACTCGTTTCATTTCTTCG
NVG_SCAFFOLD1_2043805	1	2043805	CTCGGACTGTATACTGCTTACGGGTGCAGGGCACAGCTGAGCCGTCGAGATAAATATGCT[T/G]CCTTAACGCTTCCAAAGGCGCCGCGCTGCCGTGTGCGATAAGCCGTTCGTTAGAGGAGTC
NVG_SCAFFOLD1_2200369	1	2200369	CATCACGTATTATAACAAATACATACCCGCCATCACTCGGATCTCGCGACGCGATCTAAC[A/T]TTCTCACTCAACAGAAGAGAGAATGAAGCTCATAGGCGACGATAATAAGTAAGGGATTGA
NVG_SCAFFOLD1_228206	1	228206	AATAATGATGTAAATATGAATAGTTTATGTAATACCAAGGAGAAGAAGAAACATGAAATT[C/G]AGAGTTCAACTGGGTCCTCGACGCAAGCTGAAAAGACTAGTAGCAGCAATGATTTTTCTA
NVG_SCAFFOLD1_2419925	1	2419925	GACGTTCCGGGACGGCCTCCTATCCTTTGCCCGTTATTATTGATAACGACGCCTGTTGAA[T/C]GACACACTAACACACGTGCAGACGCATGCTCGGAAATTCCGAGTAAAACGAGGCCCGTAT
NVG_SCAFFOLD1_2509976	1	2509976	GTTGTGTCGAACGGGAAAATACGGCCTATATCTCGCGCGAACACACATCGCCGTTTTCTC[C/G]TTCCTCCTCTTCTTACTTCGACTCTTTGTGTCCGCCTCTTCGTTTTTCCTCCCAGGCGTA
NVG_SCAFFOLD1_2593390	1	2593390	GTCTAACTCCGAACATAAGAGAAAGAGAACATAGTCGACGCGGAAGAGAGCGAGGAGCGA[A/G]TGATAGAAGCGACGAATGAATCAATTGAGCGGAGGCTCTTTACGCGAGCAAAAGGCATTG
NVG_SCAFFOLD1_2608405	1	2608405	CAATTCCAAAAAAACTTCGCAGTGCAATCAATGCGCCGGTATTTTTGACACCGACGAAGC[T/C]CTGCAGAATCACGTTTGTTTGAAATGTCCCGTGTGCGGTAAAATCTGCGACAGCGTACAT
NVG_SCAFFOLD1_2705539	1	2705539	AGAGGAGTAAAAATTTTAGTATACTTAGATGCACGCGGTTATAAATTCGCGCGTTAATAT[A/G]ACTCACCTCCGTCATCGGGATCCGGCGATAAGGTAGGCTGGCTACCTCGTCGGCCGGGTG
NVG_SCAFFOLD1_2714578	1	2714578	GCATTTTGCCGACGTGGCGCTGATGGAGTGTTCGGACTTCATGCAGCAGTTGCGCAGCTT[T/C]AAGCCACAAAGTTTAGGCTGCGCAGTTGCCAGAAGAAAGTCATCCACGACGCTCATATTC
NVG_SCAFFOLD1_2745975	1	2745975	CCGACGTCTGTGGAGGCTCGAGTCGCGAAATCGCGTTAGTTCGCGCATCCTATAAACCGC[C/G]CGGCTGCTTTTAATAACTTTATGTATACAGGAGCTGGGAATTCGTCGCGATTTTGCTGCA
NVG_SCAFFOLD1_2807667	1	2807667	CAGAAATTGATCCGGCGTCTATTTTCGTGTTTGGGCATCGTTGCAGCGCCTGCGAGTCTC[T/C]GTGTGTCCTGGGGTTATGTGGAGCTGCTGCTGCTGCGCATCCGGACCGGATGCCTCGAGC
NVG_SCAFFOLD1_2832420	1	2832420	CTTGGCGCTGACGGACGAGTCCTCGTCCTGACTGCTCGGATAGGGTATGCCGAGCTTCGG[T/G]CCCTGCTGCACCACGACGACGCACTTGCGCATGTGCTTCTCGAGGGTGCTCGGCACGGAG
NVG_SCAFFOLD1_2855185	1	2855185	TGTGGAGGAAATTTTTCTAGCTGTATACGTTAGGGAAAAATTTGTTTGCTTATGGACTGC[C/G]TTATTTACCCATACACACTTGCTGGGATAACGAATGGATGCTTATATTGTATACAGCGAA
NVG_SCAFFOLD1_2869766	1	2869766	TCCTTAACTCTTTTAATGGCGCTTTCTTTATTCCCCTGCAAATCCGCGCGAGCTTTGCCG[T/C]GGATTTCCAGATACGTTTTTATATATTTTTGCCAAACTCGCTTCAGAGAGTAGTGTATAT
NVG_SCAFFOLD1_2894016	1	2894016	ACATTCTCGCCTATACTGCCCACTGCGAGTAATTAATTCTTCATTAATCATTCCCCCGGC[A/C]GACCACCAACGGGCTCGCGTTTTGCCAACAGAGCCGCGCATTCGAGTTTTGCATGTATAC
NVG_SCAFFOLD1_2909274	1	2909274	ATTTTTCAGAGCTTCTCTCGGATGGAAAAATGTTGCACTCGTCGATAATGAATAGACTCA[T/C]TGATAAACCTTATGAAGTACCTGAAAGAGTTAAAAATGCATTTAAAAGTCTCGACAAAGT
NVG_SCAFFOLD1_2944277	1	2944277	CTCATACATTGCAAACGTTGGAGAGGTGGCAACTTTACAACAAAAGTTCAAGGAGCGTCA[A/C]ATTAGGCGACAATGGCACTGGAGGAGAATTGCATAGCAAATCAACTCTATAGACTCGTTT
NVG_SCAFFOLD1_299946	1	299946	ACCGGGAGGACTGTAATTTTCAAGCGAGAGATGAAGACTCGCATCTATTAGGCTTTCTCG[A/G]GAATTTATGCGCCAGTTCGTTTTCCGAGTTTGCATATACATCTTGATTTATATTCGTAAG
NVG_SCAFFOLD1_3143700	1	3143700	GCCATATAAGATGTGTCGTGTCTAGTCGACTGACTGTAATTGTACAAAAAGATGGAACAA[T/G]ACGCAAGATAGGATATCATAGAGCTGGAAATTTCTCGAGAAAGAAGTTCGTATTTTTTTT
NVG_SCAFFOLD1_3147739	1	3147739	ATATGTAGACATTATGAGAAAGAATGAAAAAAGAAAAATGATCGTAAAAATAATTGTTTA[A/C]AAAAACTTCGCTCCGCATACCACGATTTCCCTTCTTGCACATATCGGATTTTAAATGTTC
NVG_SCAFFOLD1_3184163	1	3184163	CACACTTACAGAATAGGCCTGATTATTATCGAACACTGTAAACTTTTTCAAAAATATAAT[A/G]TTAAAATTCTTTTTAAATACTTTGCAAAACTTTGTTAAAAGCTTTAAATACTTGATCATT
NVG_SCAFFOLD1_3232952	1	3232952	CTTAATTATTCATACAAACAAAATTGTTAGAAATAATAAAATTCGAAATTACAGCTGATT[A/G]CGGCAAACAAAAAGCCTGGCAATGCACACGTTACTGCTTCTTTAATGAAAGTCACGTTCG
NVG_SCAFFOLD1_3428553	1	3428553	CAGCGAGAGGAGGATCGAGATCGAAAGCGAGACCTTCTCGCCGCTGTGCGAGGGCAGGTA[A/G]AACACGAGGACCGAGAGGAATGAGATGCCGACGCAGGGGATTATCAGGTTGACCGTGTAG
NVG_SCAFFOLD1_3520521	1	3520521	CGAAATAATCGAGGAGATTTTAATCAAGAAGCACCTTTCGAAAGATGCTATTGCCGACAA[A/G]TCGATATTCCACGACGACGACGACGACTCGCAACACAAGTTGGAGTACGAAGGAATGGCA
NVG_SCAFFOLD1_3570074	1	3570074	ATAAGATGTTTCTTATGAACTGCCACCACGAAGAAGAAAATGTTTATACTATTTTACATT[A/T]TTTACAAAAACAATTGTTTTAAATACCAAGCTCTCTCTTTTTTTATATGACCCGATTTTA
NVG_SCAFFOLD1_3616101	1	3616101	AACAAAGTCTTCGTACTTTACTTGACCGTTGAGGGAAACATTGGCTTCTCTAAAAATTTG[T/C]TCCACTGTAAAGCAAAATTTCGATGTAGACAACTTTGTAAAATTGGTCTGAAATTAAATT
NVG_SCAFFOLD1_3662996	1	3662996	GTTCGATTCGGCTGGAGTTTCTGAAGTATTCTACTGTGACGCAATTAACCTTTTTCCGCC[A/G]AGAGGATAGCTTTTCGCACGAGGATTATACGGCCGTGATTACGTTCTTTTCAAAAAATTG
NVG_SCAFFOLD1_3802069	1	3802069	TCATCTCACATAAAGACCAGCAGTCTCGCGATAAAAAGCGGCTGCAAAAGCGAGTCCTTC[A/G]CTCGCACGTGGCGAAAATCGTCGTTAGGGAGCACGCGAAATTCGGTGCTAGCGCCCCTCG
NVG_SCAFFOLD1_3919271	1	3919271	TGGTCTTGAGCAACGTCGATTGGCGGCGTGTTCCTCGAGCAATCTGACGACGGTGTCGTG[A/T]CCACTCTTGGCGGCTACTTTAATGGCGTTTCTTCCGCAGTGGTCCGAGTGGTTTGGATCA
NVG_SCAFFOLD1_4125726	1	4125726	CTTAGATAATGATGAAAACAGCTCTGTTAACAGCAGTTCTTATTTGGATAATCATTCAAA[T/C]TTGTCATCAAGACATTTCCAAAATGGTAATGATTTTTATTACAATGTTGATGAGAGCCAT
NVG_SCAFFOLD1_4148900	1	4148900	AAAAACACTTGACTGAATCTACTTCACATAAGAGCATCTTAGTTGTTTTCAGAACTAATG[A/G]AGCATGATTTATGTATAGTGTGCCATGCATTCAATGAAATAGAATGAATACAACTATGAT
NVG_SCAFFOLD1_4189570	1	4189570	AGGTTCACCTAAGAAGTGTTGCAAATTATATGTCATTCCCTTGACCTGCTCAACCCTACA[A/C]GAAGTGACAGGCCCAAAGTGCAAGACTTTGCCATCAGATGGGGAAACCTGAGATTGAATT
NVG_SCAFFOLD1_4518985	1	4518985	TAAACGAGCGACACGAAACGCGAATGTTTCATGCGCGACTTATATAACAATAGAAGATAT[T/C]TTTATGGATTTCGTTAATTCCGCTGAGAAATACGCGGATAAATCCCCTGCACCGTTAGCC
NVG_SCAFFOLD1_4537556	1	4537556	AGTGAGGATTCATACCGAGCAGTAGTCGTGAGCGTCTCCGAGCTCTCCCTTCTTCCTCAG[C/G]GCGGAGGCCATCTGCAGCAGAGCAGCACGATGATGTCTCGAATTCAAATCTCCCAGCTGC
NVG_SCAFFOLD1_4602845	1	4602845	CGACTGTTGTCACATGTGTATACTTGTAACCTATATGCTATATAAACTTATATTATATAA[A/G]TATATTTAATTCAACTCAAAGACCGAATGCGTTGGAAAACGAAAATTGGTCGATCAACCA
NVG_SCAFFOLD1_4617766	1	4617766	ATTGAAAAATACATCGATGCGTTAATTTATGCAAGCTATTAAATTCGACAGTGAAATGTA[T/C]GTTTCTCGCAAGTTCAACTTACTTGTCGTAAGGTTTGTTGCCAAAGAAATGAGCGAAGCT
NVG_SCAFFOLD1_4665477	1	4665477	GCCGCGCCAGAGAGGAAAGCTCCTCCTTCACCATCGAGACCCAGACGAATACAAGGCAGA[T/G]AATGTATATATGTACGTATCCGCGAAGTTTCAAAAGCCCCGAGAAAAATAGCCCATCGCT
NVG_SCAFFOLD1_4729732	1	4729732	CTTCCCTTCGCAGTAGATCTGCTCCTCCGAGGCGGCGAAAGCACATCCAGGCTTTTCCTC[T/C]GCCTCGTGCTCAGCGAGCGAGCTGAGACTGTTGTACCACTGCACGGATCTCGTCCTGAAG
NVG_SCAFFOLD1_4755828	1	4755828	AATGACAGGCATACATTGGTTATTTCCATTTCGATTGCTTTTATTCGTTGCAGGGCGTAT[A/G]TCTGATTAGATGCAAATATTGTCGGTTGAATTATATTTTGATATAAATTATGGAAACACG
NVG_SCAFFOLD1_4799172	1	4799172	GTAATTGCCGGTCTATAGGTGCACCGCAGCGAGATATCCAATTGGCTGGGCGTGGGAGAT[A/G]CTTATCTACGCGCACGCGCGTATATTAATAATAATGCTCCGCTGCAACGCATGCGAGTTT
NVG_SCAFFOLD1_4809466	1	4809466	TCGCCGGCAGTAACGGCGGCGGCGCTAGATTTAATTCAGCTATGAAAAACTCAAGGAAAA[T/C]CATGATCGAGGAATGCATTATAGTCGCGCACGAGGAAAGGTCGATTATTTTTCGAGTCCC
NVG_SCAFFOLD1_4881054	1	4881054	AATCCGCGTAAGAAATGTATTTATAGAAGTGTGCCACCTATGTCGAAACTGACTTCAGTT[C/G]GGCGTTTTTATTGCTTGAGCTGCTTATACTATAACTGCGACAGTCTTGCTTTCATATGAA
NVG_SCAFFOLD1_4949222	1	4949222	GCAAACTTGATAGTTATTACTCTCTCTTTTGAGCCAGAGGTTTTCTCTTTCAGCGTTTTT[A/G]TCGAGGATATTATTTATTAATTTTGCGAGATTTTGCAGTGAAAGTCGATAGAATTTTCGA
NVG_SCAFFOLD1_4964422	1	4964422	CATTTCCACTCAAGTCGGAGTCGACGGTCCACTGCTGGCCGTCTCGGACAACATGTTCGT[A/C]CACAACAACAGCAAACACGGCCGCAGGGCGAAACGACTAGATCCCAGCGATCCTGGCGAG
NVG_SCAFFOLD1_5022264	1	5022264	ATCCATTTCCCAACCCATAGCCTTTAATCAGCCGAAAAGCCGCAGAACCGAATCAGCAAG[A/G]CATCAATTCGAAAAAGCATCGCCCACCCACGGCAATCGACTCCATCCGCACATAAGCATC
NVG_SCAFFOLD1_5029470	1	5029470	GGACGCTAATTCACGTTCGGTGACATCTCGCTGCCTTCGTAACAAGTAGCATTGTGCTCG[A/G]GCTATTGTGTCGTTGCTGCGCGGACACCTGGCGAGAAAAATGCTCCGGCGCAATTGCCAT
NVG_SCAFFOLD1_5150479	1	5150479	GGCCGGGCTAGGCCGCGATTATGCTAATTTAATTGGGAGGTTTTGAAACGGTGCTACTGG[A/G]ATAGCGACCGAAAAGACCGAATTGTCTCGGTGTGCGCGAGTTGTGCTGTGGTTCGGGTGT
NVG_SCAFFOLD1_5202664	1	5202664	GGCCGGTGTGTGCGCGCGCCGCGAGGAGGAGGAGGTGGAAGAGCGAGAGAGTGTGATGCG[T/C]CGCTACAGCACACAGTGTACACTTGTGCTCATGCTAGCCGGGTCGCACGGCTGCGTAATC
NVG_SCAFFOLD1_5621603	1	5621603	ATTAACCATTTGGCCTCTGCCTTATCACCGCTCAGCAGTGAATACAACAGACAAACAGAA[A/T]GCGAATCTAACGCTTATTTATTTTACTTTACATTAAGTCTTAGTATAACTTTACTTGTTC
NVG_SCAFFOLD1_5646161	1	5646161	TTTGGATAACGTAAAAGATTCTGAGAAGCTTGGAAACAAGAAGAAACTTTATCTCTACGG[T/C]GCTCACGATATCAACGTGGGAGTTTTCACCAGAGCTCACAACTTCACGGGTATTCCGAAA
NVG_SCAFFOLD1_5709057	1	5709057	GCCTAGGCATTCTACAACATAAATAATAGTTATCAGTAAATTTAGTCCTTGTATAACATG[A/G]ACAACAATAAGACTACGAATGTATCGTAAATTTTATATCACCTGTAGACAGTGATTTCGC
NVG_SCAFFOLD1_5831911	1	5831911	TGGCGACTCGATGACGGCTGTGGTGCTGCTGTCGACGGGCATCTCCGTCCTCGGGGCCAG[A/C]AGATCGCGAACCTGTTCCTCGAGATAGCTGATGCGGTGAGTCAAACGAAGGTTGTCCGAT
NVG_SCAFFOLD1_5928316	1	5928316	CAATGCAAGTCCAGAGGAAATTTCTGCTCGAGCCGGCAAATGAGCGTTACATGATTCGCC[C/G]TATTCGCTGTATGTGTATTTATTATGTAAATATATGCTATAACGTCGGTATAGCCGCGTA
NVG_SCAFFOLD1_5937146	1	5937146	TATAAAATGCAAAATTACTGTGATTATTATTCCGCATTAAACAAAAGAAATCGGATTTGT[A/G]AAGTTTAACGTTTTCGTCTTACGTAAATGTTTATGAAAGTATTGATTATACTATGAAAGT
NVG_SCAFFOLD1_5961088	1	5961088	GACGTTTTTAGCCTGTGTATACCCGGCTCGCACAGCTCCGAGAGATAGAGATAGAGAGAG[A/G]ATTTCGGAAGGACGGAAACGGCGAAGAGAGGCGAGAGTAAGTAATGAAATGCGCGTATGT
NVG_SCAFFOLD1_607555	1	607555	ATAGTTGAGCGTCCCATGCGACAGCGAGTTGACGTTCTGGTTCGTCAAGTTCCCAACGAT[T/C]GGCGGTGTATTAGCATAAAGGCTCTCTTGATGTTCCATGATTCTGTTGACGGGATTCTTC
NVG_SCAFFOLD1_6396895	1	6396895	AAATACGAAAAATAGATGCAAAAAAATAAAATTACTTTTATTGATGAAGTGATCGTTAGG[A/G]TTTGTATCTGTTTTTACATGTAACTACGGTGCGTAAGTGTATAATACGCATTTGTTGATT
NVG_SCAFFOLD1_6492079	1	6492079	ATAATGATATAAAAATAAAAAATAATCTGATTCAGAATTTTCGGGAACTAAAATTTGCGA[T/C]AAATTTCATTTTAATTCGTTTTTACATGCTGAGAATAGAAGCTATTTCATTCTAAGTAAG
NVG_SCAFFOLD1_6597802	1	6597802	GGTACACTTCGGAATTCTGCACAAAGCCAAAAGTGGCAAGGAATTAGTGGGATTTCTCAC[A/T]AACGACTTCCTGCTGTTTGCCCAACCGATGAAGTCCATACCCAGTGGTCAGCAGTTCTCT
NVG_SCAFFOLD1_6605696	1	6605696	GGAACTCGCGTCCGGACCATCGCAGCTCGTCTGGAAGACGTTGGCCGAGAGGGCCGTGAG[A/C]GGTGAACGAAGTGGTACCGTGTGCTGTTTCATGAAGTCCTTGATCCTACCACCTGTCTGT
NVG_SCAFFOLD1_6635113	1	6635113	AACTCTTCAAAGTCAAACAGAAGGTAATATAATCATTATTTTACGATAAACCTGCTTAAG[T/C]AGAAAATAATGTTGATTTACTGATATTTTAGCTGAATCCTGTAACAAGAGAGAAAGAGCC
NVG_SCAFFOLD1_6644794	1	6644794	AAAATTACTGTTTAAAATAAATTCATATAGTATTTATATTTGTTAACAAAATTTTATCAA[T/C]CACTTCCAAAGGGTTTAGTAGCCTTGTTCCACCCAAAGTTATTTTTGGGCATTTAGGTCC
NVG_SCAFFOLD1_6649104	1	6649104	GTTCTCGCGGGGCATCATCTCCGGGTAGAAGGTCTTCTTCACGAACTTGCTCGTCTTCAA[A/G]TTGTTCAGCTTGGACTTGCATTGCAAAACTTCGATCGAGAAAGCCATCGTGTTGACGCTT
NVG_SCAFFOLD1_6716744	1	6716744	AGAAAACATTCGGGAACAAGTACACGCAATCGTTAAATCGAGTTTCTTTTTGCGATCTGC[A/T]GTAAAATAGGTTTCTGAAAACACATTATACATTTATGCAACTAAGATATACTTATCTCAA
NVG_SCAFFOLD1_672217	1	672217	CGTTGAAATTTTCACATGTTTAGTTCATGTAGCTGATGCTTACAAATCAAATAAAATTCG[T/C]CGTCGTGTCTATCTAAAATTTTTCTTATCGAAAAGATTAAACAATATAAAATTTATCTAA
NVG_SCAFFOLD1_6744402	1	6744402	ATTTTCCTTATTTTATTAATGATATTGTTTTCCAATTCTGTTGAAGGTCATGAAAATTTG[T/C]CGATGTCGTACTTTACGGTTTTACGATCAGTGCAGTAGTCATTGACTTTCCTCCACAATC
NVG_SCAFFOLD1_6762119	1	6762119	TAAAAAGCGTACGCTCACTTTATTATGCCGGAGTTTAACGATCTCATCGTAGGATTACAC[A/G]ATAAAAGTATACGTTGTTTAAGAGTGATTGTTATTTTTGGCATATTTGGCAGAAGTTTGC
NVG_SCAFFOLD1_6797837	1	6797837	TCTCATGAAGTTCATCATCGAGCACGAGCAGGAGGACTGCTTACTCGTCGGCTTCTCCTC[A/G]CAGAAGTCAAATCCCTTCCGCGAGAAGAGCTCCTGCACTGTACTCTAACGCGGCGTGTGG
NVG_SCAFFOLD1_6841402	1	6841402	AAATGGCCGACGCTATTTTGCATCGTCCTGCGGCGTCAATTCGCACAAAAGATACCCGGG[A/G]ACGTATCTAGGACTCGGGCAAAAAAGCCGTTCGCCCGAAGAAAATAAGGCTTATGTAGCT
NVG_SCAFFOLD1_6867051	1	6867051	CAGTGAAAATCATATTCCACTTTTTGCGCACTAAAGAGAAAATTGAAAAGAGTGAATCCT[T/G]ATTTTAAGATTCTTTTATGTTTTTCTTAACTGTTCTTCATTATTTCTATTGGAAAATATG
NVG_SCAFFOLD1_7059870	1	7059870	AAAGACCTAATTACCGCGAACGACGAAGACACTTTTCATCCTGTCCTGCTGGAAGCTCTT[A/G]TCAGTAAGAGCTTGCGGCGATTTTTCGACGGCGGGAATTTCAAAATCGATAATTACCGCT
NVG_SCAFFOLD1_7089281	1	7089281	TTGATTCTTTCTTCTGTTCTTCTCCGCATCGCCTTGATTATTATCCCAGATTTTATTGAC[A/T]CGCCCGGGCCATTTGTCCGCCGCGGGTCGTATAACTTGCGGCAGACAACAATAATATTAT
NVG_SCAFFOLD1_7716762	1	7716762	CAAATTTTAAAAAAACTTCAAGGACAGCGTAGAGTATGAAAAAATAGTATTGAAAAAAAA[A/T]TTAGTGATTAAATGGAGGAAACAGAGCCTACTTCCGTAAACCTGCCTCGACAGTGCCCTG
NVG_SCAFFOLD1_7748670	1	7748670	TATTACAACTGCAAATGGTTTTTGCAATGATTTTTCGAGTTGTGCAAAAAACAGTTTGAC[C/G]ACTGGGCGCTATAAATTCCATTACGATGTCGAGAAGTACTACAACATGCGAAAACAGGCA
NVG_SCAFFOLD1_7786132	1	7786132	CTCCGGATCTGCATGCTAGTTATACATATTGACTGCTGGATTGTAAGAAGCGACGAGGCT[T/C]TCGCGTGCTTTGCGTAAACGCGAAGATATTTCCATTATACACGACTCGCCTCCGCTGTAC
NVG_SCAFFOLD1_780083	1	780083	CTTGGAAAGATTCAGAGAGTCTCCGGAGTCGATCGAATGCTGCTGCTTCTTCGTGCTCAT[A/G]TCGATTGTCGTCCCGAAATCGGGTTTCGAACTAGACATAGACAGATCCTCTGTTCCGGAG
NVG_SCAFFOLD1_7878920	1	7878920	ACCATTATCGTTTCTTCGCGAGCGGCGTGTGGTCGGCCGCTAAAATATAGCGTGTACAGC[T/G]GTGGTGAGAGAGAGAGGGGGGTCAGGGGGAGGGGGAGCTGGGGGCGTTTTTCGGCTCGTG
NVG_SCAFFOLD1_791726	1	791726	TATCTGTTGTATCATTTTTTATAAGAAATTAAAGAAATAGAAAATGTTGCTGCATTTTAA[A/T]CATATTTTATTATTTTCATAAAACATGTCCACCTGTATTCAGTATCCTTATTGAACGTAC
NVG_SCAFFOLD1_8073292	1	8073292	TGGACTCGAAGGGTCTGATCGTGAAGAACCGCCCGAGCGGTGGCATAAGTGAGCACAAAG[T/C]GCAGTTCGCTCGAGAGCACGCGCCCGTCGACAGTCTTGCCGAGGTCGTCAAACTGGCCAA
NVG_SCAFFOLD1_8120234	1	8120234	GCACTTTCGCCGAAGATCGTGACATTGTTAGGATCTCCGCCAAAGTTTGCTATATTGCTT[T/C]TGACCCATTTCAAGGCCAATACCATATCCTTGAAGCCCTGGTTACCTGGTGCCACTTCAT
NVG_SCAFFOLD1_8128781	1	8128781	ATGTATAGATCCATTCCGTAAATAAGAAATTCCAATGAACGTTTTTGCATGGCTTGCGAG[A/C]TTTCTTAAATCGCGAAGAAAAAGATTCTTTTATAACTTTACGCAAGTAGCTGTGTACATG
NVG_SCAFFOLD1_8192678	1	8192678	CTATTACTTATAAGCACACTTTTCATTTGCTGTCTTAGTTGTTATTGTAAGATGAGCAAC[A/G]TGACTAATACTAGCTAAAGCTTCACCTCGAAAACCAAAAGTTGAAATAGACTTGAGATCA
NVG_SCAFFOLD1_8403997	1	8403997	CCTTTCAAAGAATGCGGCAATTCGCGGGGATGATTGTTATTAGTTATTACACGCGTGCGT[T/C]GCGCGTATATATACGGCTAATCAGATTTGAATTACTCGTTCCGCGCGACGGACGAAATTA
NVG_SCAFFOLD1_841910	1	841910	CAATGTAGAAGATGAATTCCTCAGATTAAAAGAAGCCAATGCAAAAGAGAACGAAGATAT[C/G]AAAAACCAGAAGCGGTCATTAAGGGTTTTAATAAAACCTTACATGGAAAAATCGTTATGG
NVG_SCAFFOLD1_8427242	1	8427242	TGTATCTGGAGCGCTATATATTACCTGTATCGAATACATTATCCGCGTGTTTCTCTGCTC[T/G]CCCTCTCCGCTTTTGCTTGCTCTCTCTCTCCTCTCCTCTCCTCCTCCTCCTCTTCCTCTA
NVG_SCAFFOLD1_8444166	1	8444166	CATCAAAGCGGGAAGTATTAGTTCAACATTCAAGCTAGCTCGGGCGGGGGGAGGGGTCAG[A/G]AACACACTTCCAGTTTCTACGCGCGCAATAACGTACACCAGTAGTTAACGTCGTCGGAAT
NVG_SCAFFOLD1_8526234	1	8526234	ATTGTGCATATAAGTAAACTTCATATCTGCTGTAATAAGTATACGATTCACAGTATACTG[C/G]CTTCCATTACACACAACGATCTGCTATAGTTAGGAATTTCGATAAAGTCGTTGTACTAAA
NVG_SCAFFOLD1_8567628	1	8567628	GAATACTTCAAGTATGTTGAAAATTATTTGAAAATCTCTCAAGTGTATGAATGAGACTTT[A/G]ACAACGAAAGCAGAATTAACGTTTGAAATTTGTACTCTCTAAATTCTTGATTCTGCGTAT
NVG_SCAFFOLD1_8578584	1	8578584	ACAGGTCTGAATGTCAATCTGGACGATTCGCGAATGGAGACACATCGAGTATACGCGGCG[C/G]TGTGTATGTGTGCACGATGGTGGGGGACCTACAGGCCCGCGGCGACTTGCTGGTGGGGCG
NVG_SCAFFOLD1_8605143	1	8605143	CGTTTCACACGTGACTGTTGCCGAGCATTAACTGGATTTCGATAAATGCTAATTTAGTTT[T/C]GCAGTGCTGAAATAAGTCTAAAATTTTATTGTTGTTTTTACAGGCAGAACGATAAACATG
NVG_SCAFFOLD1_8629968	1	8629968	TCTTCATGTCTTTGGTTTTTTCATTTATATCGAGTTTTTTTATGCAAATCTCTGGATTCC[T/G]CTTTAAAAATCCTTTGTACCAATCATCTCCTGCCACAGCAAAGTCTTTATTAAAAGGGTG
NVG_SCAFFOLD1_8652125	1	8652125	CAGCTACATTTTTACTTGTATGTTTGCTTGTTATTTGCTAGTTTTGCTTTATGATCAATA[T/C]GCAATGAAAGATCGATTTTTATCGGCTGATTATTTAATGATCGATCATTTATCGAACTCT
NVG_SCAFFOLD1_8683520	1	8683520	ATCGACAGGAACTTCATAGCTGACTTTGCGAGTACAAGTAGAGAAGATGTCTTCGCAGGC[A/T]CTGAAAAAACACATCTCCTTAATCAGGTCATTTGCCAACATTTTTATCGCCAAGGAATGT
NVG_SCAFFOLD1_8701168	1	8701168	TGGAAAGAAGCAGAAATCTTACCATGGCTTGAAAAAAATGTAAACATAGTTTTTCAACGA[C/G]TAGATTCCAAGGATGATTATGTTAAGTTTTGTCAAGTTAAAAGGACTAAAAGATACCAAG
NVG_SCAFFOLD1_8719384	1	8719384	ACATTCAAAAAATATATTACATAGGGACTTAAAGCCAGATAATATAATGTTGACTGGACG[C/G]ATGGGAGATATAGTAAAAATCGGCGATTTTGGATTATCAAGAGATTTGCGAGAGTAAGTT
NVG_SCAFFOLD1_8725085	1	8725085	TTTTCCACGAAGCTGCAGCAGCAGCGACAGCGACAGGGTTCTTGATAATTTTGAGCTCAA[C/G]TGCGGACGCGCAGTAAAATCTGTAAGAGTAAGATAGTTGCGCGACGCACATTGCGACTCG
NVG_SCAFFOLD1_8757885	1	8757885	AGATGTTGATGCTGTGCTGCTCCTGTAAAATACTTAGTGACATAGGAACCAGGGAAATAT[A/G]TGAACTTTTCAATTCTAAACTTGATAATCAAAGAGAAACTTAATGTTGGTATTATTTCAC
NVG_SCAFFOLD1_8761046	1	8761046	AGTGAGGTGAAATTTGATATGAAACAAATTGGAGAGAAGCCAATGGAGTCAAGTATTATA[A/T]TGCGGATAAGATGAATTGGACATTTCGTAGAGCGCGACGCCGCCGCCCAGCTTTTTGCGA
NVG_SCAFFOLD1_8767742	1	8767742	GTCACATCACATTAGTATGTAACGTAAAATGCATATTTAAAGCAGAATACCAATACTTGC[T/G]ACGACAAGTACAGATGAATTGGTGAATTGTACATATGTTTTTAATGTGTATTATCATATT
NVG_SCAFFOLD1_8777099	1	8777099	CTAATGAGCAAAAATGAAGCATCGCAACTGTGTACTTTTTGAATGATTTTTGTTCACCAT[T/C]AATATTATTTATAAATGGGTGAAGTTTATAAGCAAATGCACTTGAACGATAAATCAGAGC
NVG_SCAFFOLD1_8813225	1	8813225	ATATAGTTAACGCGTTATAGATTAAAAAGAACTGATACAGTATTATAAATGTAAACCATC[T/C]ATTTCACGTTGTACTTTCCCCGATGTGTTGAAAAAAACATGAAGATTTTTCAGTGCTGCG
NVG_SCAFFOLD1_8825543	1	8825543	ATACGCATGTTATATGTATCTTAATGTATCTAAGTCACGCAATGGTTAATGCAAATAATC[T/G]TTCCTTTTTTATTATAAAGGAAATACCGTCGATAAAACTGAATAAATGATATCTATCATT
NVG_SCAFFOLD1_8830263	1	8830263	TCGGAACTCAATGTAGCTCTCCAACTTACGCACACATTCAAGGCAGACAATTTTTGGCAG[T/C]GAATCTTCCTCCAGCACCTACAGAATTTGTGTAAAGCAATTTACAATTTGTCACATTTTA
NVG_SCAFFOLD1_8850572	1	8850572	AATAAAGCCTGGACGTTTCTGTGCGAGTTATGGCAGAATCTGCCATGCATAAACAGTGAT[A/T]TTCGTTTCTGCATACAAATTCCACGTATATTCGAACCTGAAATCCGTTGGCTGTTTAGCC
NVG_SCAFFOLD1_8854345	1	8854345	TATAAAAATATGAAAAATTTTATCTCTATATTCACATGCTTTTTCATAATTTCACGTCTC[A/G]ATGGCATATATTTGTCTTTTTACAAGTTGAAAGACGCGTCAGAATGTTTATGTTCGTTCA
NVG_SCAFFOLD1_8983533	1	8983533	TGGCAGTTTTGAGAACGGCGAAAAGTATGAGGGGCTTGCCGTCGCAGCCCCGAGGCTCTG[T/C]GCGAATGGAATAATGAATGTCTAGTTTGCATTACTCACAGATCCGTTAATTTGTGCGCTC
NVG_SCAFFOLD1_8990154	1	8990154	ACAAAAAGAAAGAAACTCCTCCGCGGACGTTCGAATAAAAGCTCGCGCGCCATCCTGACA[T/G]AGTGCGAGAGCGTCCCAGTGCACCAAACAAACAAACAACCAACCAACCAAACAGCTCTAA
NVG_SCAFFOLD1_9075243	1	9075243	ATAAACAAATTCATGAAGAAAGCTTCAACTTGTCCTTCATCAGCTGAAGAAGAGACAAAG[A/G]ACTGTCCTTTCAAACCAAGAAGACATAATTTATATAATCACCGTGCTGATCAATCTCCAT
NVG_SCAFFOLD1_9087985	1	9087985	AAACTTTCATCATTTGTACGATCTTTTATCTCAATTAAAAATCTCAGTGTTGGATCACGA[A/G]AGAAAAGAAGCAAAACAAAAATATCAAGAAGCATTGAAAGCCTATGTAACTCGATATTTT
NVG_SCAFFOLD1_9113672	1	9113672	GACATAAAACTCAATATTTATTTACTTTTTTCGTCAGGTTATAAAAGCACAAATGCAAAA[T/C]GAATTGCTTAAGATTATTGAAAACGCTTCAAAAACTGTTAAAGAATCGTCATTGGATAAG
NVG_SCAFFOLD1_9130600	1	9130600	CGAGGACGGCTGCAGCGACGCCGACGCCGACGGCAGCGAGCCGGACAAGAGCCAGCAGCA[C/G]CAGCCAAGCTCGACGGGGACGACGCCCGAGACGGCGGCCAAGAGGCTGAGGCGCGAGCTC
NVG_SCAFFOLD1_9191237	1	9191237	GTAGCTTTGAAAGAAGAGCTCGGGTCCGGCGTCCGCATACACGAGAAGAAGAGGAAGAAG[A/G]AGAAGCGAGAAGCCAGTGCCTAAGGCGTATGATGAAAGCCAAACAGCGATTCTATTTACC
NVG_SCAFFOLD1_9257208	1	9257208	AAGGAGGACTGGAAGTACGTGGCGATGGTCCTCGACCGACTGTTCCTCTGGATCTTCACG[T/C]TGGCGGTGCTGGTCGGAACAGCCGGTATAATCCTCCAGGCGCCGACCCTCTACGACGACC
NVG_SCAFFOLD1_9370612	1	9370612	GAGAGTGCCAATATCAAAGTAGAGCCGCTGCTCGACGAGGGCACGGCTCTCGGGCTCCTT[T/C]GGATAGAGCGAGTCATTCTTGGCGTATTTCATCACCAAATACGCCATGATCGGCCGGCTG
NVG_SCAFFOLD1_9378796	1	9378796	TTGTCTTATCAGATAATCCAGCGCTGTGAATGCCGATTTGAATGGCAAATAATTCTTCTC[T/C]CTCTTGAGGTACTGAATGCCCTGCAGAGCAATATCGTAATTCAGAATGCCGGCTCTCGCG
NVG_SCAFFOLD1_940941	1	940941	CTGACTTGAAAAAGCATGTGTCGTAAATACTTCTCAGTTTTCTCTCATCATACAAAAATT[C/G]AGTATCCGCTCGTCTACTGCATCGTGTTGACGATGTCGTCGATTTTGAGGATACTGCGCA
NVG_SCAFFOLD1_983750	1	983750	TTGCCACGAGGAGTAGCCTTTGTGAGGTAATCTCGTTTTCCAGAGCTTCCTTATTTTAAG[T/C]AATGCAGCTGCTCAGTTCATTCAAACAATGCATGCTAATAATCGCTAGTTAGCGCGTTAA
NVG_SCAFFOLD1_995937	1	995937	GTTGGCTGGCTCGACTATCTTGTCCATATCTTGAGGATTCTGCCTAGAGTCTGGGTCTGG[T/G]TCGGGATGCCTCTCATCTTCCGGAGGTAAAGCATCGCAGGGAACGTCGTGCATCTGCACG
NVG_SCAFFOLD10_1140939	10	1140939	TGCTTACACAATTGATAATTCGTTCATGTATAATATAACAATAAGAAGCTTCTTGCTGTT[A/G]GCTGTCAACTTGGAGGGATTCTGTTCTGGCGACATAACGTGTAGAAAACTTTTTGCGATA
NVG_SCAFFOLD10_1617856	10	1617856	AAGTCAGTTTTCCAGCTGAAGGAGAAAATCTTATCAATAGAAAGACCCACAAATAATGAA[C/G]AAGATCTTGAGAACCTCATCACTGGTAGGCAAAAATAGCAATTACAAATGTCATGCATAG
NVG_SCAFFOLD10_2332320	10	2332320	GTTAAGCCCTTGTTTTCATTTTCTCCTCTGCGCGGAGATATCGTATACGCGTACACCTTT[A/T]CCACGGTTATATAGAGCCGCTATACGAGGTTACGTCGAATTGCGTATAATGCGCGGTTCA
NVG_SCAFFOLD10_2843047	10	2843047	TATATTATTAATATATATTTGTATATTTTTTATTTCCATTACTTCATCGTCGTGTGTGAC[T/G]CTCTTGTTTTTTGTTTATTTTCTTTTCTCTGAGATAAGAAAATGAGGAAGGAAAAGAATT
NVG_SCAFFOLD10_3208280	10	3208280	CACGCTCGATCTGTCGCATACTGTATTTGGCTATTTTCTTATGTATGTAATCGCTCCTCT[T/C]CCCCTCTCTCGCTAAGTTCGATTATTCCTTTAATGAAGAGAAAGCTGCTTAGCGGGCGTT
NVG_SCAFFOLD10_53260	10	53260	TCTCGCGTGCAAAGCCACCTGTGCAGCAGCGTTATTTTTCCCCTCTGTGTATCCGCCTAC[A/T]CTCCTCGGGAACGCATCGGGGCTGAAAATTCGAAAACACTCGGTGCGCACGGAATTCTCT
NVG_SCAFFOLD10_585142	10	585142	TCAAGTGCAGCTCAAGTGCCTGGGACTTTTGCAATAAAATTGATTACAGGTCAATGAAAT[A/G]TGGATGATATTTTAATAACAAAGAATCGAAGACAGTGAAAGCAACTGAAAGGGTTTAAAT
NVG_SCAFFOLD10_919513	10	919513	TCTGGACATCTACCTGGTGCGAGAAAGCGGAGATCTGTGTCTCGAGGAGGATCTGTTCGC[A/G]AAACTCGTTTTCCTCTATAGATCGCCGGAGACGTTGATCAGGTAAAATTGAACAACTGCA
NVG_SCAFFOLD100_124576	100	124576	TTCACCTCGAAGATTAATCAATTCACCATCTTGATCTACTAGACGTAGTTGTAAATGATC[A/G]ATCACTTTCACAGATATCGGTAAGTATATTATCTGTCTAGGAACTTCAATGATTTTGTAG
NVG_SCAFFOLD100_271616	100	271616	GGGCTAAGACATCTTGAACTGTTGTAGTCAAAGCGTGACCAAGATGCAATGTGCCTGTAA[T/C]ATTAGGTGGAGGCAAGATCATTCTATAACTTTTTTCTTTCTTGTCATTTGGTTGAAAATA
NVG_SCAFFOLD102_190668	102	190668	AATTCTATTATACACTGAAAAATGAAAATTGCTTTACAAAAGATGACTCTTGCATACGCG[T/C]CAATGTACGAGAAATTTCAAAGCTTACATTAAGTTTATCTTCATGAGAGGCTTTAATTAC
NVG_SCAFFOLD1027_564	1027	564	ATGCAACATAAATGATGTAAAGAGTCAAATGAGTAATACTAAGGAAGAATTGAGAGATGA[A/G]TAATACTAAGGAAGAAGTAAGAAAAATAGCGAAGAACAAGATCAGAGATTAACGAGAAAC
NVG_SCAFFOLD1037_18763	1037	18763	GATATTAGTATTATAATAAGAAATGATACTCAAGTTATGTACAAAAATGTGATAGAACTG[T/C]TGTGATAATCAGCTATTGAATGCCAATTGGACAGTACAAACTGCGATACTATGTATATTA
NVG_SCAFFOLD1041_12591	1041	12591	TCCATTATGTCTGACGATGATTCCGACATTGAATTTTTTTTAATGTTTTGGCCTATAAAA[T/C]AATAAATTTGATATTAAAAATATATAATGAATGTAACTTCTAGTGAAATAAAATCTTAAA
NVG_SCAFFOLD105_150717	105	150717	GTAATCACCGCAGGGTCTGGGTGAACCATCCTTTTTTTGCGCCATGTGCAAAGGGCTGGC[C/G]CAGGGACCGCTCCCAGGTCTGCAGATACCTGCTTCCTGCCACGCACGAAACTCGGCCTTA
NVG_SCAFFOLD105_152819	105	152819	TGCAAATCCTTAAAATAAAATGCGCGTTTCTTATAATTATGAGTGACGGGAATAGGTCTA[A/G]TTTGACGCATATATTCACGATATTCTTCTAAGAAGAAATTGGGATCAGGTGTCTGATCTT
NVG_SCAFFOLD1061_3299	1061	3299	TCTATTTCCTTTTGTGACTTCTAATTCTGAATAACAATTGTCGCCGTGCTTTACTTTCAC[T/C]TCTACTGGTATGCATTTTATTACGTGTACTACTTCTCCTGCTACTAACGCCATATATCCT
NVG_SCAFFOLD1061_5300	1061	5300	GTCTTTTATAGGTATTGCTATACAAAATTTTGAGAGCTGATCTTGTAAAGTTAAAATATA[T/C]TCATTCCCGTTTTTAGTTTTCGGTAAAGGTCCTACTATATCCATTGCTATTTTATCAAAA
NVG_SCAFFOLD1061_7092	1061	7092	TGCCTAATTCCCTTAACATCTATTGGCTGTGGAAACTTCGAAACCGCTTCAATCTTACCT[A/G]AATCAGGTTGAATCCCTTCTTCACTTAACCTATGTCCTAAATATACTACTTCTCGTCTTA
NVG_SCAFFOLD108_272544	1	272544	TTTACAGTTTGGCAATGCAGCAGTCAGTTTTGATACAACGTTGTCTTTGTTCTCTACATA[T/C]GGCATACCACCCAGTTTGAGTGTTTTCAAGTTCCTGAAAAAAGTTTCTTACTTAGTTTTG
NVG_SCAFFOLD1099_62427	1099	62427	GATGTGAGAAAACAAGCAAAACTTAGTGGTTCATATGAAAATAACGCTTGAAGCAGGCAG[A/G]TATACAACCACACGTATGAGCTCTGCGACACCGTTCGGGTCTTTTATCAATTATCACTAA
NVG_SCAFFOLD1099_68767	1099	68767	TATACAGCTTATATCTGAAACGGAGAGCCAACAAGTTTATGCCGTTAGCGCATTGTGGCG[A/T]GCTCTTGAAAAAGATACATATGATAAGCAGCCACTAACGCAAGTTGCTACTTGGTGTATT
NVG_SCAFFOLD11_1214925	11	1214925	TGTTTTCGAGTCCGACAATACGGAAACGTCCAAACACGCAGCGAGCGAGCAAATCTTTTT[T/C]GGCCGACGTCGCGTCAAAGGCTATATTAGCTCTCAGGTAGCCGCGGCGATTACGCGCGCA
NVG_SCAFFOLD11_1951257	11	1951257	CGAGGCAACAAAAAGTATCGAGAGACCTTACTTGAATTTAATGCTAAACAAACACCTGTG[T/C]GGCAATCTTCGACGAAATTTGGAACTTCACTTTACCGAGGAAAGAGATCGATTAAATTTA
NVG_SCAFFOLD11_1978296	11	1978296	ACATTACTGAAGCATTATACTTATAGAATATATTTGAATGATTGTACTACAAAATCCATG[A/C]AATATATGCCAAATAACTTCATAGAAAAACTTAATGACTTCATCGTATTTATTAGTCAGA
NVG_SCAFFOLD11_2718204	11	2718204	AGTCGTTCATAGCTTCGTCATCCCTACTAGTAGTAGTGTCTATACTGCCGAACGACAGCA[A/G]TAAGTCTTCCGACTCCCTGGACTTGCAGCTGACCCCAGCCTGCATGTCTATGTAAGATTG
NVG_SCAFFOLD11_384011	11	384011	AAAGCATGTCAAGATGACTCCCACTTTGGATGACACCAAGATGATCAATGGCAGAAAAAT[A/C]TGCTGGAACTATCGCAAGGGGAGATGCCGGTTTGGCCACAACTGTACCTTTGCCCATGAT
NVG_SCAFFOLD11_792492	11	792492	AGATGTCGCAAGCTATCGTGCTGACGATGCTTGCAGCCCAAGATTACATGGATCGTCGGC[A/C]TTGCAGCTTCGAACTGTACGGGGCGGACTTTATGGTAATGGAGGATCTATCGGTTTGGTT
NVG_SCAFFOLD110_361888	110	361888	CGAAGGGGCAGAGAAAGAGACGTACAGCCGGGATAATAAAGAGCCAATCTCCGCAAAGAG[A/G]CAAGGGTCACTCAAGGTCATCTCTCGCGAGCGTCGAATCGAAGAGAGAGAGAACCGTTTT
NVG_SCAFFOLD111_138559	111	138559	TTGTAGATCCGACCGCGAGATTCAGGTATAATTAACCAATTTTAATTTATTGATTGATAA[T/C]GATACGCCGATTTCTCTGTTGAGATTTATACCCCCCAGCTGATTCAGCGCGAGATTAGAT
NVG_SCAFFOLD111_305948	111	305948	GCGGCCAGATCTTCGAGAGCCACTTTCACGCGGCACTGCCGCCCATTTTTCATTATATAC[A/G]CGCATAGAGTCGCCGCCTCGCTCCTCGTCGTCAAAAACGCGCGATAATTCACCGGCTAAG
NVG_SCAFFOLD111_77586	111	77586	GGCGTTTAAGGCCCAGTATGCGGGGATCGCCACTAAATCGGCGGCCGACCGGGTGAGCGC[A/G]TGCACTTTTAATTGACAGGAATGTTTAGCGGTAATGAACGCCCCGACATGAGAAGAAGAC
NVG_SCAFFOLD112_365712	112	365712	GTGAGTTTATGAAACCTGACATTACTGATCCTGGTATGACAGATGAGAAACATGCTTGAA[T/C]AGGGAGAAGTCCCCAAGCTTGTTTTCCTCGAATAGCATTTTCGATTGTATCGCCAATAGC
NVG_SCAFFOLD1127_8953	1127	8953	GCATGCGGAGACGCCGCTTTCCAGGAAAAAATGACAAGACGTAATGAAGGAATCGTACGC[T/G]CTAAGGTTGCAGGCGTACACATTTACAGCTGCTATGCTTCTCCTAACGCGTCAATAGGAC
NVG_SCAFFOLD1135_2027	1135	2027	ATGATGCCAACATTTTATCGTATCTACCACCGGCTGCGATGACTTCTTGACCACCTCGCC[T/G]GCGCCTTTTCTTGATTTCGCACGTGATCTGATAAATTATGCCGCTATGTTGTTGAATATT
NVG_SCAFFOLD116_2624	116	2624	GCGACCGGCGCCAAGGCCGCCGCCGAATAAATCACCTCTAGTTAATTCTGTGCCGGCTAC[A/G]TACGGAACACTGCCAGGTTCATCAGATCTCGATGGAGTTCCTTTTGTTCTCAACCCTCTT
NVG_SCAFFOLD1165_3368	1165	3368	CTAGTTATCACTTCTTTAGGGATAGTTCTAGTTTCGCAATAGAATTCGTCACTAATAGGA[T/C]TTGACTCAATACGTTCATTACTAACTGCTAGAAGTGAATCATGTTTGTTTACAACGTGCT
NVG_SCAFFOLD1174_26316	1174	26316	ATTATGAGCCCTAACATAGATTTGAGAAACATGTGCATCCCAGGTAAGGGTATTACTAAA[T/C]ACAACACCCAGGTTTTTAACCGTATCTGAAAATGGTATCAAATCCCATCAACAATTAAAG
NVG_SCAFFOLD119_177825	119	177825	ATCTATACTCGGCCGGTACACACATTCGTTTCCCACAGCAACACACTTCCACTCTCGCTA[A/G]TCGTGCGCGCAGGTAAGGCAGGAGCGACTTCCACCCTATTTAACAAGCTAGTGGGCAAAC
NVG_SCAFFOLD12_1180903	12	1180903	GCTGTTCCTTCTCTCACGAAAGTTATAAAACAGAGGAGTTTGACAAATCGCCTTATAATG[A/G]CCAGTAGCTTACACGCACTGCAGACGCGGACCAGAAAGAAAGCAGTATATCGCATGCGAC
NVG_SCAFFOLD12_1638834	12	1638834	AGAAGCCAGGATGACGACCACCAAGGAGAAGACCGCGACCACGCACACGATGACAATGAT[T/G]CGCTTCTCGTGCTCCAGCTGGTCCGGGTCGCTCATCTCCACGTCGAAGTAACCTTTGTGC
NVG_SCAFFOLD12_2245283	12	2245283	GGCACAGCGAAACCAACCGAACAACGAGCCTCCCCTCTCTCAAACACACCCCACTGTTGC[A/G]ACAGCTTCGTCACGTGTCAATTCGCCATTATTACTATTTGCCGAAGTGCCTCGGAGATCG
NVG_SCAFFOLD12_242220	12	242220	ACCACCCGGATGTTCACTCAAGATATTTAATAATCAGGAGTTTGCACAGCTGCTTTCGCA[A/G]AGTGTTAATCACGGATTTGAGGCTGTCTACGAGCTCACAAAAATGTGCACTATTAGGTAA
NVG_SCAFFOLD12_2659291	12	2659291	TCATCACTCCGATCTCTCCACCGCGATGATCTCTGACTAATTACCGATGCTGTCTTAATT[A/G]TGTGCACCGACTACATGCTCAACCTCCCTGATCGCACTAATTGAAGCCTCTCGCAATATA
NVG_SCAFFOLD12_996368	12	996368	TGATCGCGCTCTCCCGCTGCGCCGTAAACATTTCCGGAATGCGATCCCGGAATCCACGCG[T/C]GGTAATTCGATTATTCGCTACTCTCGCTCGACTACTCCCCCCGATACGATCTCTACTGCT
NVG_SCAFFOLD121_37534	121	37534	ATGCAAAATGGTATATTGTATACCAAGGGCGTAAAGTGGGCGTTTTTAGTCCGAGTGTGG[A/C]GTTTGCAGTACGAGTCAAGGTGAGGGCGTTTACGAGCCGCAGACGAGTACTGCAACCACA
NVG_SCAFFOLD121_37984	121	37984	TACAAAAGACAAATTATCTCAGAATATTGAGAATTTTAATCCGTACGTTAGTTTACAAAG[A/G]ATTAAAATTTCTGCAGCCCGTAAACCACTGTCATTAAAACAGTCTGAAGAAATGAAACAC
NVG_SCAFFOLD122_121760	122	121760	CTTTTCAACTTTCTCTGAAAGTGTATCTCTTTTAGTTTGCATCGCTTCTATTTCTCTGTG[A/G]TGTGATTCAAGTAAATTTGTTTTTTTGCTTAATTCTTTAGTACGTTCTTGCATGAATGTA
NVG_SCAFFOLD123_364866	123	364866	ATTCTTATTCTTATTATTCTGTATAATCATTATGTGAATCGATACTATAACATAGTCTTC[A/C]GGATTTTTGTATGTGTAGCTGATCGCTTCTATATATTTTCAATTTTCATTGAAATTTTTT
NVG_SCAFFOLD1246_13371	1246	13371	GCTTACGTTAGAGTAAGAGCTTGTGCTAGAACTGCTAGAAATACTTACAATAATTTTATA[A/G]TGCAGGACGCGTACAAAGAAACCTTCGTTGCGTTAATTTTTATTATAGACATCACTTAGA
NVG_SCAFFOLD1256_17475	1256	17475	CTGTCAAAGACAAATAAGTCAAGAAGAAACAAGATGGCAAAACGAATTAAAAGATTTAAT[A/T]TGGCTAGAATTGCAGGCTTACAGAGCTGATATGACACCAATGGCAATGGATGAATATCTT
NVG_SCAFFOLD126_15510	126	15510	TTCGGTCGCATCCGTCACCCTTTCCCTAAGATTTAACGCGAGCAGAACGACCCCTGTGGA[T/C]GAGTCTTTATAACGAAGCTCGATGGGCGATCGAGAGTGAAGAGACGAGAAATAATCTGAT
NVG_SCAFFOLD126_328325	126	328325	TGCCTCTGAAGGGCTGCTTGGGGTAAACAGCATAAGAGAGTGTGTGCCCTACTCTGGCTA[A/G]TACAAAGCCCCTGATCAGCAGACCAGCTAGGAAGGTGGATGGATTGGTTCCCAGATAGAC
NVG_SCAFFOLD127_203432	127	203432	TGGCAAGTGATTCTGTTCGAAGGCCCACGGGCAGAGCGCCATCCAGGAGATCGGTGTTCC[T/C]GGCATATCTTCCCTGTTGTTGTTCACGGCATTGTTGTTAGCGACGCTGCCGATGACACTG
NVG_SCAFFOLD127_87730	1	87730	GTTGCACCCATTGGAATACATCTCTCCAGTCTTCCAACAATCCCTCCTCATCGAAACCTA[T/C]AAACAGACTAAAATTAGACTCGGGAGATCAAAGCCAAGCAAAAAAAGGCTTTCACAAAAC
NVG_SCAFFOLD1286_11079	1286	11079	TTTAAAAACGTCGGGACCGGGGCGTTACCAGCCTTGTTTAAAGTTACCAATTTTTTCTAA[A/T]AAACCTAAGCTTTGCGTTGCGTCCACTATTAAGCTATATATTGAAAAGACCGCATCTTTA
NVG_SCAFFOLD129_175551	129	175551	ATGCCTTATGATAGAGTACACTGATTGGATTTCGACGCAACAGAATTCTGATCCAACTTT[T/G]CCTCTGATGCATTGTATAGCCGTACACAGGGACGTTGCATCAATGCCAAATAGAACGTGA
NVG_SCAFFOLD129_361393	129	361393	CCGGCCATTAACGGACAGGGGAGGCTGTCGGCCTTTGCATAACCCATACGCGTATAGACG[A/C]TCTGTGTACATGTATGCACAACTAACCTATACCGAGCGAACCGCTGGGGGAAAACGTATT
NVG_SCAFFOLD13_1481610	13	1481610	CGGCTACGAACTTTTTGCATGCAACAAGTAAAACAGAAGGATAACACAAAAAGCCCGAGC[A/G]TATACGGGCACGGGAAAACAACAACGCTCTATAAAAACAGACATGCGAGGGAGAGCTACT
NVG_SCAFFOLD13_1786291	13	1786291	CATTGTTTCAGTATCATTATGCGGTGTTTTAATCATCTAACTCGACCTATGCATAGGTTT[A/T]TCATTATTTGTAGCTGTTCATCAATACAAGGCAGATAACATAATAAACCATGTTCATATT
NVG_SCAFFOLD13_178852	13	178852	GACGATTCGCTATAACAACTCGTTCGGCTAAACTTCTTAGCGAAGTGCGTGTTCCACACA[A/G]CGTGTAGTCTCTATCAATTTTATAGACTTCTTTTCTCGCGTCGAAGCACCTCTAATTACC
NVG_SCAFFOLD13_2216791	13	2216791	GCAATACTCCTTCGTCTCGAAATGATAGCTTCCGTCGTCGTGCATTTTGGCACTCTCGCA[A/G]TACATGTAGACGAACTTGTTGTTGAGCCTAGACGGGTACGAGACGACGACATCACCGAGT
NVG_SCAFFOLD13_832152	13	832152	AGGGCGAGTCGAGTGCGGGCGATACATGGGTATTTGCATAAGTCAGTTTGTTGTCAGTCA[T/G]ACTGCGTGGCAACTGCAGCAGCGGCACGTGACCCTTTTGCCTTCTGCTTCAGCCACGAGG
NVG_SCAFFOLD13_989472	13	989472	AAAGAGAGGGATGGTAAATGCAAAGCGGGTGGCTCGCCTGCAAGCAGCGCATTTAGAAAT[T/C]CTTATCAATTTGCAGTAGCGTAACGACACGAGGCACGCGACGCAACGTCATTGGCCTGGC
NVG_SCAFFOLD130_339170	130	339170	CTGCTGCACTAGCAAATCGTGCATATGCAGCAGTCGGACTTGTTGAGCTCGGGACAGACC[A/G]CAGGCAGAGGCTCCTGTCAACTGAGATAGCGCGCGTCTGGAAACTCGGGGATTCTTGTCT
NVG_SCAFFOLD1313_14144	1313	14144	AGAAAATGTGATTTATACAAAGAATATTTAAATTAAAAATGTAATGCTTCATTTAAGTAT[A/G]ACTCGAAATGAAAAATTTTTTGTATCAAAGATGAGTTGAAAAAATATACATATTATACAT
NVG_SCAFFOLD1318_8069	1318	8069	AATCGCGGAAAATGGCTCTCGCAATCTTTTCGTTGAATGCCAGATACTCTGGTAGACGGT[A/G]CCATTCACCGTCGGGATATTAAATGAAAACATTGGACCGAAGAAGGCGCGAGAGACGCGC
NVG_SCAFFOLD132_313210	132	313210	GGTAAAGACAACTTAGTATTACCATTGGTTATTATGGGTATTATTTCCGTAATAGGAGGA[A/G]TTTCCGGTTTACGTCTACCTGAAACGCTGCATCATCGGCTTCCACAAACAATTGAAGAGG
NVG_SCAFFOLD1329_16731	1329	16731	CAATAATTCCGAAAAAGTGGTATTTACAAACCGAACGATTCCAGCCTCCTCACTCTCGCT[T/C]GCGTCATTACTCAGTAATTTTTCCCGTCGTTTCCGAGATAACCTCAGCCTATACCCTCCC
NVG_SCAFFOLD133_270163	133	270163	GGGGAGAGGAAAAAAACGACACGTAGGAAGGAAGGAAGGAAGGACGGAGGTGTGTATGAT[A/T]AATGACTCACTTGTTTCCGTCCCAGGGGCTCAGCGCTCGCGTCGGCGAGAAGCGATTGCC
NVG_SCAFFOLD134_472052	134	472052	CGGAAATGCTCTTTTTACGGTGTAGCAATCGCTCCGTCTCCATCGGCGTATGCATTCTTA[T/C]AAATAATTGAAAAATTACCCCGGAGATCTGTGAAGAAATGGCGCAGAGGAACGTTCGCAG
NVG_SCAFFOLD134_477730	134	477730	GATATTATTTTCACTTGATCGCATTTGTCACATTGCACTGACTTTGAAACATTTTGAACA[T/G]CATTGATTGTAAGCAACTTCACATTGCATTCGGTACAATAATAATGTTTTTTAATGTTAT
NVG_SCAFFOLD134_482418	134	482418	TACTTATTGCAAATCAATTAGTTTTTTATTCGATTCTAATGGCAATTTTTTAAATAAATT[T/G]ACTTAGTTGACTGAAATTAACCTTTTTTCTCAGTATAGGATTAAAATATTTTATTCGGTG
NVG_SCAFFOLD135_172608	135	172608	TATCGAGCATTACGTCTCCCTCTCCTTTCACAACTGCTCTAGTATTGTTAGCAGCAGTTA[A/T]GTTTGCTGTGGAGCTTTTGTGAAGATTCTCAATTATGTTCACATCGTTGCATATGTGTTT
NVG_SCAFFOLD135_451556	135	451556	CTCCCGTTGCAACAAATCGCTGCGTAATTTTAAACGGCAACGCAAACCTTCAGCCTTGAC[A/G]CTGTAAATACTGATCCGCAGAGCCTACAGAGATTCACATCGAGTTTTTGGAGCGATAACG
NVG_SCAFFOLD135_71422	135	71422	CACCTATCGTTCGAGTAGCAAAAGTCATACAAAATGGTATGATGAAACTTATCACTGAAG[A/G]AGCCGAGCCTGCACATAGGTTAATGGCGTACACTATAATTGGACAGCTTGGCCAGAGAAT
NVG_SCAFFOLD136_218447	136	218447	AAAATGTGAGACTCGCAGCAGGTTTGCGCAGTTTTTATACAGCTTGGAATTTCGCATCTA[A/T]AAGCGTCTTTCTCTCCTTTTACACACGGACACACAAATCACACTTAACACACGAAGAGCT
NVG_SCAFFOLD137_21844	137	21844	AAGTGTAATCACACGTGAGTATCACATAAAAATAAAAAAACAAAGATTTATATTTTAAGT[T/G]ATATGCAACTTTGTTATAATGTTAAAAATAGGAGCTATTCGATGTTTGTAAATATTTTGT
NVG_SCAFFOLD139_105992	139	105992	AATTTTGTCGTAGACGACCTGCATCTCGACAATCGCGGGCTGAGTGACGGCTTTACCGTA[A/T]CTGTCGCATAGGCAGTAGCGGATGTGATACTGGGATTCTTCGAGGAGCTTCTTCTGGAAG
NVG_SCAFFOLD139_865	139	865	AGATGAAAATAGAGTTTACATTTGTATGAAAAGTCTTTTAGGGGAAATGTGAAGTATTAT[A/G]AACGCCAGGTAATGCGGACAAATGCTAATGCTAATTCTATTCTGTGAAATTATCTGATGT
NVG_SCAFFOLD1395_5928	1395	5928	TAGTTCGCCAGGCCTCGACTTTATAGCCGCGTGTTGTGGCTCAGCCTGTAGCCGCAGCGG[T/C]GGCAGCAGCAGCTCCGGGATGCATGTATGTGCCCGGTTTTCGTATACACACTGCGCGCAA
NVG_SCAFFOLD14_1290892	14	1290892	ACCCTGTCGACATCTGATTAAATAAGCGATGTACGGTGATCGCTTCTGATAATCGTCGCC[A/G]AGAGATTTGAACAGCTTTCTACAGCCATCCTCGTTGAATAGCCTAACGCAGCGCAAAGTT
NVG_SCAFFOLD14_1605861	1	1605861	GTCGCGACACTCGCGCATACTTTTCGAATACGGCGGATGCTTCTCATTTCTCGCGGGAGC[A/T]CTTCACTTGTCTCGGTTATGATATTGTTGAAGAGACCTCGTACGAACGTTTCGGATTATG
NVG_SCAFFOLD14_1812097	14	1812097	ATTTCCTTGCCACGAAATTCCATATACATACTATTTTTCTGAAACATAAATCGAATATTC[C/G]TTACGTTAACAGGATTGACAGGGCACAGTGTTTTAAATTACTCATCCAACTAATATTCAT
NVG_SCAFFOLD14_2014814	14	2014814	GCTCATTAGATCTCGCGGCTTCGGCTTCACCATGAGGTGCATCACAGCGTTCGTCTGTCC[A/G]GCTATAAATTTTAATTTTACAAGTTCATGAGGGGGCTCTCGATGTTCGGCTCGCGAGGTA
NVG_SCAFFOLD14_227534	14	227534	AAATTTATATATTGTACCATTTCTAGCATAATTTTTATCGATTATGCAATTTGAAATATA[A/C]ACTTACTCATGGGATTCATCAAATGAATCCTCTTTTCATATCCCAAAGCTGGCAAATACT
NVG_SCAFFOLD14_2877701	14	2877701	GCTGATATCTTCCAAACTGCATATTGTCTTTGGGGGATACATCGGATCTCTGGTATTTCT[A/G]TTTCTACTCACTGCACTGGGCAATCTAGAATCCATTCTGTTTGGCAAATCGTTTCAAATG
NVG_SCAFFOLD14_3272578	1	3272578	TATAACTTAATGCGAAGACCATCAAAGATCGCTTCGATGAATAGAATTGTACGCTGCTAT[C/G]AAATTCGGATTCACTGGCACATTAAAGGATATAATAACGTTAGGCGTCTTTAATCGGATA
NVG_SCAFFOLD14_3478710	14	3478710	TGTAGTTGCTGTACAAGTCAAGTCTGTCCAAGATGCTATTAAAGACAAGAAAGAAATTTT[T/C]AACTTTATGGGCGAGATGATTGCTTTAGTTCCGACGGTTGGTATTTTCATCACGATGAAT
NVG_SCAFFOLD14_743733	14	743733	CTCACGGATAGGAGGCCTGCTCCTCCGCCTCCTCCTTCGCATGCAAATCTCGAGCGGCGC[A/G]GCGCATATAGATTTGTAGCGGCTTTAATGGCCGTCGATCGATCTTCATCGAAGCCGAGAT
NVG_SCAFFOLD140_352932	140	352932	CGGACGTACTTGTGAAAGTAAGTCAATATTATACGATATTATGGTTTTTCTATAAATTTT[C/G]TTCTGTACGTATTTTAATCGTTATGTACTGTGCAGGAATAATTGAATCGAATAATTTCAA
NVG_SCAFFOLD140_43178	140	43178	AATGCCAGAATGGCCCTAAGAATTTAGGAGAGGCTGCAATTTGCCAGATGCATAATACCG[T/C]CTGGCAATAATAATGAAGCGCCGAAGAAATAAAAATGAATAAATATATAAACCATATGTC
NVG_SCAFFOLD143_229091	143	229091	GCGATACACTGCACGCGAGAGAAGCTCGCGCTTTGTCGCGAATCCCGCTGGGAGAGCTGG[A/T]CCTGTAATAAACAGCGACGTTAGTGCAGATAATCTTTTCATTGTTTTTCGCGCCACACAG
NVG_SCAFFOLD144_20173	144	20173	ACACCATTAGTCCAAGAATCTTGAACTTCCATTCTTTCTTTACTTTTCAAACCTAAATGT[A/G]GAAAAGGTAAAGATTTTATTTAAAGAATATACAAAGAAATAAGATTTCACAAAGCATAAA
NVG_SCAFFOLD1461_2856	1461	2856	GTGCCGCTGCTCCTATCGTCTGTGCTGCTCTCGTCGCTGCTCCCGTTGTCGCTCTCGTCA[T/C]CGCTGCTATCGTTCTCCTGCTGGTCGTTGTTGTCCTCTGCATTAGCGCCATTGTCCTCGG
NVG_SCAFFOLD1461_3310	1461	3310	CGTACCTCTGCAAGCCTTGGCAAAATCGGTTTCCTTCAACGCCAGAATACCATCCCTTTT[A/G]GAGGAACACCAAGTGAGATGCCGAAAGATGTCTTCGTCTACCTTGACGCACTCCTTCATG
NVG_SCAFFOLD1461_3671	1461	3671	ATTTCTTTTAGCATTTCGTGCATGGAACTGAAAAAAAATTGAAATGTTAGGGTGTTGAAA[T/G]CTCTTAAAAGACTTAGGATATAAATAAACAAACTGTTAAAATGTGTTAAAATACCTCATT
NVG_SCAFFOLD148_218941	148	218941	CTTCTGAGTAAGGGAATTCTGACGCTCTCTATTTCGGGATGATTAAACGATCAATATAAA[C/G]ATCTTGGAATCTGGTTGTTGTACGGTTATTACAGAGTTTAAAGAGTCGTGTTAGCTCTAA
NVG_SCAFFOLD1486_1986	1486	1986	AAAGATATTTTTGAAACTCTAGCTAATAAAACAAGCTCATTTTCAGCAGGTGCTTCAAGC[A/G]ATGCTAATGAAAGCTTGAATTCTGTGATTGCGAGTAAAGCGCCAAAAAGTAAAATGTACG
NVG_SCAFFOLD149_119911	149	119911	CCACTCGCCGTACCTTGTTTCGTTTCTTTTCTCTCCGTGCGCTGCTCCTTCCGCCGAGAT[C/G]GAGCACAGAATAGGCCCCAGTCACGCAAGACTTGTGATACGTAACGCGCGTTTAAGCTCG
NVG_SCAFFOLD149_207317	149	207317	TTTCTTTGAATTTCAGGCTAAAAAGGCAGAGGAAGGTAAATGCGCAATATGTCAAGACAA[T/C]ATTACTGATCGCAAGCAAATCCAATGCAATCACAGTTTCTGTAAGTATTGTATTGATACA
NVG_SCAFFOLD149_229239	149	229239	AAAAATATTAGGTGTTTTTATGGATTTTATTAATGTGTCTCATTAATACATCTTTCCTCG[A/T]GAAACCTTTTCCACATACAGTGCAAATTTTTTTATTACTATCTTTATAGTGAGATAATAA
NVG_SCAFFOLD15_1121862	15	1121862	GTGCACCGGCTCGGATCAATATTTGTACAAGTGTGCACAGTAGCTCATCGTGGATTTATG[A/T]CGTCGCCGGGGAGAGAAACTCGCGCGCGGCCAAATGCACCGAAGGCTTTTTCGTGGTTTC
NVG_SCAFFOLD15_1565425	15	1565425	TGTCCTTATAGATATGCAGGAACCAGTCAAGCTTACTTTTGCTTGTCGCTACCTCAACTC[T/C]TTTGTAAAAGCCACACCACTTTGTGCCCAAGTCAAACTGTCCATGTCCAGTGACGTGCCT
NVG_SCAFFOLD15_2086951	15	2086951	GTATCCTTTAAATGTGTTTGCTCGTATTCTTTCATACTCCAAAATAGTTGCACCTACATA[T/C]GTGGCACCACTGAACTGTAATTGTTTTACAAAATTTGATTACACACTTAAAATTTCATGA
NVG_SCAFFOLD15_2212524	15	2212524	TTTACGGCCCGGAGTAATGGCTACTCCGGCAATAATACAAAAATAATTAACACGTGATTG[T/C]GCCGAGCCAGGTGGATTGTACGGACGCGGCTCTAGCTGCTGGGATGGGATTTTCTTGGTG
NVG_SCAFFOLD15_247461	15	247461	AAGAACATCCGATGTGTTTTTATTGGATCATGGCATTGCAATTAATGTGCCAACAGAGTC[C/G]CTCATCAAATATTCTCGAAATGCAGTTGATATTGAACCATTAACCATGACCATAGGTCTT
NVG_SCAFFOLD15_554580	15	554580	TCCGCCGGCTTGATTAAAAAAGCCATTTAAAATTCGAGCTTGATTAAAACGAATGCATCC[A/G]CCCCGTTAATTAACCACGCGCGGAGGCAGTAAATATCAATATATCCGTGAATCCCACCTT
NVG_SCAFFOLD1501_3100	1501	3100	GGCAGTTGCGTAACAGCTCCAAGAAGATGACTCACTTTCTCCATTACATTGTAAAAAAAA[A/T]CCTAAAGATCTCTGCGGCTGCCTTTCTTGTGTTTGACTTGATCTTGGCATTACCATAATT
NVG_SCAFFOLD151_186265	151	186265	GTTTTACAGAAATATTTAATGTTTTTGTAACAATTGTTTTTGATAACAATAATCAGAGTA[A/T]TGATTTCGGAAATTCAGAAAGTAATTTGAAACTGACATTACTTTTCACAGGAAACGTTGA
NVG_SCAFFOLD153_330090	153	330090	CTAATAATTAATATTCACGACATCGATGACTGCCACTACATCCGCTTAATCTCTGAATCT[A/G]AGCCACAAATAAATACTTACATAATAAACTTACCTTTTCTTTGCTTTCGACTTATTATAG
NVG_SCAFFOLD153_394784	153	394784	ATTATTATGGCCGACGGTGGAGTTTGCAAAATTATCCCGGGGCTGCTCTTTATGGCAGTT[T/C]GGCTTTATTAGCTGTCGTTATCTCCGAGCGAGGTAGAGGGGATGGGACACCGAGGGCTAT
NVG_SCAFFOLD153_494844	153	494844	CTTGAAGAGGCCGTAGTCCTGCGGGTTGGTGCATCGTATTTTGTGCGCGAGAATCCGACA[A/G]ACGTCGCGGGTATTCATGTTCGGTCGGACTGGCAGTGTTCTGGTATTGAGGGAACCATGC
NVG_SCAFFOLD158_122794	158	122794	TCCAGAAATGATTGGAAGGCTCGCGAGTGGGAGAACTATGTTTTGTATTATAGTGTACCT[T/C]TATTAGAAGAACATATAAGCAGAAAGCACCTTTTTCATTGGCTTCTTTTTGTAGAAAGCT
NVG_SCAFFOLD158_305189	158	305189	GGAGACATCAATTCTTCAAGTAAATGTACTGCCCGATATTGAAAAAGTTGAGCTACTTGA[C/G]TTCTTGTAGTTTGTGTATGAGCTTGTCCTTGCCAACTATCTGGACGATAATGAGTATGAG
NVG_SCAFFOLD159_116302	159	116302	TGCGTGATGAAGTATGATATACGAAGATTTTAATTGAACAAGTTCGAGAGGCATCGCTTT[A/G]GTACAATCAAATAGAGACTTTGCACTAAATTTTAATACTTATCGTTAAAATATAAATGCT
NVG_SCAFFOLD159_288573	159	288573	TGTGCGTAAAATCGTCGAAGAAACTTGTCCTATGTAGGAAACGAGACGACATCGGCAGAG[A/G]ACGAGATACGGAAGATGCATTGTCTCGAAATTCAGAGTAGGTATACACCTCCCGTCCATT
NVG_SCAFFOLD1595_4447	1595	4447	AGAGCCACTGAAAAAAACTTCTCAAACTACTCTCGCGTGCCTTACTCCGACATTTTAGCA[T/C]CAGCCAAGAAAACAGCATTCGTCAATACCGATTCAATTAACAAAGAACAGGCCCAAAAGA
NVG_SCAFFOLD1595_4982	1595	4982	CTATAGAAGGTCAACTCCAACCAATGTTATATTAGCCGAATCTAAGCTTACTTTGATCCA[A/G]GAGCGAGCGAGGTATCTAGGCGACAAATATTTCGGTAAAATCCTATCCAACAAGAGTAGT
NVG_SCAFFOLD16_1480131	16	1480131	TGCACCGACACGCTCGCGCACAATTGTAGACGAGCGATTCTATTGTCTCTCGAGCGAGAG[T/C]GCGCTGTATCGCGTGACACGAAATTTTTGACACAATTATACCTAACGAAATTGTTTGTCG
NVG_SCAFFOLD16_1815958	16	1815958	GCAAACCGATGTCCGCGACATGCATGAATATGGAAGGTTGGTTTTTTCTTTGATCTTAGC[A/G]TGGTTATACATACACACATACACACACGCACACACAGTTTTTTACGATAGTAATTGTTAT
NVG_SCAFFOLD16_2442969	16	2442969	TTTTTCCGGAAAACGGTAAGCCACATAGCAAAATAACTTCACAGTCTCCTCTCTTTTCGG[A/G]CCTGCGAGGACCTACAACTCTATCGTTGAGATCGACTTTTCCAACAGATTGATATCTAAA
NVG_SCAFFOLD16_2511514	16	2511514	ATGCTGTACAACGCTACCGAATCTGTTTGCAGACTGAACTTAACGGCTTTATAACTTTGA[A/G]GCTGTTTGATTTCATCGAGGCAAATCTAACACGATCTCATATACTTACGACACGCTGATG
NVG_SCAFFOLD16_2980262	16	2980262	CTTCCGTCAATATCGACGGTAAAAAGAAAGAAAAAACACAAAAGTAAAACTTGACCCGGA[A/G]TCGATTAATTCGAGACAGGACGTGCGCCTATGCGCGTAAAACGTCTCACTCGTGTATCCA
NVG_SCAFFOLD16_3168666	16	3168666	GCTCTCGCTTTTACTCTTCGTCTTCGCCGCCCGCGGCATTATATCTTACTGCTGCTGCTC[T/G]TCCTGTCGTCCTGGAACAGAGAGAAGAGAAAGACGAGGCTCCGGGTTAATAATTTTCCAC
NVG_SCAFFOLD16_3425262	16	3425262	TTAAAGGGCAAAGGCTATACAAGTAAGCCACGCGAAAATCGTATTTAATAGCGTAGAGTT[T/G]AAATTGACTCGATTGTGCCAATAATTTTTACAATAAGTTACTGTCTCAGCATCGCCACAA
NVG_SCAFFOLD16_3852790	16	3852790	GATGTAGAGCCGCGTCTGGGATCGCGGAGCTGTCGAGAGGAAAGTGTTGAGGAAAGAGAG[C/G]CCGGCCACTCGAAGCGGCAGGGCTGCTTTGGTGGCCAGGAGAGCACCGGCCAGGAAGCGG
NVG_SCAFFOLD16_844633	16	844633	TATATGATATCCGAATTTCATTTGCGCATCTCTAGTGGCGTGCGCATAATCATTAAAATA[T/C]TCTTCTAACGACATTTGAGGTGGTCGGTACGTTAACTGTTCAATAAACAATACTTATAAT
NVG_SCAFFOLD161_190078	161	190078	ATCGGTGTACCCGCAAAAACTCGATGACGCAAAGAATCGCGCAATCTAGCATTTATAGAT[A/C]TCGAAAAAATAATAAGAAACATGCATAAAACCGGACCGGACATCGATGTTCGTAATCTAT
NVG_SCAFFOLD161_313716	161	313716	GAACCAAAATGCAAAAAATGTATCAGGAAGCTTACAAGAAACGTCACTGTTTTAAAACCT[C/G]ATAAAAACATATTATTCTGAATAATATATTCAACTCTTCGTGATTTTAAATTTTCATTTG
NVG_SCAFFOLD162_142920	162	142920	TTCTGTATACATTTCTCTAACTTACCAAGCACTATAAATGATGGTTTAGATATCATTGTC[T/C]TTGAAGACGCTTCAAATGCTGTGCTAAAAAAGAAACGTCAAATATTAAAACTCTTGAAAG
NVG_SCAFFOLD163_378363	163	378363	TGAGGGCCATCACCAAAGGGTAAATAGTTCATTGGATGTCTAGAGCTTTCATTATCTTCG[T/C]TAAACCTTTCAGGGTCAAATATGTCGGGATCTGGATAAAGATCCGGATCACGATGAATAG
NVG_SCAFFOLD163_62046	163	62046	CTTCATAGATATTCTGTTTAGTATAGATTTTCATTTCCAATTGTGTTTAATTAAAAGACT[A/G]ATACATCGGCTCTGCGCGCAACGTAACAATAAAAAAAGGTAAGATGTTCTCCATATGTCA
NVG_SCAFFOLD1631_6798	1631	6798	GCAGTTGAGTCAAGATCCCGTAGATCCGTCACATGTTTCTTCGAGTGCGTCGATTCCTCA[A/G]CGAAATCCAAGTATAAGTGGTGGTTTGCCTATGCTCCTGCTCAGCGTTTTACCTCCAGTC
NVG_SCAFFOLD1652_3899	1652	3899	CATTTGTGTCAAGGATTACTGTTTTGCAAGGGAGGATAGATTAGTTGGACTCGCAGTTAT[A/T]CAACTAAAGGATATAGTGGAGCAAGGCTCATGTATATGTGCAATATCTTTAGGTAAACGT
NVG_SCAFFOLD166_48760	166	48760	TTATAATATTTTTTATGTATTTATTATATCATTACATTGCATTGTATATATACTAAATTA[A/T]AATGCCATTTTTATAGGTATTCCAATTAAATCAACCATGGATAATACAACAACTGTTCAG
NVG_SCAFFOLD1661_1572	1661	1572	CTTCTAGTATAGAAACCAATTATAACCTCCGTGATATACTTTTCTTAATTTTCAGATTTT[T/G]AAATCAACGAGACATCTCTTTTCGCTTTTTCGAAGGAGCAAAAAAACATGATGGCGATAC
NVG_SCAFFOLD167_168211	167	168211	AAAGGATGATTTAATGAAAATCAGCCATTCTTTGGAATTATTACAGAGAATGGTTTAGTA[T/C]ACATTGTATACTTGATGAAACTAACCCAGAGAGTGCTTTTTTAACTATCAATCATCTCTA
NVG_SCAFFOLD167_82223	167	82223	AGGAGAACTGGAGGAGCAGAAATCGTACGTGGGCGACTCCAATTCACAGTCGATCAACTT[T/C]AACCAGTTGGATTTTGAATTACCGGAGGATGAGTTCCCGGAATGAGCTAAGTCACCCGCT
NVG_SCAFFOLD1690_26837	1690	26837	TTTTTGATTCAATTTGTACGTATGTAACAATGGCATGATGTAACTTTTATCCTTGTATTG[T/C]ATATTCACTAATTTTGCTTCTATCTTTGCACATTTCCACATTTTCAACTTATCATCTAAT
NVG_SCAFFOLD1690_6784	1690	6784	GGAATGGTCCGCATAATTATTACATAAATCTTCCAGCGGAATATTCAATGTAATATTCAT[T/G]GAATATTCCGTAAATATTTCTGTGGGACTAATGAAATAATTTTTAATTATTTCTTGAAAT
NVG_SCAFFOLD17_1217222	1	1217222	GATGATGATACTTCCATTTCTACCGGCTTCGAATCTATTTTTTCCAGTTGGATTTGTAGT[C/G]GCCGAGAGAGTACTGTACGCACCATCCATGGGCTTCTGTATGCTGGTCGGGTACGGCTGG
NVG_SCAFFOLD17_1747220	17	1747220	TCATCTAGAATATAACTATCCAAATCGGAGTAACTCGTCAATCCTATTATTGCAACATAC[A/G]TTGAAAATTTCATGACAAACTTGACAAAATCAAAGATGAAGACAATGAAAGTTACTCCGA
NVG_SCAFFOLD17_1960045	17	1960045	CAATTTTCCCGAAAGAAATATACGGCAGCGTGGCGATAACTCTCGTCGCTAAGATTTCGA[A/G]CCTCGCGAACTCCTATATCTTTTTTTCCACTCCAGCTGCAGTATATATAGCTTTTGGCGC
NVG_SCAFFOLD17_2259067	17	2259067	GCGTTTTCCTATGGTTGTGTATCGTAAATTGTTGGGTAGAAAAGGAAGTTTCTCTGATTT[A/G]GAAGATTGGAACCCGACCCTTTATCGTACAATGATGGAAATGCTGGAGTACACTGGGGAT
NVG_SCAFFOLD17_228685	17	228685	ACTCGTCGGTATTTGCATTTCGATGTTTCCTGTAATGCCAGAGACCGGCTCCAGCTGACA[T/C]CATCAGCATCAGGGCGAAGATCAGCCAGTCGATCCAGTGGAAGTACCATCTCTCCACGTT
NVG_SCAFFOLD17_2316969	1	2316969	CAATTCGCCAAGAACAGATCTTACGCGCGCCATTACAGTTTCGATATCTTCTTTGGATGT[A/C]GCATATTCGCCAAGAATCCACAAAGCTCCTCTATGAACTTGGACTGACCGAATTTGTGGA
NVG_SCAFFOLD17_421253	17	421253	AGTAATATTGTCTAATGCGTCGCGCGCGTCCACACACAGACGAGACATGCGAGTCGCTCC[A/G]TCAAATGAAAAAAGCAGTCATTATATTCGGCGCGAAATTCAAAAGTGACTTGGGAACGCG
NVG_SCAFFOLD17_629709	1	629709	TTGCAAAGAGGAGAACGCGCACCTGGCCATCATCAACTCCAAAGCCGAAGAGAAGGTACG[A/G]TGTTTTCGTAGGTATTTTAATTGCTTTATCGCGCGTATCGTGTACTCATAGAAATTCGTA
NVG_SCAFFOLD17_920066	17	920066	GCTGCAGCTTGTTGGTACTGCTGCTATGTTCATTGCTGCGTAAGTTCCATTTTATAATAA[T/C]AAATTATCTAGAAGTCGTGTAATCTAACAATGTGAAATTTCGTTTTAATAGAAAATACGA
NVG_SCAFFOLD170_183736	170	183736	TCATGCAGGATCATCTTGCTTAACAGTGCATCAAGATAAAGCTGTCTTTGCACTTGCTTA[T/C]AATTCAGGAGTAATACTGGTATTACGGCTAGATATAGTTACGGGCACAGTGAACTTTAGC
NVG_SCAFFOLD171_381695	171	381695	TTTGGCAGCACTGAAAGATATGCTTCAGTCCTCTGGAGAGGAATCCGAAGGTGTTGATAG[T/C]TTTTTTCATCATTATTTTTTGTCTCATGTCAATCGGTTACCATCACGAAATCAAACTCAT
NVG_SCAFFOLD172_275316	172	275316	TTTTATTAAAGCTGATAGTTATAAATATGCGTTTGTGTGAGATAAAATATTAATGATAAT[T/C]AGCTGATTATCAGGTTCATCACCCCTACCCTGGAGAAAAATCACGTGATTTATCACACGA
NVG_SCAFFOLD174_204910	174	204910	CACTGGCATATGCTCTTTGAGCTGAAGATTGGAAGACACTGTGAAAGCAAACAAGTTTGC[C/G]ATTATTGCATATTACTCGCCATCTGATTTATCATTTCCATTTTTTTATTATTTTATCATC
NVG_SCAFFOLD175_253024	175	253024	ACCGGCAAGGTGGGTAAGCTCGTCATGCCTCACGACGACGGACAGAGTCCTCGTGGAGCG[A/G]CGGCCGGATTATCCGTCGGAGAGACAAGCCGCGTCGCGGTCGTGCACAACGACGACTAGA
NVG_SCAFFOLD175_34922	175	34922	CTTATCTGCATGCATTGTTAATGTATAGCGTTTTGTATGTGAAGGATTCATTCTTAACTC[T/C]CTTGATTCTATATTCTTTATTTTATCTAATTTCTCCATGAACTTATTGATAAGTTCGGGA
NVG_SCAFFOLD175_43221	175	43221	CAAGGTCGGCAGCTTCGACATCGAGTGCACCAAGTTCTACTCGGCGGAGATCCTGCGGGG[T/C]CTCGAGTACCTCCACGGCCTCGGCATCATCCACCGCGATCTCAAGCCCGAGAACATCCTG
NVG_SCAFFOLD176_130109	176	130109	TCATATATAAAAATGTATTAATGCGAACTCCTTCATGTTTGTATTTTTCTTTTTATTAGG[T/G]TTCGATACCTGCAGGAGTTCAGCAAATAATTCAAGGCATTCTAACGGGAAAAAAATATAG
NVG_SCAFFOLD176_366599	176	366599	ACTCGGGCGAGCTCGGGGTATCGGAAACGAATCTCGCGGGCATTCCCAAGCGATCGAGAG[T/C]GAGACGTGCCTTGAAAGGCTACCGCGGCAAAGCCCGAGAAAATTCCTCGAGGAAGGTTAA
NVG_SCAFFOLD178_150121	178	150121	GCGCGTCCGGTATAGGCTTTTTGCTTTGTCTCTCAGCCCCGTCAAAATCCGCGCCTCCCC[A/T]TCCTCCGTCTTCTACCCCCGAGATGATCCGCCGGAGGCGCGTTGCAGAAAATCTGGGAGC
NVG_SCAFFOLD178_260289	178	260289	TAGACTGCAAAAAAAGACGAGTTAATATTGGTTTCTTTGAAAAATCGCCGATTTATTCTC[C/G]TTCACGAGGGATCGAAGGGTGTATTTGGTGCGATGAGATTAGAAGTGGAGACAGTTAACC
NVG_SCAFFOLD179_34450	179	34450	TCGATTTTATCTCTCGATAGTCTGCTCCTTTTCTTTTTAAGCGGTAGCGCGCACGCGGCA[T/G]TGAGATTAAATCGAGCATCCCTTGCGGGCGCCACTTTATAACCCGGGCCGCGGGGTCTAT
NVG_SCAFFOLD179_45456	179	45456	AAAAGAAACGTTGTGCTCTTTGTAGGACACGCGATATGGTATGATTATATTTCCTGAAAG[A/C]TGGAACAGAAAGCTTTACGTACCTGCAGATGTCGTTTAAATCTGGGTCGGAATATACGTA
NVG_SCAFFOLD179_96408	179	96408	GAGACGTTTTCTCAAATACTCCCGGTAAAATGAAAGATTATGAATATAAATTTAAATTCA[A/G]AGACGAGATTCCGAAAATTCGGTGGACATATCCAATTCCTCTTGCACATAAGCTACCATT
NVG_SCAFFOLD18_1944875	18	1944875	GCTGCGCGTGTGGAGCAGGAACCGATTAGGCTGCAGGCGTTATTTCACTATGAAATTTTT[T/C]TGTTAATGACGTGTGTACACAGCTCGTGAATGCCGTTATGTAAATACTCGCGTGTAATTG
NVG_SCAFFOLD18_2401316	18	2401316	TTGATTAAATATAAAATACGCAATCGCATTTACAATATTGATTTTAGCGATTTACTAAAA[A/G]CATCAAATTGATTCCGAATGAAATTTGCATTGATAATCTGCGCTACAAACGATCAGTTCA
NVG_SCAFFOLD18_2863344	18	2863344	GATTATATTTAATATTTGACATTGCGGCCAGTAAACGTGTACTCTGCATCTCTTTATATT[A/C]ATTTTCTTCTCGATGTGCTGTGTTATGTCTCAACGTATGAATGTCAATTCGTGTAAATAT
NVG_SCAFFOLD18_3047280	18	3047280	ATTCGATAAGCGCATACTTTCCTCTCCGAAATTACATCCCATAGCTTTAGCAGCGACAGT[T/C]ACATACACAACAACAACAGCGCAGCAGCATCGGACACAGCTCTCCGCTATCTCTAAGCTA
NVG_SCAFFOLD18_335393	18	335393	GATGGTGTGTGATATACAATAAATTATTTTCAAATATTTTTTTTTACAACTTCAGGCTCC[T/C]GAAGCAGCGGAAGATGTAATTGCAGCTATGCGAAGGGCAAGTTGTGCTTCAGAGGGACAG
NVG_SCAFFOLD18_593709	18	593709	TATCGTCCGCGACATTTAATTCCCGATAAACCCGTTAAATACAGCCCGACCTAACCAGCT[C/G]TGTGTAGCAATCATAATTTCACGTAGGAAACACGTTTTTAATCGGCGATCGGCCGCGGCG
NVG_SCAFFOLD18_710633	18	710633	TAAATAGCCTGCCGAGACAACAAACACACACGCGATCCTTGGAGAAAAATTAAATATTTT[A/C]AAAACTCCCGCGTTTATTAATGACTCTTCAGCGCACATTATGCGCCGTCGGACAGGATGC
NVG_SCAFFOLD181_113771	181	113771	ATGCAAACTCACGTGGGCCCTGTGCTCGGGCGTCGAGGATGGATTCGGGGTGTTCGGCAG[A/G]GAGCCCCCGGTAGGGGTGCCGTGCCGCAGCCGCGCCAGGGCCGTACGAATGCCCTCCGTC
NVG_SCAFFOLD181_354708	181	354708	TAATTTTGCAGTGAAATAAATCTTCCGACGGAAAACACAGTTGATTAACGTTTCGACCAC[A/G]CACGATGCAAACCCAACGTCCAAAAGCTTTGCGTCCCCATCAGTAATCAAAATACTACGG
NVG_SCAFFOLD181_54094	181	54094	GTAATCTTGAGTTCCGCTCTCGTAGCTGCTGAATCAGTTGTGCCGAGTAACTTTGGACGT[T/C]GAGGACGATTCTCTAAAGTCAAACACGTGTGTCTACGTCGCCTCATCGCCACACGTAAAC
NVG_SCAFFOLD185_249669	185	249669	ACGCATTCTATTGATTATAAAATAGAGTCAGCTTATTATTTCTCATTCTTATTCGAATTT[T/C]CTTGTCATTTTTCAATTCAGCATAATGATGCAATCTTATCTGAAAATATTGATTAAGAAT
NVG_SCAFFOLD185_77816	185	77816	TCTCGCTCTTTCAGCAGGTGGTACCCACTTGGACATAAGCGTCTGAACACAAGGGAAGAG[A/G]CATCCCTGCGTCAGGCCCGTCGCGACTCTGCAACAAACGACGGCTGTCCATCCGTAGCGA
NVG_SCAFFOLD186_120672	186	120672	GCGGCGGGGGACGACGATTTCGCTCGTAACTCGGGGCTTTTCGGTCGCTCGTAATCATCG[T/C]GCGACTCATTCACTCTCAGACTGGCGTCTCCGCTTGTAAAATACCCTCGGCGCGCTCGAC
NVG_SCAFFOLD187_109597	187	109597	GATAGCAAACCCAAAAGGCTTTAGCTTATCATACCCATCGATATGCCATATAAAGTTTGG[T/C]CCAGGTACATTGTATTTGCGTCTCCTTAATCTATGTCTTAGCCGTTCAGCAAGACCATCA
NVG_SCAFFOLD187_109877	187	109877	TTTGAGACCAGTAAGCTTCTATTCTTTGATTGGACGTACTTCTTCCTTTGATGAAACTAT[C/G]TGCTCCAGATAAAGAATCTTCATGATCATATCGTAAAGCCTGTTGAAGAGATTCAACTAT
NVG_SCAFFOLD187_302781	187	302781	TAGCAAAGCCTCTAATTAAAACAAACAGCTCTGTACACCCACGCAACTGAAGGTTTAACA[A/T]ATCCACCGTCTTCGACTCGATGCAGCTAGATCAGCGTCAAATAAACTAGTATATACTTAC
NVG_SCAFFOLD188_143583	188	143583	CTATCCATGCGCGTGACTAGCAATAAGTACAACCGCAGCGAGTAATCCAACAAAAGGAGA[A/C]CGTTAGCTCTTTCTTTGCATACAAAAGACGCAGGTGTATGACAAACGAATGCGTAATCTG
NVG_SCAFFOLD188_272405	188	272405	TTTCTAGAAAACAAGGCAATTTGAGTTATAATATAACACGTAGTTTATTGATGATTACGA[A/T]AAAACGATCTAATTATTTATGACGAGGTATCTTATAAAAAAATTCACTTCGCTTCTAGAA
NVG_SCAFFOLD19_1257759	19	1257759	ATTTTTCGACGTGTTTATCTACAAGGCTTTCTTTTATTCCCTTCTTGGTTCGATTGATAA[A/G]TGACATATGCATATTCTAGTCATCAATGATGGAAGAATCTCCCGAAGAAGCACAGAAACG
NVG_SCAFFOLD19_1753968	19	1753968	ATGCACTTGATCGCATTATATTCGCGGGATTCTTTTACGAGCTGTTAGTCAAATTGCTCG[A/G]TGTGGCACGTTTCGTTTATTCTCGCCGCGGGGGGCGAACGTCTCCGTGTTTTTCTTCATT
NVG_SCAFFOLD19_244484	19	244484	TAAACGCTGTATACACGCGCGCGGTTCTCTCTTTCGCGTGTCTGCAGTCGACGACCGGAT[A/G]TGACGTGGCGCGCGCGCAGTCTAAAGATAGACTCTCCTCGCACGGCTGACCCTTCTTTCG
NVG_SCAFFOLD19_2653520	19	2653520	TAGTCGTCGTGTGCATAACGTGGATGTATACACCTATAGATACACGCAGATTATTCCATC[A/G]GAGACTGGCGGATCTGCATAAAAAGTGAGCCGTAACTTGTTTGGCAACGGTAGCGACGCC
NVG_SCAFFOLD19_2732119	1	2732119	CGGCCCATATATAATTTCCCGGCGACTCAATTACCCCGGCGAGATTTCTTCGGGGACGAC[C/G]AACGACTCTATATACTCCGCGTATGTGCGCTCGCGGACTTAATAACGTTTGCTTTTCGAT
NVG_SCAFFOLD19_768377	19	768377	CTTCATCAACAACTTAGTTGGTGAGGATATACCCTGAACAGAGCATTATAGCTCAAGAAT[T/C]GCTTGCTAAGGTGATTGGGCCAAGGAGATAGATTCCGCGGAGGCATAACACTACTCAAGT
NVG_SCAFFOLD191_213959	191	213959	ACTGGGCATAACGATCATGAAATACAAAATGTCTTTGAACAAATAACCATGTTAATGGAT[T/C]ATTTTGCCCTTAATTTACGTGATCCAGAAGCTCGGAAACATTTATATGTCAATATCCCTA
NVG_SCAFFOLD1910_6996	1910	6996	CGGTTATAATAATTTCTCTGTTTGAATGATACCTTTTTGGATAATACTCTTTTATGAAAA[A/G]CTAAGTGGCTGGATGTTTGCTTGTTAGATTTATTGCTTATTGATCGAATAATTTTCCCTA
NVG_SCAFFOLD193_303100	193	303100	TGCTGCTCTGCGAATGCGGGAGAGAAGCAGATGGAGACTCTTATACGTTTCCCCGGAGAC[A/G]CGTCGCGCCGCGGGGCCCAATCGATTTTCAGCGTAGATAGGAGAGAGGGAGAGAGGGATC
NVG_SCAFFOLD1939_1201	1939	1201	TTTAGTTTCACGATTTTTAGCAGCTACACCGTCATATTTATACGATGTTCCACCAATTCA[A/T]CAAAACTTTTTTTTTAGTGAAATGTTACGCTCATACCTACCGCTTCATAATGATGCAGTT
NVG_SCAFFOLD196_149842	196	149842	TGATGGGAGTGGTAAAAAATGATAACAACAGTCTTAGTCAACCGGAGAAGTGCTCGTCGA[A/C]GCTTCGGAATCATCGGATATTCGAAGGGATGCTGGTATGTCATAGTCTCACCATCATCGA
NVG_SCAFFOLD196_54868	196	54868	ACTTTGGGGCCGGGGCCCCGGAATCAGGAACTGTCGTACACTTTATTATTATTCGAACTT[A/G]TTATTCGTGCGCTCATCGCCTTATTGCCGGACGTTGCTCGACCCTAAGACACAGTGGCTC
NVG_SCAFFOLD197_145424	197	145424	GAGGTGGCTAAGAAGAGCTCCAGCTACGGGTAGTTGCGGTTCGTGCGCCGCGGATAAAGA[T/G]TTTATCGATGAAAGGATTTCCTCCCCTTTTTGATTTTTTCCACAGCGACGGGGATTCGAA
NVG_SCAFFOLD197_64110	197	64110	ATTTTACAATATTTACACCTATAGTTTAAAAATTGAACTTTCACTTCATCTCACCATTTC[T/C]CAAACATATCGAATGCAATCCGAGCAACTCGCGCTGGTACACAGATTCAATCCCGCGAAA
NVG_SCAFFOLD197_65823	197	65823	GCTTAGAGAAGCAATTGCAGGAGTTCGTGCTGATGCTCTCCAGCTCTCTCTCCCACTCCC[T/G]GCTTTATAAATTATGTATTTCCGCGGGTGGATTTTTCGTGAATTCGATTAACGCGTTTAA
NVG_SCAFFOLD198_7742	198	7742	CAGCAGCTAAAGAACTGTGCTGGATTCGTAAAATGTTACATGAGATCGGATATCAATGTA[A/C]TTCTGGGTCAATATTGTGGGTAGACAACCAAAGTGCGATCAAAATAGCGAAAAATCCAGA
NVG_SCAFFOLD198_8044	198	8044	GTTCGCAGTAGGGACTCTGTCAAAATTTCTCAATAGACACAATGTCGCTCACTGGCGCGC[A/T]GTCAAGCGTGTATTTGCATACTTAGGTGGTAGTGTAGATTTAGGGATAGAATATAAATAC
NVG_SCAFFOLD198_8620	198	8620	AATCTACATGGAGGTACCGCAGGGAATCGACCACAGTGAATTAAATACTGGAGGTAAAGA[T/C]GTAGTGTGTAAGTTAGATAAAGCCTTGTATGGGTTAAAGCAAGCACCTCGGTGCTGGAAC
NVG_SCAFFOLD2_1328239	2	1328239	TCACTCGCGAGTAAAAGTTATAAAGCATAACTTTGTTAATGAACTTGGCAGTCTTGTATT[A/T]CTCAAGCAGCAGTAGCAGATCGAATAGAAACTCGGTCGGTTCACTGAACGACTCGTCGAG
NVG_SCAFFOLD2_1432699	2	1432699	GTGGCCGACAGACAACGCCGATGCGTCTTTTCCTATTATCAAATTAGAAAAGAACAAAGC[T/C]GAAACTCCAATTTATCAGGAATCGCACATCGACGACTCGCCACTGATTCCGTGGGATGTT
NVG_SCAFFOLD2_1683334	2	1683334	CCTTCAAACAAGCATAGAGTTATATCTTACATAAGGAAAGCGTGAAATAATATACGTGAG[A/G]TAGAAGGACGTCGGGTCGAAAGAGATACACAATAAAAGGAGAGGATATAGGTATGCGTGC
NVG_SCAFFOLD2_1684845	1	1684845	CAGTCTTGTCACGCTAAATTTAGCCCCGGAATACATTGTTCACTTGGTCGTGTATATTTA[T/C]GCCACGTCGATTTTGGTATGCAAGGTATACACAATCGTATACGAAAGAATGTGTGCTGAT
NVG_SCAFFOLD2_1878791	2	1878791	GCTCTGTCCCCTTTTCAAAACGTTTGTAGAAGCACAAAAACGCGATATTGAGGAAAAATC[A/G]CGGCTGAAAAAGGAGGAGGAATTGAGAAAGATCGAGGAGGAGAAGAGACTGAAAGAGCTG
NVG_SCAFFOLD2_277371	2	277371	AGAGACGGCTGCCAATTACGAAGCCGAAGCGGCGAACGAGTGCCGGTTAATAAACATCGC[T/C]GCGCGCGATTCCGTTGTACGTACGCGCGCCGGGAGAGCTTGCGCGCAAGCCAAAAAAGGC
NVG_SCAFFOLD2_3373950	2	3373950	GAAAGTACGCATTGAAGTAGAGTTCACGTTCAACTTTAGTCTTTCCTGGAATTATCCTTA[A/G]TTCTTGGCATATTCTCACAGCCATGTGATAATTTACCGCAGACAAACCAATAAATAAACA
NVG_SCAFFOLD2_3792415	2	3792415	CGGTATATGATGATAAAACAAAAATATGATGATCACGCAAACACCACACACACACTGACA[A/C]ATTACACACATCTACACGTAGAGGTTACTTACTGTATATCGAGAGAACAAAAAAATAATT
NVG_SCAFFOLD2_4111381	2	4111381	CTAATCTCGTTTCGACGCGCCAAGTTTCCCATCAGATTCGTCGCCGAGAAGATAGAAAGA[T/G]AAAAGGAAGCCGAGTGAAATATATATCTATCTCGGCTATAACTGATTCGTACCTGCAGCT
NVG_SCAFFOLD2_4286215	2	4286215	GCGTAGTCATGGGTATCTTCACTTTGTACTTAGCGAAAAAATCTGTAATTGGGTTCTCTA[A/G]ATGAGCAACGCTTATAGAGGCGATTTCGCGGGGTATAGCATCTTGCCTTTGCTTGACAGA
NVG_SCAFFOLD2_4524549	2	4524549	GGACCTCGTGGCGGATTACGATCTTGACGGACTTGATTCGGACGATCATTCGGCGATCAG[T/C]ATATACGATTCCGGTACGTACGCAAATCATATGAAATATAAAATCAAACGATCGTCGTTT
NVG_SCAFFOLD2_4990231	2	4990231	CATCCTCGACTTCGAAGACCTTATCATCGAGGTTGTTAATAATATTTTGCCTTGCGTAGT[A/G]GTGAGAAAGGTGATTTCATACGTGTTTAGCAAATGCGAGATATGTGAGTTAAAAAAAACT
NVG_SCAFFOLD2_5162444	2	5162444	GCTTTGGGCCAATAATGGCGACATTATCAGTAAGCAGTACGCCGGAACAAACGCCTTAAA[A/G]GTAGATATCGTTGAAAATAATGAATCTTCTACATAGAAATTTATGTAAAAATTTTAATGT
NVG_SCAFFOLD2_5399243	1	5399243	CAAAATGGGAACAATGATCAAGGGCCACAATGTTGCAGACATCGTTGTGATTCTTAAAAC[T/G]CTACCCACCAAAACAGCGGTCGAAGCTCTGGGCAATAAAGTACAAACAGATCTTAAGGCA
NVG_SCAFFOLD2_542669	2	542669	GAGAGGATAGTAGTAGTACACAATTAGTCATATAACAACGAGATTGTCAGAAAAATGAAT[T/G]GCTCACTTTGCAGTGGACAGTATACATAGATTATTATTGATAGAAGATAAAAAACACACG
NVG_SCAFFOLD2_5653992	2	5653992	CAGCGACCACAGTCCAGTTGCAAGTTCTAAAGGCGAGGTGTGCGTTGTGTGTTTGTGCAG[A/C]ATCGCCTATTACAAAAGCTGACGTCACGAGGCGGCCTTAATTTCATTATCAGCGCACGCA
NVG_SCAFFOLD2_6049189	2	6049189	GACAGTCTCAGAGCGTATTGAGCAGTTCGCGTTAGATACATCTCAGTTTCGACAGCAGCT[T/G]ACACCTAGAACAGCAAATACATCACACGTTAAAAAATATATCCACTTATATATCCTGCAG
NVG_SCAFFOLD2_6558493	2	6558493	TGGCAACTTATGAATGGCCCCTATATGATAATTAAGACTTTGTTTTTGCGTAGTTCTGAA[A/T]GAACAGAACTCACATTTCAATGGCATTTCGCAAGATCTTTCATGTTCTTTCAAACACCAT
NVG_SCAFFOLD2_7127121	2	7127121	GAGTCTGTACATTATCGATGATCAGCAACGGATACATGAATTTTGATTGCATTAGGAGCT[T/C]TTACCCCGCTAGTCCAGAGAACATCCAAATATATAATATGCTCGTTTCGCTCGAGCTCTG
NVG_SCAFFOLD2_7494253	2	7494253	GATTATCTACTAGTGAAATAAATATAGGTATTTTGATAAAATATTTACAAAGGGAATTAA[A/G]GCATCTCTTGTTCTCTGCCAAACGGCTTTAGTCTTTTCTAAAGTTCCATAACCATATTTA
NVG_SCAFFOLD2_973045	2	973045	TGAATTACTGGCAGCTCCTAACTCGACATTCCAAACAAGCACTCCATTCTGACAAGCAGC[T/C]GCCAATTCTCTGCCAGCATTTGGCCTCCAGCTCATGCAGCAGACAGATTTCTGTGCACTG
NVG_SCAFFOLD20_1018685	20	1018685	CACCATTCTTCAAAAGCACGCCGAGTATAAATCTTTCAGTCACGTACATATTATGGTGCG[T/C]ATAAGGCATCAAGATTAAAGGAAAAATACATAAATTTGCAGATGGTTCGCAAGGCCGGCA
NVG_SCAFFOLD20_1543801	20	1543801	TTATCAAAGTTAGGAAAGCTTGTTGCAATTTATACTTTCTGCGGCAAACAATTAGCCGTG[A/T]TCTTGTTTTGTAAGACTTGAAGCATAAAAATTAGCAATCGCTCTATTACATTGAGAAAAA
NVG_SCAFFOLD20_1984414	20	1984414	CTCCGTCATTAATAATCATAAAAATATAAAACGCCGAAACAATGCCTGAGCACGATTCTC[A/G]CCGCGAACTACTGCACAACGTGTATGCTCATTGTATACTCGTGAAAATCCGTCAAGTCGA
NVG_SCAFFOLD20_483686	20	483686	ATATCATGGGTGCTAGCTTGTACCGGTATCGGAGGCTTCTTTGGATCTATACTATTCTCA[A/G]TAGGCTTGGAGTTCTTCGGCGGTAGAAAAATTGTTCTTGTTATATTCATAGCTATTTCCC
NVG_SCAFFOLD2012_6004	2012	6004	GCATCGTCCGATCGCGTTCTTCGGTGGCAATGGTTACCTTATTTGCCTCGTTACGTCTCT[T/C]GTAGATCCGCTTTCGCTCAATCGCAAGCAGATCCACGGGGATCACTCCCGCGATTATCAT
NVG_SCAFFOLD202_117700	202	117700	ATAAAGTTTTAAACCCTAATTTTGTAACAAGAACAAGAATGTTAAAATAAAGTGTGTTCA[T/C]AAATTTTTCAGTTTTATTTATTTATTTTTTAAGTAAATTTTTATAATTCAATGATTCAAT
NVG_SCAFFOLD204_237672	204	237672	CCAACCAGTTTCATTCTCTGATGGTGCTAACAGTCTAACATCCAGTCTCTTTTGAACATC[T/C]AATTCATCTAATTTTGTGCTGGTTGCTCTTATTGCCGTTTCCAGAATAGAAGAAATATTA
NVG_SCAFFOLD204_33810	204	33810	AAAAATTATTACTTCATAAAATTATTATCACAATATAGTGGGTTATATTGCATAGCTTTG[A/C]AAGTAATATTGTCGTAATAATTGTCGATTGCAGTGTCATCGATGGTTGGAGGTTCAGCGA
NVG_SCAFFOLD21_1181689	21	1181689	AGACTTAAAGTAAGGACTGCATGCAGACAGGACCATTTTGTGTGCTTTACACGTCTGTCC[A/G]TCGCAGGCCAGTGTCACATCGGTGAAGCTCTTCTCATCTCTGAGATGCTTGAACGACGAG
NVG_SCAFFOLD21_1973296	21	1973296	GCATAAATAAGCCGCTGATGCCTCTCATTCCTCGGCGGAGCGAGTTGTAATTTCGTTCTC[A/T]TTAGCTGAAAAAAATCATCGAGGAACTCGCTCTCGTCGGGGCCAATTTCCGCTGTTTAAA
NVG_SCAFFOLD21_2444087	21	2444087	TATATAGTGCTGCATCTGCATTTTCCGAGCATCATCGTCGCGGAAAAGTGAAAGCGGACG[T/C]TGTGTACTGTATATAGCAGTGGTCGCCTAAATGGAGATGATTCACGCGGGCGCGCGAAAC
NVG_SCAFFOLD21_245801	21	245801	TCGCGCTATTTTACAGGTTTCACAATTTAATAGAATGCCAAATCATAAGATCAAATTGAT[T/C]ACAATCATTTCTAACTCTAATGACGTGTATCAAAGAGTAACGGTGCTGAGTCAGCCCTGG
NVG_SCAFFOLD21_2794952	21	2794952	CTCTCCCAGCATTGCTAAGATTAAATTTTCCCAACAACGTGAAACTAAACCTTTTCTTAA[A/T]CGAACAATCCATTTCCCACCTCTTTGATTAGCTTCATCCTTTAAAAAAGTTGAGTACATA
NVG_SCAFFOLD21_696328	21	696328	TCAAAAGTGTATTCATTGATCATGGGTAAAAGGGGTATGGATGAGCAGGCAATAAGCAAC[A/G]CCAAAATGTCGGATAAAGTACTGTGGTTTTTAAAGGAATTAAGTGAAATTCAGCCTGACC
NVG_SCAFFOLD21_700697	21	700697	TCATTAGTCAAAGCTAGTTGCAGGAGGCAGGAATTGTACCTGAACAATGAGTGCTATTGC[A/G]ACTGTTTCCTCTTGACAAAGTGTATCATATTTCAAGTCAGTCAAAAAATGGCACGAAAGT
NVG_SCAFFOLD21_927495	21	927495	TGCATGGGGTGCTGGAATTGCAAAAGACTCCAATACCATTGATATTAAACAAGCTGATAT[A/C]ACGCCTCTCATTTCGGCTCTAGTTGGCATACCTGTTCCTGTTAATAATGAAGTAATAACC
NVG_SCAFFOLD211_54663	211	54663	ACGTTCTGTTTTAGAATTGCCGTGCGAATGACAAATTAGCCGTCAGTGTATGTTTTTCAA[C/G]TGAGTGTGTTAGTTACAATAGTAATCATCCAATACGGTATTGTCAGCAATGCCATAATAT
NVG_SCAFFOLD213_93173	213	93173	TCAAGATTAAGTTTAATTGATGAAGCTTCTTTGGACAAATTGCATGAATTGAATAGATTG[A/T]CTAGTAAATTACAAAAAGATTCTCAAAATCTCATAGAACTCCATTCTAGACTAACGGAAT
NVG_SCAFFOLD218_229573	218	229573	AATCTATTTTCATTGTAAGCTATCTCAATTTCGCTTGTTCGATTAGAGGAAACTTCGTTT[T/C]GGGAATGAATTTTCCGCGCATTGTTACGGCCTTTGAACGAAAAACTTTTGTATAATAAGT
NVG_SCAFFOLD218_241355	218	241355	CCCTGTGACGGCGGCGGCGGCAACGTCTGAAAAAGAAAAAACGCAAGCTACGAAAGCCCA[T/C]ACCGTGGTGTGGCAACGAGCCACGTGCTTTCCTACGTATACAGCCGAAGTTGCGCCTCCC
NVG_SCAFFOLD218_48095	218	48095	TCAGCAGTACTCACAACTTGTAGCAGATGTTCAAAAACTTCCTCGAGAAGTGAATAGGTC[A/T]GCATACACTCAAAGAATTCTAGAAATCATCAACAATATAAGGAAGCAAAAGGATGAAATC
NVG_SCAFFOLD2193_5247	2193	5247	GCGGCAGCCGTGTCGCGGGTACCGTTATAAACATACACGCCCGGTCATTTGTCCTTATCG[T/C]GCGAGGAGATTGTCAGGTGTATTAGTATGAAGTCGCGGGATTGTGCGTGGGCCTCTCCGG
NVG_SCAFFOLD22_1066189	22	1066189	ACCTCGTCATCGTTTCGAGTGCGCGCTTCGTAACTGCACGAAAAAGCATATATGAATTTC[T/G]TTTCTCGGATAATCGGCTTCTCGTCGATTGAAGTGTGCTATTGAATCAATACGGCGCATG
NVG_SCAFFOLD22_1175213	22	1175213	TTTTATTGGGAGCTTTACCGGCGCTGGCCCTTCGACCCAGAGGTCGTTTCGTGTAGCTCG[A/G]AACGTACGTTTAATTTATAGGCAAATGAGCAGCGTTTCGCTATCGCACGCCGACAAAACC
NVG_SCAFFOLD22_1552439	22	1552439	TGATTTGTCTTAGATTTTGTGATGGCAGATGCTTGCAGATCAAAACGATGCAAATATCGC[A/T]AGCGCGCGTATGTGTGGAAAAAGTTTGAATGTATGATTATTAAGAATATGTAATTCCTTA
NVG_SCAFFOLD22_1788597	22	1788597	TCTCTCTTGTTAAGAATTATTAATCTCTCCAGTCAGCTACTTCGATCCATTGCTTCGACT[A/G]ATCATTCGGTTTAATCATTGTGTGTATGCGCCCTCCCAAGTTAAAGATTGCGATCCTCGT
NVG_SCAFFOLD22_2149548	22	2149548	TAATAATGAGGGGACCTACGCAATTTTATCACAAGAAGAAAGAGACACGCCAAAGCAAGT[T/G]TCTGTTTGGAAAGAGTTCATAACAAAGTTAAATGAAAGATTTAAAGTTGAAAAAATTCCA
NVG_SCAFFOLD22_2233167	22	2233167	GTATTCCTGGAATAGGCATAATGCGTCTCGTTACTCTACCTTTTAACAAAATCGGTATTG[C/G]AACATAGTAATTAATTCAACATTGAGATAGATGATTTTACCTTTGGATCATCTGGAGGAT
NVG_SCAFFOLD22_2390815	22	2390815	AGGGTTTGGTATTAGTCTGACAGCAGAAACCACAAATGAAATATTTCTCAGTGGTGAAGC[A/G]TATTCCCCGTTAATGACTGCAGGATCTTTACCCTGTGTCCCGGAGGACTTGGGTAAAGAA
NVG_SCAFFOLD22_301733	22	301733	AAATTTGATGGAGGAACGGCAGGCATCGTACTGTGCTATTCTTTCCGTTGAATAATTCCC[T/C]CTCTCGGCCGGACGCGATCTTAATATCGCTCGCGAGCGTGCGGGCACACGTTATAGATAT
NVG_SCAFFOLD22_573606	22	573606	AAAATGGACCGTAGATCACTCCTCAATTAAAAAAAAGCGAAGAACCCTGGTAGAAATGTT[A/T]ACGGTTAATAAGCTAAGTTTTAAGACACTTAGCTAAGTTGTGGTTAACGATTTAACTAAA
NVG_SCAFFOLD22_854454	22	854454	CGCGCTTCGCTCGGACGCGTGCACGTGCGTGCAGCACATCTGTCTCGCTCGCTCATTCAC[C/G]GTTCACACACACGCGCGCGCACCTTTCGCCCCGTCGAAACGCCCCCCGCGTTCGTGGGAA
NVG_SCAFFOLD2224_8427	2224	8427	CTTGTATAAACTGATAACGCAATTTCAGCGTATCATTTAGAAAGACTTAGCTTAAACATA[T/G]AAATCTTCGTCTACTCATAAATTTAATTTGATTAGTGTTAGATGACGCAATTTACGCGCA
NVG_SCAFFOLD2275_2556	2275	2556	CATCTTACAATCGTTCATAAGGATGAGCAAGTGATTAAACAAGCTTCATCATTTGAGAGC[A/G]ACATACAAGCAAAGACTCTTACTATTCTTATAAACTTGGGAGATTATAATGTAAATGTTA
NVG_SCAFFOLD228_167434	228	167434	ATCGCGATGGATTTTGTGCAAATCGCAATAAGTCAAAGCACATACATTGCATGAAGATTT[A/G]CCGATAGTTGAATATATACATGGATTTTCTCCAAAAATATCATCTTTGCTAAGAATAGCC
NVG_SCAFFOLD228_180153	228	180153	TCGTGCACGTATTATAAAAATAATATTTATTTTACTCACCCCTCTTTTTCCTTCCTCATT[T/G]GCAATCACATTTCCGGTATTTCCGTTCATTATACTTAGTTTCATCTCTCTTATCTTTTCA
NVG_SCAFFOLD23_1278712	23	1278712	CTACGGGGAGTAATTTTTATTTCTCTCTTTTTTCCCCGCGCGTAAGTGCTCCGCGCCCGG[T/C]GCGTCCACCTATTTCTCATAAATTTGAATGAATTTACATGAATTTGAATTTAATGCACCG
NVG_SCAFFOLD23_1390371	23	1390371	TTACAAGTACCAAAACAGTCTTTAAAACGCCATAATCGCTCTCGAGCGACTACCTGATCC[A/G]ACAATAAAAAAATCATTACGTCGAACAAATCGCGCGCGAGAGCCATCCTCTCTACACGCT
NVG_SCAFFOLD23_1489254	23	1489254	GCACAAAAAGAGGGGACGACGCGAATTGAAAAGTCGAGGAGGAGTGTCGGAGAGTACAGT[T/C]CTGTGTGCACGTGCGGCCCGAGAAATAATTGCCTCCGGCGGGCGAAACTTTTAAATTCGA
NVG_SCAFFOLD23_2244542	23	2244542	ACGTATGCATAACGCGTGGATTGTGTATTGAAAGAAACGAGTTCGCAATAGAAAGTGCTT[T/G]AATAATAGAAATGTCGGCTTTCATAATAGCCGCTGATACCGTGTATGTGACGAGTGGATA
NVG_SCAFFOLD23_250965	23	250965	CGTGCTTATTTAGACTGAAATCGCCGCTCTAATTTACGATGCAGCGCGAAGGACGCGCAC[T/G]AAAGTCGATTTTTCAGTACGAGCGCGGTGCGCACGTGGGTGTTTCACTATCGGCGATCGC
NVG_SCAFFOLD23_991480	23	991480	CACACTCGTTTGTTTCATTGACTTTGCATCTCCCACGAGACCCGCAGACGGCGATAAAAG[T/C]CAGAGAAAGAGCGGTTCCTCCGAATTGGCAGAATACACCAATCTAAATTTAAATCAGGCT
NVG_SCAFFOLD230_163631	230	163631	GGGCTGGGGCACCGGAACCGGATGAGGCAGAGCCAGCGTCTTGGTCAGGTAGAGCGGTAC[T/C]TGTTGAGGAAGCTCCACCGGGACCGGCTTCTCGACTTCCACTGGCACGTGATGCGGAACT
NVG_SCAFFOLD233_11951	233	11951	GGCCAAATTGAATTGCGCGTAATCTTCGGGGGCGAGTTGTTTTGCTTCCTTCGGGCTGTA[T/C]ATTTGATGTATACAACGATACGAGGCTTTCGGAACACTGCGTAAATTTCGCTCAAGGGTT
NVG_SCAFFOLD233_123527	233	123527	AGTCGCTCGAAATTGCTGTAGGCGAGCCCGGAATTGCATTATTAAAATCTAATCTGCGTG[T/C]ACTGCGCCGCTAACTTTGCGCGCCGCCCGCAACCGTCTCTATTGTTTTTAGGCCGGCGTA
NVG_SCAFFOLD234_181560	234	181560	AATTGTTGCATTGTAGAAGCTTCGTAATGCAGCCGTATTTGAAAAAATTGATTCAATATC[A/T]ATTTTATCATTTGATTTCTATGATCAGATAGAGGCGCTTGATCATAGGCATGTTCATATT
NVG_SCAFFOLD236_168831	236	168831	CGAAAATGATATCTTTAGTTTTCTCAACATTGAGATGAAGCGCGTTTCCAGAAGCTCAAG[A/C]TGAAACTGCCCGCGCCACAGCCGACATACGGTCTACACCCTCGCACAAGTCGTCTCTTGT
NVG_SCAFFOLD236_18556	236	18556	TTGTGTACCAACGGCGTAGAGTGGGCTTTTTTAGGTCGAGTGTGGAGTTTGCAGTACGAG[A/T]CAAGGCGAGGGCGTTTACGAGCCGCAAACTAGTACTTTTACGCCCGCTACTCGAAATTAG
NVG_SCAFFOLD238_240052	238	240052	CATACATCAACAAATTGAAGATGATGTTGAGATGGAAGATAACACAGTAAAAGATATAAC[T/C]AACGCGAAAAATTGTATAGCTTTTCAAAAAACTGGCACAAATGGATTTAAGTGCTCAAAT
NVG_SCAFFOLD24_10053	24	10053	TACTTCTTCTACAAATTTCTGATTCGTACATTAATAAGAGTCTTTGCAAAGCTTTAAATT[A/G]TCTTGATAATATCATAGTGTTATTTATGTGAAGTACTATATGCAATTGTAACATTCCAAA
NVG_SCAFFOLD24_1318845	24	1318845	TACAAAATTAAAAATCATCTTGGAATAGTCTGAGAATTTTCCTGACGTTCAGGACAAGGC[A/T]GTATATGAACCACAAGCTACACATTGCTTGTTTTGAACAGCAGTTTTCTCAGAAAGCTCA
NVG_SCAFFOLD24_1489544	24	1489544	CTAGGAGGAGCGATGCCAACGGTGACGACATTTTCGCTAAAAAATGCATTAACCAGTTTT[A/G]CGAAAATAGATAGGTCATTCGAATTACGTGTATCGATCTCCTAGATCGTTTGCGAGTACT
NVG_SCAFFOLD24_1831414	24	1831414	ATAATGTAACAACGCGTAGGTACAAGCGGACGCTAATCCCTCTGGCTTTAATATACGCGA[A/G]CCGCTGCTAGTTTGGCTACAACCGCGCGCGGCAAGAAGTGAGAGATACGCGCGATTATTC
NVG_SCAFFOLD24_2056045	24	2056045	TGGTCGCTGCTGGCTCGTTATGAATATGTTAATGGTCGAATTTTTATGAAATTTAAATTC[A/G]CGAGGGGAGGGAGCGCCGCCGCCTCGAGGGCTTGTTTACGTCGCGCAGTTAAGAAGTTCG
NVG_SCAFFOLD24_2239139	24	2239139	CTTGCGTGTGTGGTCGTGCGGGTGTCGGTGAGGCGTCCAAGGGGGGCCAAGCTAGGTTAA[A/G]TCCCTCCCGTTCGATAAGAGCTGAGCTTACTGAAGTGTAGATGCCCTTCATCTGTCCATT
NVG_SCAFFOLD24_379180	24	379180	AAATAATGAGACATCGTTTAATGATACTGGCAGTGCAATCAACTCTTGTGCATATGGGAA[A/G]ACCAAGATGTTTCTTGTATCGTATAAAATACCATTCAATGTACCACCTGTATAATACCAG
NVG_SCAFFOLD24_771884	24	771884	GAGCATGGCTAGGTTGCTGTTGAAGCGAGGAGCCAACGTCAACGAATTCTTTATACGGTC[C/G]AGCATACTGGAATACGTGGTGATGAGGCGGAACGCGGAGCTGGTGCAGCTTCTCTTGGAG
NVG_SCAFFOLD241_49564	241	49564	AGACCATAACCACATTTTAATAAAATGGACGTCATTTCAATAAAAGGATCAAACAATTTT[T/G]GGGGTGCTTATAAGCAAAAATGACGTCATTTCAACAGAATAATACTTCTAGAAAAAATGA
NVG_SCAFFOLD2486_1672	2486	1672	ACATGTTACCTATATCGATTGTGGAATTTGAAGGTTTCAATAAATTAATGAGTCTTGTAG[T/C]ACCTCTTTACAAAGTTCCATCGAAAAGAACGATGACTCGTAACCTGGAGGCTAGATACGA
NVG_SCAFFOLD249_30182	249	30182	TTACTTGATCCATTTTATATTGAGCTTGCAAAGATGGTAGCAGAGCTGCTGTGATACTTA[A/G]ACTTTGAAGAATTATGTTGAATTGCATTACAATAGGATCTAATAGACTTGAAACAGTTTG
NVG_SCAFFOLD249_68093	249	68093	ACTTAAATTTATATCAACCTGTGCTTTTCCAAAAAGTTTCATGTATGGATTTGGTTGAGT[A/G]GAACCTGAAACGTTCTGTACTCGATTTGAAAGTTGAAATTCGAAGGCACCGGTTTCTAGA
NVG_SCAFFOLD25_1231871	25	1231871	AATTAGTGCATTATAAATGAAGAGTTGCAGATGAAATATCGGTCTCTGATGGCTGGCTTC[T/G]ATTTTTCTTTCTTTTTTTCAAACTAGCTTCCTTTATGTTATGCGGATACTAATTAAGATT
NVG_SCAFFOLD25_187416	25	187416	CACGCGTCTCAATTCGCAGCGCGGGTAGTTGGACTTTGCTCAGTTTGTTGTACCCGCGTG[A/T]CTAAGAGGAACGATAAATTAGATCGTATAACTTTAGATCAGTAGTAGAGATGCTCACACG
NVG_SCAFFOLD25_803967	25	803967	GCTAATATACGCAGCAACACACACTTTTAAACAAAACGGCGCTCGGAGTAATTAATTCGA[T/C]CTGCGCTTACAATTGCAGGTGCGAGTGTACCGCACGGGAAGTAACAAAATAATAAAGTAT
NVG_SCAFFOLD25_965983	25	965983	TTCTAAATATGCGTAACTAAAAGCTCGAAAAAAGCAATTGCCATCTGGCCTTGTTCTTCT[A/G]AAGAAAGAATATTTTTGAGCCAAGGCTTTTGCTTTTGATAAATATACATCGTCTTCTGTA
NVG_SCAFFOLD250_167694	250	167694	CTTCGCTGAAAGATCGCACTAGTCGACTTCGAGCATCACTCATTTTATTTCTCATGCGTT[A/G]GCCACTTAATAATAAAGAGTAAAAATCTGTCAAAAAATGCGGAATTTCCGGGCATTCTCC
NVG_SCAFFOLD250_94409	250	94409	ATTGGTCTACTGAAGGCAGAGTTGATCGAGAGAGTCGCTTTAAAATAAACGAGATCAAAC[A/G]AGTGTTACAAGACATAACGGGTCACAGAAATGTGCAAGATTAATGAACTTGTAAAAGCAC
NVG_SCAFFOLD251_26222	251	26222	TCCGCGAAACTGGAAGCAGCTACCTATATAGATACGGATCCGGTGATTTGAATTCGCGCT[T/G]GCTTCGCTGTTATTAACGGGGATGTTATTTCTCCTCGGAGTAATAACAGTCTGCCACCTT
NVG_SCAFFOLD251_62388	251	62388	GAGTTCGACTCAAAAGAATAAACGTTTGCAGAAACCCTGGAGCAACGGTCAATCGCTCGC[A/G]ATTAATATCCATTTGCCGGGACACTTTATTCCGCAAAGCTGTCTCATAAATTTAACGACT
NVG_SCAFFOLD253_9435	253	9435	TGTTGATCAAGCTTCACCTCAAGGCAATGTTTACGTAAAATGCCCGTCTATTGCAACCGC[A/T]GTAGCTGCTGTAAACTCTCTTCATGGGAGATGGTTCGCCGGTCGTGTAATTACAGCTGCC
NVG_SCAFFOLD254_124013	254	124013	AGCAGCTCACTCTCAATCAGGAAGATGAGTCCTCGAAATGAAATCAGCGCCGCACGTCTG[T/C]GGTCTGGCCGCATAGGGAGAGGCTGTCATGTGACCCTGAAGCGCTTGCCGAGGGTCGCGC
NVG_SCAFFOLD254_15299	254	15299	TGATTCAAACTTTCCGCCCTCTCGACCGCAATCCTCTCTTTGTCCCTGTCGCAAGGGCAT[C/G]TTTTTACTGCTCTCGAATTGTGCAGAAGCTGTGATTGTGTGCTAAGTTTGATTTCAGCGA
NVG_SCAFFOLD2573_493	2573	493	TGTAAAAAGGATTTATAGCAATAATAATGGTACCTAGGTTTTGTTTCTTCAAGTGATATA[T/C]CCCCCAATCGATTCAGTACCGACATACCGAGATCGTCATTTCTTTCAGAAGCAACATTCA
NVG_SCAFFOLD2573_776	2573	776	GAGATGGTAATGAGGAATCCCTTTTTCTTTTACTTGTCTTCTGCGGTATTGCCGAATAGC[A/G]CTTTCTACAAATTTCATGAAAGCTTACACTCTGTTTTCCTATCCATTGTTTGAACTTTTC
NVG_SCAFFOLD258_93794	258	93794	GGATGCTCATGCACATTTAATGGAAGTGTGTGAGTTTTACTTAAATTTTCAGAATTGCGA[A/G]GACTTAGGGTATCGTTTTTGCATTGACCAAAAGAACTCCGCATTTCTTGTGAAAAATGAC
NVG_SCAFFOLD258_94891	258	94891	TATTTTGTAAACGGAATATAAAGCTACAATAGTGAACATAGAAGCTGCTAAATAAACATG[A/G]AGAGACCAAACGATTTTCCAAGTTGTCTCTAACGGATGTTTATTAAAATGAGGTATAATA
NVG_SCAFFOLD26_1516282	26	1516282	CTCAGAGCAATTCATCCAGAAGCTGCACTGCACAAGTAATGATCTCAAAGTGAAGGTTGT[T/C]TCAATATTTGGTAATACAGGTGATGGTAAGAGTTACACTTTGAACCAAACTTTCTTCCAT
NVG_SCAFFOLD26_259416	26	259416	AAAGTTTAATTAACGGTATAAGAAAATGGTCCTATATTTTTCTTTTTTAACTTCCATTTG[T/C]ATTAAAAAATTTTGATTTTACACTGGCGCTTTTAGACATAAATTTGAGATACCGTAATTT
NVG_SCAFFOLD26_901813	26	901813	ACCACCCGAGCAGTCGTGCATTTGCCCGTGCTTTTATTACGCGGTCCTATCTCTCCCCCT[C/G]GCTCTCCGCTTCTGCTTTCTAATTCGGCAAAACCGAGGTATAAAAATAAACGCCGAGAGA
NVG_SCAFFOLD260_93697	260	93697	AACGTCCACCTTTGGTCAAACAAATAAGCCGACTACGTTTGGATTTGGACAATCAACTGG[A/T]GCTGGGCTTTTTGGTCAAACTCAACAGACAATACAGCAAAGTACACCGTTTGGGCAATCA
NVG_SCAFFOLD262_181994	262	181994	AATAAAAATAACAATATTATTATCAAACATATATTGTTTAATGAATGTACAAATTTTGCA[T/C]GATTAGAGATATGTTTTATCACGTGTGATATTGTAAAATTTTCACATGCAAAATTTTTCA
NVG_SCAFFOLD266_85031	266	85031	AATAATAACGAGGTCGTAAGGTTGATTTTTTTCCAAACTTTTAAAAAGGTCTTGAAATAC[T/C]GGTGTGCTTAACAATTCACAAACTGGATTTCCCACATTGCTCATCATTGCAGCCATGTCA
NVG_SCAFFOLD27_1598960	1	1598960	GTATCAAACATCAATACTTTGTACAAATCTCACAAACTCTTTAATGATGTGCCAGTAAGT[T/C]GAACACATCATTACCGATGCTGGAGTTTAATAGAAAATTGTAATGATTTTTTACTACAGG
NVG_SCAFFOLD27_255602	27	255602	GCTTGAGCTTTCGAGTAAGTACAGTGTGGCATAATTCATACAATGGTTCCCACTGTAGTT[C/G]CAAGTCACTTGGAGGAATGGTCTCTTTTTTTCTGTATTATAAAAATATAAATATCGTTAT
NVG_SCAFFOLD27_625982	27	625982	AGAACAAAGCTAATGCGTACAAGATGATTAATAATTTACCTGAAACAATCATGGTGCCGT[A/G]CTCGGTGGTCCAATAATTAATTGAATCAGGATAAGCTTCCGTGTGACATTCCAAAGTCAC
NVG_SCAFFOLD27_956625	27	956625	AGTCTTGAGTCTCGTTTGGCCATTTTTACACGAAATGTTTTGTCCTATACTTGTCGTCTT[T/C]GTCGTCCGCTGCGGTAGATTTTCTATAGATACTGTAATCTCTGTGTCTGTTCACTTGCCT
NVG_SCAFFOLD270_8257	270	8257	TTGGAAAACCTTTAATTATTTTATAAAACTATTCAATACTATGACTGTATAGAATTCATA[T/C]ACTTTGCTTAAAGTTTTCAAAGTTACCTTAATAGCTACATCAAGAACGGATGTATTCACA
NVG_SCAFFOLD2728_2708	2728	2708	TATACAATGCATGGAGTGTAAGTTATAGGAGTGAGTGCAGTGACACTATGCATATTTTCT[A/G]TAACTTTATACTTTGTTTCAGATTATTTATGCGTGGGCTAGAGATGCTCCAGCGCTTATA
NVG_SCAFFOLD2748_378	2748	378	TCTATATAAAAAACAACAAAGACTGTATAAAATTAACTTAAAATCTTCATGTACAATATA[A/C]ATTAGAAAGATATGATTTACATCTTTTCGAAGAAATCCTTTATTTTTGGTATGAAGAAAT
NVG_SCAFFOLD28_418530	28	418530	ATGCGGGGGTGGTTCCACCAGGACCGAGGGGGTGTTGTTGCTGCTGACTTCCTGCATCTT[C/G]GCTGAGCTGGGCTGTGTTCTGACGGGTGCGCCGTTGCTTTGTCAGCGTTCTGCGCCTGGC
NVG_SCAFFOLD28_876682	28	876682	AAGCTAGGTGCGTTTTAATTGAAATCCCGTGATCCTTCATTTTTTCAGGTATTAAAGCAT[T/C]TGGCAAAAGAAGTGAAAGTGCCTTCTTACAGTAGTAAGCTTACGGGTAATGACAATAGTA
NVG_SCAFFOLD280_9510	280	9510	ATATTCCATTGATAATTGATTTGATCTTATTGCCAGATCTGAAATTTCACATTCTTTATT[A/G]GCTAAAGATGGGGTATGAACGATAGCTAAAGGTTTTGCAGGATCATGTTGATCTACTAAA
NVG_SCAFFOLD2818_2168	2818	2168	TAACAGTCATATAGATAGTCGATGTTCTGAAACAAATCCACCAGATGCCTTAAAAAAAGA[T/C]TGTTCAGAACACGTAGAAGGCGCAAAATACACCATGTGCAGAAAAATTACTCAAGTTATT
NVG_SCAFFOLD284_41702	284	41702	GTATAAAGGTCACCATGTCACTATCTGTAAAAACTTTGTCTGTCAACGCTTTATTTGCTT[A/C]ATCTCTCTCATTAAAAATAATAATTCCCTTGTAACGACCATCCCTTTTAACTTCTTGTAC
NVG_SCAFFOLD284_45418	284	45418	GGAAGCAAAAATCCCTTATCTAAACACAAGAATTAAAGAGCTTGGTAGTAAGTTTGTAGT[T/C]AAGTGTATGTCAAACAAGAACAACTTGGTAATTGAAAGTTTGGAAAGATTGTTAGTAACT
NVG_SCAFFOLD285_71742	285	71742	GTCCCGCAATTATAATACCAGGTGCATCTGGTTCAGCTCCACCATTGTTACGGTGATTAA[T/C]TTTTTTCGTTTTTAATGTTGTAGCCTGAAATAAATTATCACTAGCACTAGCTGGTCTGCC
NVG_SCAFFOLD286_129224	286	129224	ATTAAATTATGATGCTGTGATACAAGAATTGCTTCAAAGTAAGAAGGAATTAGAAGAAGG[T/C]GAAAATCGAGCACCAGAGATGGCTCAACGCTACAAATATTACCAAGAGTTGCGTGGGTAT
NVG_SCAFFOLD29_1203723	29	1203723	AGTCTCTAACTTACTGCAAGTTTTCAGATTTAGATACGGCATCTTTCCTTCCACCGAGTC[A/C]GTCTGAGCGATGGCCATGTTGAGATCCTCCAACCATCGTTCCTTCTCTTCTTCGCTGCTG
NVG_SCAFFOLD29_1439582	29	1439582	AGCTTCACGCAACGGCTGATCGAGAGGAAGGGCAGCAGGCCTACTCTAATGGATGAAGTG[A/C]TGCTGCTGCTGCAGATTCCCTAGATACACCAGAGCTCTCGCACTACACACACAGCAGCAG
NVG_SCAFFOLD29_476818	29	476818	AAATTAAGGACGGATTTTTGTCAAGCCCACTGATAAAATGTTTAAATTTTCAAGCTAACG[A/G]AATTCAAAGCGTAGGATATAGAGCGTTTGATAATTTACCAAACTTAAAATATCTAGAATT
NVG_SCAFFOLD29_720932	29	720932	GACGTTCTGGCGCAATTGCCAAGATATCCGTTCGAGTAACGAAACCATCCGCTCTTCTGT[T/G]GAGTAATACTTGGACAAAATCCAGATCATTTTCAAGTGTTCATACATTGACGGCATCAAC
NVG_SCAFFOLD29_841640	29	841640	GAACGTAGCGCTCGCCTACAAGGAGTACGAGATCGCCTCTATCCTCCTTAACAAGGTGAC[A/C]AGTGTAAACAATGAGACTGGACGACCGGAGCGTACGCCCCTCCATTACGCGGCTACCGAC
NVG_SCAFFOLD290_303509	290	303509	AATGTCCTAGTTGGAATTGTCAACTCGAGGGCTATGAGAAATTTTGTATTTGGCGGGTGA[T/C]CTTTCTTGTTAGGCTTGTTCCAGAGGATCTAATAACTCTAGCCACTTGTATTTCTAGTTT
NVG_SCAFFOLD290_41646	290	41646	ACGTAGACTAATATACTATACGTTGTGTTCTTTTTGGACTCTAACGGCCCATTGTGTTTT[A/G]AAAAAACGACCATCGGAAATAAGTTATGAATATAATATAAATAATTGCATATATTATTTA
NVG_SCAFFOLD292_119777	292	119777	AAAACATTCGAAAATGTACGTTTTATATCGATTCATAAATTTCTAACTATACTTTCCGTG[A/C]TAACATTCTTTTTTTTTTATAGCGGAGCATACAACTCAAAATAATCCCATCAGAGTTCCG
NVG_SCAFFOLD292_84158	292	84158	TTGCAATTCAAAGAATCCAGTCCTTAATGCTTCTTTGTAAAGCATTTTGGAATAGTTATC[A/G]CCAGTCTCCTGTATTTTTAGATTTATTTCACTGTGGATAAAAAAAAATCAATTATTTTAA
NVG_SCAFFOLD3_1235981	3	1235981	TCACAAGGAAGCTGTTAGCGGTGTTGTATGGACTGATAAGACAGAAATCGTTACCTCTTC[T/C]TGGGATCATACGTTAAAAGTGTGGGATACTGAACTAGGAGGAATCAAGCATGAATTAGCT
NVG_SCAFFOLD3_1713546	3	1713546	AAAGTCAGAAATTTTATTTTATATCCACATGTGGATCTAGACTCAGTAAAGAAAAACAGG[A/G]GTACCCGCAAACACTCAAACCGCGTAATTTCATTTCGCGTAGTATGAGCTCCAGTCGTGT
NVG_SCAFFOLD3_250183	3	250183	GCCGCCGTCGCTTGGTAAATGGAAAGTCAAGATGGATAAAAAGAGAGAAACGCGCAGAGG[C/G]ACAAAGCCCGATTCCTATCGCCTCGAAGTTCTGGCATTTGTTCTAAATGGAGCCAAAGAC
NVG_SCAFFOLD3_2552460	3	2552460	TTTCACGGCGGGCCGAGCGCGAAATTCGAATATTTCAAGGAGCGGATTTTCGCGAAATTT[T/C]CTCCTGTCTCTGGATCTCCCGCAAAACCGAGAGAGCGCGAGGAAAAGCCTCCTCTGTGCT
NVG_SCAFFOLD3_2769408	3	2769408	AATGTCCGTCTTATCCTCCATGGCGATTTCCTCGCCGTTGTAAGTGACAGCGATACCCGG[T/C]AGGATCATGGCCAACATCGTCATCTGATCAGCTCTTCCGGGATAACGCGTGGCTATGCGG
NVG_SCAFFOLD3_3354958	3	3354958	AGTTTGTCCGCTGCATACAAGAATGACTCGAGGAGAATAAAGATCTCTCGAGCTCTGCAT[A/G]CTGCGCTGTATACACTCGGCGAATGTCAAGTCGCGAGCTCACGTACTTTCGTTTATACAA
NVG_SCAFFOLD3_3726667	3	3726667	CACTTTAACGTAATATTTCGAATCTTTTTCCCAAAGCTCCAAAATAACGGAACTAGAATA[T/C]TGAGGTATTTCCGGTTTCCATGTCTTCAGCGCCCTTAAAACTGCTGCAAGTGTTGTCTCG
NVG_SCAFFOLD3_3961825	3	3961825	TCAATGGAAACAATCGCTTATCAGACTTTCAATAATTATAGACCGCGGAATAACCTGCAC[A/G]ATTTTATCGCGATTTTAAATTTCGACATTCGCGTTGATGCATTTCTCGAATTCCACTGCG
NVG_SCAFFOLD3_4532315	3	4532315	ACTTGCAATCCGTTTGCCATCATTATCAGATAAACGTCGCAGCCTAGATGTTTGCTTTCT[T/C]TTAGAATTCGAAGTAATCGTCTTCGAGGAGGAGAAAATTCTTCGTTTTCTCTAATTAAAA
NVG_SCAFFOLD3_5204925	3	5204925	GCCCAAAGCTGCGGGCACCGCGCGCGCATCCCCTTGTACTTAAGCGCCATTCATATTCAT[T/C]GTGCGCGTAATAGCACTTGGCGAACAACAATCAGCGTATTTACTTCGTTTCTTTAATCTC
NVG_SCAFFOLD3_5489380	3	5489380	AACCATGATGCACCGCATCGTTATTGATTCTGCCCGGGTGGCGCGCGTGCTTATAAGTTA[A/G]GCAGCAGCCGCGACAAAGGGCCTCTTCAATTTTCGCGCGATCGTCCCGCTGAACTCGTAC
NVG_SCAFFOLD3_698272	3	698272	AGAGCTTGGGCACCTATAATCAGCGCTTTATGCCGGGCCTACGACAAAGCTCCAGATCGT[A/T]CGTTACAGCGTAAAGTTGCTCAAACATTCCTTAGGTAATGATGAAAAAATAATTAAAGTA
NVG_SCAFFOLD30_24104	30	24104	TTAAGATATTAATTTTACAAATAATTTGTAAGAAAACGTCAAATTTATCAAAATTGAAAT[A/G]ATTATGACTTACCTGTTGCTCCCTCGACCCTTGTCACCTTCGTAATTTCTTTCCCGAAGA
NVG_SCAFFOLD30_3058	30	3058	GCGTTATTGCAGTTACACTGCGCTCTCGCTGCGTATTTAGTAGCTCATTGCTTTCATTGC[A/G]CCGTTTCCAATAGCATCAAGTGGTATTGCATGCGCTGATTTTAAACTGCGCAGTGTGATA
NVG_SCAFFOLD30_453373	30	453373	CGGCAATCGATATGGCTGGGTCGCATTAGAGCTGAGGTTGCTACTCACCTGGAACAGAAA[A/G]AAAATTTTCATTGGTTAGATTATGTGTGAGGAGACACTTTGAACGAGAAATTTATTAAAA
NVG_SCAFFOLD304_70436	304	70436	GTTCAAAGTCGGTGACAAAGTAAGAGTAAGCAACGCGAAACAAGTATTCGAAAAAGGATA[T/C]ACTCCAAACTGGTCAACTGAAATTTTCACGATCACCAAAGTAGCTGCCACTAAACCAACG
NVG_SCAFFOLD3052_581	3052	581	TTTAAAAAGATCACGCGCGGGGGAGCGGAGAGACGGACGGGAGGCCAGCCCCGGGCGGCT[T/C]GTTACGCAATCTCATCATCGGAGCACGAGAAATTGAATTCGATTTGGCTGGTTAGCTTCT
NVG_SCAFFOLD308_311784	308	311784	CGGAATCCCGGGAAAGTGGTGGCAGAATGCGAGCACGCGTGCCAAGCATGCAGTCGACCG[A/C]AAAATGGCGAAACCGTGCTCCACGCAATGCTGTCAAAATGTCAGCAACGTACCGGCATGA
NVG_SCAFFOLD31_1003405	31	1003405	ATTTATACAGTTGTGCAAACACTCTTGATCCATTTCATTGATAGAAGTGGTAATGTGATT[T/C]TTTACCCTTCTTTTTTTATCAGCAGATTTCAGTCCAGCTGCTTCACAAACTCTGTTTATG
NVG_SCAFFOLD31_1553102	31	1553102	GCTCTTCTCCTCCCTTTTTTTCTTTCTTGCAGTACCTACTCTTCTCTCTTCTTTTTTTAT[T/C]TTTAGCTTTACACACGCGCTCTCGTCGCGGCGGCGGCCGTTGCTCTGCGGACCAGCTCTT
NVG_SCAFFOLD31_1899435	31	1899435	CGGGCACACAGTTCACTCCGACCCGAGAGAGTTTCTTAACCCCTTCTTGCCTCCGCCGCT[A/G]CTTCTCCTGTACTTACAGTCTTTCTCTCTTTAGCCGCGCCTCTCTCGCATCCTCGCGGCT
NVG_SCAFFOLD31_814725	31	814725	AATATCTTCCGCTCTCTCCCAGTCAACTATGGAACACTGAATGTCTTTGATGATATCGAG[T/C]GTATCGGAATCGCGTTTGACTTCGTTGATATATTGAGCCACGTCTACCATGGCTTCGCGA
NVG_SCAFFOLD314_13385	314	13385	GACTTCAATCATCACTTACAGGAATAAAGATTTATCTCTGTCCTAAATTCAAGCTTCAAG[T/C]AGTTAAATTCTCTTGCATTTCTTATCTTTGAAGTTGGTCAAAATCAGTCTTCAGATAGAA
NVG_SCAFFOLD315_6895	315	6895	TTAAGCCTTACTAGACAACATGAGGTCCCTACAATTAGATAAAATAATTTACGCCGAAAA[T/C]TCCAAAAAGAATTTGCTCTTCCTTAGGAAGTTCAAGGATAAAGGATTAGGCATATACTTA
NVG_SCAFFOLD316_10163	316	10163	ATCAAACATGATTGGTTGAAATTTCAATATGGCTGATTTGTTCAGGAGCTGACATCTAGA[T/C]GCTGGCTGAGTCTCTGAGCAATGAGCATCTAGCCATCCTGAGGGCTTATGAAACTTCTAA
NVG_SCAFFOLD317_179046	317	179046	CATTGGTGTTGCTCTCCAATACGACTAACCGCTGTAAAGGGCGCACAAGTTCTCCAGTCG[T/C]TGTCTTCAGTCGAGCTATGCGCGTAACACCGTCGTTGCCAGGTATGAGCTCGATCACACG
NVG_SCAFFOLD317_193841	317	193841	GCTAAAAAGATCAGGTGGAAATAAAGGTGTTTTTTGATCAATAATATTGAGTTCTATTTT[T/C]CTAGAACGATGAAGTATACTACTGTTATTAATATCGAAAAATATTGAATGATTTTCCTTA
NVG_SCAFFOLD3187_1058	3187	1058	TACTTTGTCATAAAATTTAAGAGAGCTAGATTATTTTTTTTATGTTTCTCTTTGTAAATT[T/G]TATTGGCAATTTCGCATATGGTAATATCACTTGGATCAATAGCTTCAATGTTTTCCAAAT
NVG_SCAFFOLD3187_819	3187	819	TTAATTTAGTTTCATAGAGTTCGGTATTTTTTTTCTCGGGTGCAATAATGTCAGTCGTAT[C/G]ATCTATAAAATATTAATTAAGTTTTAATAATAATTATTTACAACAAAATAGAAAAGTGTG
NVG_SCAFFOLD32_110243	32	110243	ATTATTATAAGAGCCCAATAAATTTTACAAAATATTAAGATACCTACGCGTGCTAAATAT[T/C]TCATTCCCAATGCTGGTATAATACCGTTTATTGCAATAAGGAGCGGTTTTTGACATCTAC
NVG_SCAFFOLD32_1613738	32	1613738	ATACATTATGCCCTATTAGTTATTCGCTGTACAGTATAGCGTAGAATTGGTCATTGAATA[A/T]CGCTGTTGAAATTAACTCTCGGAGCGTATTAGCCGAGCTGCTGGAACTGTACGATTATTA
NVG_SCAFFOLD32_334100	32	334100	ATTTTTTCCCTAAGATAAATGCACCACAAAAAAATGCCAGTGAAGCGATTACATATAATA[A/C]AATCAGAATTGTGTAGTGTCCAAGAAAGCGATTATAATGCTTACGCATGATATATTTTTC
NVG_SCAFFOLD32_748504	32	748504	GATCACCTACGGAGATTCGGCAGTAGTCAATGCATATTACTCGCCGAACGATAATAGCAT[A/G]CGTAAGGGGGTTTCCGTACGAGTTATATCGAGATTCTTAAGATGTGTACGAATATTAATC
NVG_SCAFFOLD32_918896	32	918896	GTACATTTTGGATATGACAGCATAGTTTGCGAATGTAACTCAACGTATTGTGACAGCTAT[T/C]CTGATCCTATATCACCAGGTAAAGGTGCATTCATATGGTATGCTACGAGCCGAAATGGAC
NVG_SCAFFOLD323_90358	323	90358	GTAGTCCTGTCTGCAATATATTTGTGTATTTCGTAAAAAACAGGAGTGTTGATCATGAAG[T/C]GGTTTGGAGCAAGCACAGCATTTGAGACACTTTGAGTGCCACGTACGTCCTCCTACGCAT
NVG_SCAFFOLD328_133467	328	133467	TGCAATAAAAATAAGAAAAAAATAAAAGTATTAACTATATGCACTTCGATTGACTGATAA[T/C]GTACTTATTTATAGAATAAATTACATACAAGAGCGATGATTTATGTCTTGTATGATAATA
NVG_SCAFFOLD33_1224750	33	1224750	TAAGAGCTGCAAGAGCGCGAGGGCGACGAATTCCTCGGGCTATGTAAATCGGACTATTAG[T/C]CGAAGCAGGTATATTGCTCAGCCAATTAGCGTCGCGCGCTCACCGCGACGTACGGCGCGT
NVG_SCAFFOLD33_126877	33	126877	CCTCTCTCGATATCAAAATAATCGTAGGCAACTCGAATGCAATACTAAAACCGAGCATCC[A/G]TCTGATTTAATGTTCACAGGAGAGAAGCCATACAAGTGCAGCTGGGAGGGCTGCGAGTGG
NVG_SCAFFOLD33_1454641	33	1454641	TTTGGTTTACACTGCATCTCAACATCATCTGCATCTTTAACCGCATAAAAAATAAACAAA[C/G]TTATCATACAAGTGTTTTATAACCTTTAAACGTGCCAGCAAGTTTAGTCAAGTGGGTAAT
NVG_SCAFFOLD3317_6947	3317	6947	GACGACTACATATCTCAGTATGTAGATCAAACGTACAAAAAATATTCCAAAGTGCATGCT[A/G]TTCGGTTTCCTGGTAACGAAAAGTTATTCTACAAAACTGTTTCTTACGTGTGTGTTTGCG
NVG_SCAFFOLD34_1272544	34	1272544	TACTTTCATCCTTTAATATTATGTATAAGATCAGAGCTGTCCGCAGTTGCGATCTGCAGG[A/G]CAGTATTTATCTCAGGAAACTATTTTATGTGTTGTTAAAACTCTAAGACACCCGCTATTC
NVG_SCAFFOLD34_58378	34	58378	TTACAATTACAACAATACTTATCGTGCTATTTGATACATTGCTCGATTTCTACGTACCGT[A/C]TGAGTGTAATTGCTGAGCCGCTGACCCTCCATGTACCAGGTGAGGTTGGCAGCCGGCCTC
NVG_SCAFFOLD341_62297	341	62297	GCTCAAAAGAGGGAATATCTCGAGTATTTTTTCTTTCGGCTGTTTATTATAATGTAAATA[A/G]TAGGGCGTGTAATCCGTGCTCTGATGGACCGTTAGATTTATACACTGCTGCACGAAGTTC
NVG_SCAFFOLD341_64389	341	64389	GAAAATTTGGAAGCTAACGCGTGTCGAAGTTTACAGTTGCATATCCTAGAAACCCATAAG[A/T]TAGATAAAAATTTGAACCACGCTACCAAAAAATTGGAGAGGTCGAGCATGGGGGGTGGTT
NVG_SCAFFOLD347_5399	347	5399	AGAAATCCCTGATGAAATCAAAACTTTAAATACTTATGAAAAAATGTTGATACAACGAGC[C/G]AAAGCTTTCCAAACAGTTGTTAAAATGGGTACCGTGATGAAGAAAAATTTACCTAATTAT
NVG_SCAFFOLD348_134	348	134	CAGAGTCGTGGAAGAGACAGGTAGTTAAAGCAACTCGAGAACATGGCACTCAACTGTGAA[A/G]GAAAGGACTCAAACTCCTTGTCGAAAGATTCAAACAAATCATCAGGTATGTACAACATTA
NVG_SCAFFOLD35_1100418	35	1100418	CGTCTTTGAGCCTGTTGTAAAAATAAGGAACTTTTCGGGGCAGTCAGCTAAGTCATCAGA[A/G]TCGTCACATTCTTCAGCAGATAACGAATCTAAAAATATATAATAAAAGTTATCAATGTTT
NVG_SCAFFOLD35_472396	35	472396	TGGCACTGCGTGTGGCGAGGACGGCTGCGCGAATAGCCGAGGATCCGAGGAAATCAGAGG[T/C]GCGTATAGCGTATGTGACGTTGAAGTCTGGATTGACGCGTATTAAAGCGAGCGGGAATCG
NVG_SCAFFOLD35_740467	35	740467	GAATAATTTCACTGTAAAACCGTGTTATTGGAGAATTACGAGCTATTAAGATATTTTTAC[A/G]CCGCGAGCCGTGAAAAATCTCCAACAATGGCACGGACACAAATGCCGCGCAAAAGCTAAT
NVG_SCAFFOLD35_895604	35	895604	TTAATCGGTTTCTCTAAAACTTGTATCATTCAAACGTTTCGCAGTTTGCACATACTGTGC[A/G]ATAGATCGTTACGCCATATTTATTTCTAATCGAAGCCATTAATAAAGCTTATACATCCTT
NVG_SCAFFOLD350_142508	350	142508	AATATCTCGGAAAGACAATTTTGGCTTCGCAGGAAAGCAAACAGATTCGACGCTACTTAG[T/C]TCAGTGACGTCTTTCGCTTACTTTCATCCGCTCTGGTGCAGCAGGAAGTCGTCGGTGACA
NVG_SCAFFOLD350_55740	350	55740	GTACTCACTGCTTATCTTCATGCCACCAAGTTGTGGGTTGGCCGGGGGCTTGTTGCCCTC[A/G]GCAAATGAGGTGGTCCTAGGTCGGCCGCTCATCCTGCTTTCAGCTCCAGCACTGGTGGCC
NVG_SCAFFOLD350_64198	350	64198	CCTCATACCTCTGCATGTTTTGACATTGATGGTCACCGGCAGATTTTCTCATAGGATCTA[T/C]GTTGCCTACAGCATCTTGTATTGTTTAGGAACGATATTCTCAATGCAGATACCATTTGTA
NVG_SCAFFOLD351_17432	351	17432	TTGTGTGTTTGTATGTGTGACATTTACGTAATTTAATATTCTTTTTACAGGTCGTAAGAT[A/G]CCTATACTGTTTTTAGCAAATAAAATGGATTTACCTGACTCTTTAACAACTGTGAAACTT
NVG_SCAFFOLD351_44518	351	44518	CAAGTGTGGAAATACTATTACCGTTGAATCTTTATGACTCTTTCTTTAATAACTTGCTAC[T/G]CCTAAGTTATTCCATTAACCCATAGGAAAATACGTGTTTGTTCTGGACACTATGTATTTT
NVG_SCAFFOLD351_67859	351	67859	TATGAAAATACCGAATATGATACAATTATTTCGTACATAAAACTATTTGGAGGTTATGTG[A/G]CGTTTTGTCGAGTCGTAAAAGTTCGATCGAGCTGGTAATTTTGATAAAATGATTATAATA
NVG_SCAFFOLD353_37250	353	37250	GACACCCAAAAGAAAATATACGAGGATACTTAATTAATGCATTATCAGATAATTTAACTG[A/G]AAATGGACAACACATGATTCATGAATTTTGTGATTTATATGAACATGCTCGTCATGATCC
NVG_SCAFFOLD3591_505	3591	505	ACCGGCGATCTCTATGTGTCATTTATAACCAGTGACGTGATTCTATAAGAATAATCACAT[T/G]TCAGTGTAAGATCTGTTCAAAGGTAATATACTGAATATTTGATGTTATGGTTTAGTATGC
NVG_SCAFFOLD36_1203104	36	1203104	CGAAGTAACATCAGATGACGATTCACTCAATGATGCATGCAGCATTGCCAGTGGTCAGTC[A/G]GACAATCGCAGTGTCCTAGAGGATGTCAACGATAACGAAATCGATGATGTAACCCAGCAA
NVG_SCAFFOLD36_513724	36	513724	TTCGCCGCAGCCTCACGCCCACGCTTAATTCCATCAGTCCGAGTCGTTGGACTCGATCAG[T/C]CACCGCTTTGATGGCGAGCGCGTTATTGTCGCCTGAGCGATTATATAGGCTGCGTTTGCC
NVG_SCAFFOLD36_60787	36	60787	AGCAGCTCCTCGTCATCTACGCCGCTGCTCAGCGCAGTCTATCCTCTTCGGCCGGGCCTG[A/C]GAGAAAGCCCGCGCATCTATATATACGCGTATGCAGGTCAGCCGATGCGTATATAGAGCT
NVG_SCAFFOLD36_781956	36	781956	TATGAAAAAAAAATGTATCTCCCTCATCGCGCTTTTACAACTTTCCGCAGCTAGTACACC[A/G]GCTGTAATTGTTTTTCGAAAACGCAAGCAGCTCTCGCTACAGTTTACAGTGTACAACTTT
NVG_SCAFFOLD3601_2784	3601	2784	ATCACCATTAGAGGGTGTTGAGGGTATAAGTATAACTAAGCAAGTTCCACTCGACCCTAT[T/G]CATTTATTTTCAGGTGTTATGCTAAAATTAGGTTTAATTTATTATAACCAATATGGACAG
NVG_SCAFFOLD367_50683	367	50683	GTAGTCTCCCCGCTCGCTCGTCGACGCGACTCGTCGACGGTGAGCGGTTCCACGTGCCGA[A/T]GTGCAGCGTTGCACTTCTGCACGCGGAAACTTTCGGGCCGTGGTGTTCTAATGCTGACAA
NVG_SCAFFOLD369_52726	369	52726	TGATTATTAAAAACCTTATTAATTCAAAAGAGAATTCCAAAATTATCAGCATTGTAATTA[T/C]AATTCTTAAAAATATTCTGGATAAAATACTAATAAAAAGTGAACAAAAAATTGATGGCAA
NVG_SCAFFOLD37_1071871	37	1071871	ATTTTGTATGAATAATTTTGGTTTCTGAATTATAAAATACATTCGACGATGTCAAACGCG[A/G]GAAGTTCGAATCAGTCGGAAAATAGCGAGGGCAGTGAAGACCGTGATCAGAACGATGAGA
NVG_SCAFFOLD37_20543	37	20543	CAAACGGAACCCAAGACTTGTATACAATTCGCAAAACATGCGCTCCGTGATAAACACAAT[A/T]AAACGCTTTTACTCCGCGTTCAAAGTACACTGCAGCCGCAACGTTTACATACCAAGTACC
NVG_SCAFFOLD372_70064	372	70064	GAGATCGACAAGTACAATCGTGAAGTGGAACCCTTTGTCAAGGACTACCTCTGGCACAGG[A/G]ATGGCCTGACCTTCCGACCCAGAACCAAGCAGGCCCTCCAGTTCGATAGCCTTATTGAGG
NVG_SCAFFOLD372_84800	372	84800	GAAAAACATGAAAAACTGGTCAAAGCGACTGACATCGTTGCTCATGAGATTGACGACTTG[C/G]CCGGCTGCCGTCTGATCGAGTACCGATTTGTTGAGTCGCAGTGTCTGAAAAGAAGGTCGA
NVG_SCAFFOLD3720_2641	3720	2641	ATTCATTTTCCTTAACGTCATTTTTTTCTATGTTTTCTAAATCCTCATAATTCATTTCAT[A/T]TTCCAATTTCTCCTCATACGATTCCTGATTTAGCAATGGTAAAGGCTTGTTATTTTGACT
NVG_SCAFFOLD373_105163	373	105163	GCCGCTGACGATGACAAGTGCAGCACACCGGCGAATACCTATAGCCGGCAGACTAGCTGG[T/G]AGAGCTGCGCCTCGCAAGAAGATGAATTAGCAAAGCAATTAAGTGGCGAGCACTGATTAA
NVG_SCAFFOLD373_28151	373	28151	CTCCGGCTTCTTTCTTCCCGATCTTTATGTGCCCCTCTTTCTCTCTTTTTTCTCTCCCCC[A/G]CCGCGCGCAAGCTCTGTTATCCCTTTTTTTCGCCGAGAGCTGGGATATAAGGTATACGCG
NVG_SCAFFOLD373_37315	373	37315	GCGTCGATATGACATTGTCCGACAGAAGGCTAATTGAAATACGACGTGGCCCGGATGCTT[A/G]TAGGAGGTCAGCAACGTGTGCACGTATCTATATATAGACGCGACGTTAAATTCCACTCGG
NVG_SCAFFOLD376_35821	376	35821	ATGTTATTTTGCGTCTATATTAGGACGTGTAAAATATTTTTATGTTAGTGTAAAATAAAT[T/C]ATTACCAAACAAAAATAAAGTTGTGTATAATTTAATTGTGTATAATAATATGTGTTAAAT
NVG_SCAFFOLD38_1049055	38	1049055	TTCAAACTTATCTTAACTGCCGCTGGGTACACACAAATCATTTTAACTTGTTTATTTAGC[C/G]CCTCACGTAACTTCAAAAGTTTGGAGTATTAATATTTTCGCGAGTAAACAGAAAATATAT
NVG_SCAFFOLD38_1702183	38	1702183	GGAAGGATGTGCACCTTTTGAAGAAACGAGATGGAAAACTGTCCAAGTAGGAAACTGCTA[T/C]TTTAAGGTATGAAATGGTGATTATTTACAAGAGTATCTTAGAAAAGTGTGAGTGCAAGTC
NVG_SCAFFOLD38_534378	38	534378	GTTAAAGTGCAGTAAAAGTTGTAGACTATCTGCACAAAATTACGCGAACACTAGCTTTCG[T/G]CCAAGTGTATCAAGGACTTTCGTAATTAATAATGTCAACTCACATTTCAGCTTGCTGTGC
NVG_SCAFFOLD3848_348	3848	348	CAACATCACATTTCAATAATGGATTACTAGACCAGTATTCATATGTTGATGTTCGAATAT[T/C]ATATGATGTCAATAATAAAATTCCAATAAAAGTATTAAATTTTTCCATTGATATTTCTAA
NVG_SCAFFOLD3872_1227	3872	1227	AACGATGAACCTACCGACGCAGATGCTGAGGCTGCGGATAACGACCAGGTAAACAAGAAA[T/C]AACAACAGACCACTGCTCCTCCTAAGAAGACAACAACCGACGCAATTCATCGAACGGGAG
NVG_SCAFFOLD3872_142	3872	142	GTCCCGGATTTGCGAAAGAACCTATTTTCTGTTGGTGTGTGCACCACCAAGGGGTATAGT[A/G]TTTTATTCAAAAACAATCTAGTAGAGGTAACTCAAGATGACACGATAATAGCACAAGGAG
NVG_SCAFFOLD39_1066288	39	1066288	CGGGACTGAAACGGAATTAAGAGCTGCTGCAGCTACGGAGCGTCGAGTGGGTCGTTAAAA[T/C]TAAAAAAGTAATCGCAAAGCAGCCGGAGAGGATAGCGGAGGAGTCAATTAGCCGGATAAA
NVG_SCAFFOLD39_417027	39	417027	ACAACTGAAAATGGATGACGAAGTCAAAGTCGCGCCCTGGAATACGACACGTGCTTACAT[T/C]CAGGCTATGAAGGGTAAATGTCTCCTTCAGTTGGCTGGACCAGCTGACCCTACAGGTTGC
NVG_SCAFFOLD39_9220	39	9220	CATGGCAGATTCTATGATATATTAAATTCAAAATGTAATGCACGTACTTAATCAGTATGA[A/G]TATTTATATTCAAATATATACGTGACAAGCCGTTACCTAGAATGATATTAAGCGTATACT
NVG_SCAFFOLD39_948011	39	948011	GAGTTTACATTATGTCCGCATGCATATACAGCTCGCGCTACACACATTGGGTGGCGTTAT[A/G]TATATTCGGTGTTATAAACTAGAGCACATTCCGCGCGCCGCGAAATTTGAAACTCTCAAA
NVG_SCAFFOLD390_25698	390	25698	TACTTGTATTTACGGCGTCTGTCATTACTGTTCTTCTGCTGAACCTATATGTGGGATTGA[T/G]AATATTTTAGAAGGAAGCGTTATTTTATGGCTACCATCTAGTTGGAGATTAATAAAGTAT
NVG_SCAFFOLD390_40351	390	40351	ATTCAAACCACAATGGTATAAAAGAACAACCAAGATAAGTGGCTTAGTATACTATGGAAA[A/G]GATAGACATAATGCTGAAGTTGTAGCATTTTATCTTGCTCTATTACTTTCATTTCGAAGG
NVG_SCAFFOLD4_1295111	4	1295111	TATGGTGTAGCTATTGTAGTTAATAATAGTCAAACAATGAGAAAGGAAGTCATCCTGTAT[T/C]CTGAGTCAAATTTGTCTGATGATATTCAGAAAAGGTTGAATGAACTTTTTAAAGTAAAGG
NVG_SCAFFOLD4_1769711	4	1769711	ATAAATCGCAATCATCGCATCAGAGCCCGACGGCTCACCTCGAGCGTAAAACTCCTCCCG[C/G]TACATACTCTCACACCTACGTATAAACACATCTATACTCTCGGCAGCGTTTATAAGCCTC
NVG_SCAFFOLD4_2256616	4	2256616	ATCATAACGAAATTTCGTGAACAATACCGTGTCGGCGGGTCCAGCGATCGTTCCAACCCA[T/C]TTGAATAGGTTCTCACCCTCGGGAAATGCGGACACGCCTTTCTCGGTGCTCATCATCAAG
NVG_SCAFFOLD4_2573381	1	2573381	CATCTTAAACAGCAATAAGAGCAATGCACCCGCCACTTCCACAAATACAGTTACAACAGC[A/T]GCACCAAGTCCTGTACCTCCTCCATCAGGTAAAATAATCATGATTGTGCAGTTGTGCATT
NVG_SCAFFOLD4_260071	4	260071	ATGATTAATCCTTGCTTCAGTGAGATAGTAACTAAGCGAATAAACATGTATAGTTGTGAA[T/C]TATACTTTTTCCTCCGATCTTCCGCAAATTGACAATTTTTTATACAAAACTAGAAATCAT
NVG_SCAFFOLD4_2791862	4	2791862	GAGCCAAGGTTTACCTTCCAATATGGAAAGTGCGAGTGCACCACTTTCAAGAGTTGACAA[A/G]CAACCTTCTGTGGGCTGTGTCCTTATAACATACTCACTAGTTGGGACGTTAACAAGTTTA
NVG_SCAFFOLD4_2842513	4	2842513	CTGAACAATGCCTTACCGCTTTATGTGTTGAATAACGAACGAAAAACAAAAAAATACAAA[A/G]CGAAGCAGTCGTTGTAGCATCGATCGATTTAACTACCAAGGAGATTAAAGATTGACAATT
NVG_SCAFFOLD4_3237415	4	3237415	TTAAAATAATAATATTTGAAATAACTTACCAGCATCGCTGCCTTTTTCCACTCTTTTCCA[A/C]GCATTGTCTTATATAATCTGGCAGAAAAGTAACCAGCTACTAGTCCCGAGAAAACGAATA
NVG_SCAFFOLD4_4549437	4	4549437	AGAAGGCATTGCACAGGGTTCAGGATCAACTAATGAGTTTGCAGTTCTGTGTCTACATTA[A/G]CGTTGCAAAATCATCGCGTGAGTCATCGAGCGTAGCCTACTTTGCCAGTCATAAAAATAT
NVG_SCAFFOLD4_5050016	4	5050016	GTGAGTTGTGTAGACCTGATGAGTAAGGGCTTCAATAGCCATCCACTTGATCGGTAGCTT[T/C]CCGTTGGTTTGTTTTTTATAAACATTCTCTTGGTATATATCGCGGCTCAGGCCGAAGTCC
NVG_SCAFFOLD4_736411	4	736411	TTAGCGCTATCTCTTCCAGATCGAGGCGCCGTCTTCTATCGGCTACTAGTCGCCGCCGCC[A/G]CTACTGCTACCAGTGCAACCGGTCTGCGCGGGGCTACATTATGTACCAGCCCTTGCGGAG
NVG_SCAFFOLD40_1023983	40	1023983	GATACCATGGAGATCGTAAGCCATGAGGTTGATGAAGTGCAGGTACTTGGACATCTCGGA[A/G]ATGATGTAAGACTGGCTGGCGGAGACCTCGGCGGCGCCGACGGCAGCGCTGAGGATCAGG
NVG_SCAFFOLD40_1554268	40	1554268	ACCTCTTTTTTCCAACAGCAGTAGCAGCTATTCGATGTGGAATGCCTCGCGAGCACGTAT[A/G]CAGTACATACGTGTGTACATCCGCGCTCTCTCGTCGGCGCGGACAATCACGCGCGTGATT
NVG_SCAFFOLD40_510165	40	510165	CGGCCTTCTTGCGGGACTTCCAACCCTCGCGGGTCCCCAGCGCCTCGCCACTTCCCTCAG[A/G]CAGAAGTTTGTTAACAATTCTGGTGAGTCTTTTTATGCTTTTCTTTTTTCCAACGTTTTA
NVG_SCAFFOLD40_6256	40	6256	ATGATAGATTCCGAGAAAATGATATTAACTCTAACAGAAGAGAAAAAACGTAAGATTTTT[T/G]AAATGACTGAGGAATTTATAAATATAAAAAAATGTAAAATTCGAGAATTAGCAAAGATAA
NVG_SCAFFOLD40_963312	40	963312	CAGAGGTTCTGAAACTTTCAAAGGTCCAGACAAATATACTAAGCGGCCTTCCAATTCTGG[T/C]ACTGGTTTCAAAGAATTCTGAATAACAGCAACATTGTTCAAAGCCTCATCCAGTGAGTAT
NVG_SCAFFOLD4056_914	4056	914	TTCGAAATCATTTTTCCGCTGCGTAGCCCTTCCTTTTTGCGTCGCTTATTCAGCAAAGCT[T/G]TCGGTTCGGTGAGCTCGCTGATGACGATGCATTTGTTGCTCATTATCTTGGTTTACGCTC
NVG_SCAFFOLD407_39622	407	39622	AAAAAATGGGATTCAGATATAGCTTAGAATTCAATTAATAATTTAATCGATCTCTATTGA[A/C]TATTTTTTAACAGGGTAGTTATATAAGATAAATTCTTAACACCCACACGTACAAGACTTG
NVG_SCAFFOLD409_7274	409	7274	TTATAAACATTTGTAAATGCTTGTAGATGGCGAAGCTTACTGCTTGGGCTCGGAAGACAA[C/G]GACTGCTGGTATTTATACACGCTGAATCGTGAGAAGCCAAAGTCGCAGTTACAGAATGGC
NVG_SCAFFOLD41_300676	41	300676	AATATTATATATGAATTAAATTTAACAAATTCTCCGACATCAATAATATTGATACACCTA[T/C]AATTACGGCATACATTTTATGTAAAGAGCTGAATATTTAGGCATACATGAAATTTAATAA
NVG_SCAFFOLD41_426819	41	426819	GTCCGCGCCGCTCGCTCTCTTCTCGCATGAGGCAATGAGGCATGCGGAGATCGAGCGCAT[T/C]TATTTTCCAGCCTTATTGATCTGTTGCTCCAGTTGTCGCAGTCTGCAGGACTTCTTTGGA
NVG_SCAFFOLD413_157264	413	157264	CGTAACAAAACAGATGAAAGTGCATTAGAAGACATTTTCGATGGAAAAAAATACAAAGAA[A/T]ATTGTGCAGATCCCAATTTGTTAGGAAATCCATACAATTTTTCGTACACATTCAATACGG
NVG_SCAFFOLD413_166208	413	166208	CAGAATACTTATAAAGTTTATCATAATATTCTAACAATGCTCCATCTAAAATAAAAACAT[T/C]ATTAATAAAGTTATAATATAAAAAGTGTAACTAGTTGAATACATTACAAATATCATTATA
NVG_SCAFFOLD4139_215	4139	215	TTCAACAGTTCCCACAACAGAAGTAGGAGAATTATTTAAAACTAAACTACAAACTGCAAT[A/G]GCAAACAGATTCAAAAACATTGAAATGTGTTCTCTTCTCGCCGTTTCAACTTTATTGGAT
NVG_SCAFFOLD417_13674	417	13674	CGTTCGGGTTGTATAATTTTAACACAGGTTTCTTTACTAACGCAGATTTTATGTTTTGAA[A/C]CGCTTCCTCTTGCGCCTGAGCCCATACAAAAACAACATCATTTCGCAGTAAATTGGACAG
NVG_SCAFFOLD417_27191	417	27191	AACTCTAACAGGAACCCAAGTGATGCTATTAGTCGCAAGTGAAACAGGGCACGTTTACAC[T/C]TTTGCAACTCGTAAACTGCAACCAATGATAACTAGCGAAGCTGGTAAAGCTCTTATTCAG
NVG_SCAFFOLD418_106767	418	106767	TAATATGAATTTTGTTGTAAACATTCTTTGAGAAAGAATGTTTTATGATTAGATAATTTT[A/G]TATATAGAGGACTACCAATTCAAAGCAATACTATAACAATGATTTGAAAACAATTTTACT
NVG_SCAFFOLD418_52670	418	52670	TTTTGCAAACTCCTAAAAAGTAAAGCGAATGATACTTAATTTGAAAAAGTTTGATCAACT[A/T]GATTTTATTGCGAAAATCGGGTATGTTGTACCTTGCAAGAACGGGCGACATATCCTTGAT
NVG_SCAFFOLD42_1084853	1	1084853	TGAAAAAGACAAGGAAAACAGTAAAGAACTTAAGAAATTACAATTTTATGGACCTGGTCC[A/G]AAAATGGCTGGCTTCAATACCAAAGAAACAAAGAAACCTGCTTCCAACAAAACTAGAGGC
NVG_SCAFFOLD42_1273633	42	1273633	ATTATAAACATTGACTTAGATTCGATTTATTTTCGGTGTAAAGCTAAACGGAACGCTTGA[C/G]TTAATAAATCGACAAAATGACTGGATCTTGGCAGTTACATGTATAAAAAATTACAATATC
NVG_SCAFFOLD42_675061	42	675061	ATTCAAATAATCCTCGCATAAAGTCAGCGGATAAAAAATGCTGATACGGCCAGTTTAACG[T/G]CCATAAACGTCGCTCGGCTGCTCGTATACACGCGCCGTAGAGGAGAAGGAAAAATAAAAC
NVG_SCAFFOLD426_144521	426	144521	GAGTAAAAACACCACGAGTAAAAGCACCACCGATTATTACAACCGAGCCGAATGCTGTTG[A/G]CGGTGCAAACAACGCGGCCATTCCCGCGCCGACTGCAAGAACATAGCTCGGAAGTTCTGC
NVG_SCAFFOLD4281_1271	4281	1271	GACACAGCAAGATTAATGATTGCACAAGTTAAACAAAAGAAAACTGAAGATCTAAGAAAA[T/C]AACTACTTAAAGAAACCTTGACTAAAATACAAAATTCAAGTAATGCTGTTAATGAAGATG
NVG_SCAFFOLD429_68222	429	68222	ATGAAACGAGTACTGTGTATAACATTGAAATTTCATTATCGACGTGAAAGTTTAAGTGCT[T/C]CGCGATACTGCGCGGAAAACTTTTATTTTATGGTCAGGGTGTAACAGTTTTTTTGTTAGA
NVG_SCAFFOLD43_296179	43	296179	AAAATCTCATACAAATGCAAAACTCTCCAGGTCTAACACAACCAATGTCTTAGCTGTCAA[T/C]GTGCATGGCACCATGCTACGTAGCATTATGATCTTTATCAGCTGTTTAGTTTTTGAAGAA
NVG_SCAFFOLD4334_788	4334	788	TCGTGCGCGGCACGAGCAGCATGCGTGCTGCGGATGTGCGCACATTATGACGATGAAATG[T/C]CGTCGTTGTGCCTGCATTTTGCGAGCATTTCAAATTTTTAAAATTTTTCCGGCAGCACGC
NVG_SCAFFOLD4382_179	4382	179	TACCTAACTAAATGCCGATACAAATGATTTGAGATTCACTTTAAATTCCGACAATTGCTC[C/G]ATGACAGTGATACGTTGAGGGAGAGAATTCCAGGCACGCTTTAGTCTGGGTAAGGTCGAA
NVG_SCAFFOLD44_332321	44	332321	ACATCAAAATTAAGAAAAATACCTCCCGCGCACGTAATTGTTCCCGGCGTTTTTCGTATA[T/C]GACGATGCTCGCTCTGTCTCTCGCGCCGGCTTCCTGAAATGTCTTTCCGCAAGGGTAACT
NVG_SCAFFOLD44_788653	44	788653	GTTGGTTAATTTTAGCCTATTTAGGTAATTAACACGAGTCCGTAGTAACGCCTTAACGCA[T/G]GAATAGCCAAGGATTACGACGTCTCGTAGGAGAACAATAATCTAGTATACAGTCCGAGTC
NVG_SCAFFOLD44_986387	44	986387	AGCCAGCCTATTGTCGATCTGTTCGGTGGAGCGCCAGCAACAGATGGTCAAGTAAGAATC[A/G]TGCAGTATATAATATAACATTGAACGATTCAATTTAAGGCTTTCTGCGGAAATAATGTTG
NVG_SCAFFOLD4424_707	4424	707	TATTTATAAAAATTGTTTAATAACAATTATGCATATGCATAAGTGCATTTCGTATATTTC[T/C]TCTAATATATATTAGAGGAAATGAACGAAATGCACTTCCTTTTGGCCCCGCTTTCAAGCC
NVG_SCAFFOLD4445_8917	4445	8917	ATGAAATTCTCCTTGTAACTTTAATAAATCAGAGCGTTTCTCATCAATATCAGGTCGTTC[A/G]GTTTTAAGAACTTGATTCAAACATTGACTTTGTAGAGAACTACGAGTTACAGTAAAGTTA
NVG_SCAFFOLD45_949677	45	949677	CACGCCCTACTATTTACATTATAATAAACAGCCGAAAGAAAAAATACTCGAGATATTCCC[T/C]CTTTTGAGCGAGATACCACACGCGCGCGAGTTTCATTTGGAGCGAGCGAACATAAATTTG
NVG_SCAFFOLD452_142979	452	142979	CGCTATCTTGCTAAGACCAACGTTTAAATGTAACTGTTGTTCTTCTAGATCACTACGTTT[T/C]TCTTGGTACAATTTAACAAAATGGTTAATAAAATCTAGATAATGTCTTGGAGTAATAAAC
NVG_SCAFFOLD4559_16996	4559	16996	ATCGTTATCGTCATTGTCACTCTTATCACAGCCATTGCGTAAGTCGAAAAGCGTATGATT[A/C]ATTTCTTTTCCAGCTCTCGCCGTCGTTATAATTATACGCCTTTGGCTATTTACACGAGGC
NVG_SCAFFOLD4559_7049	4559	7049	ACCTTTCAATACGTTTGATTTGACTGTGTTATATACTTGAACGATTCTTATTAACGCGAA[T/C]ATTTACTTTTGCAGAAAAATGAAGTACCTTTTTATACTGCTAGTCTCAATTCTTGTAATA
NVG_SCAFFOLD457_162110	457	162110	GTGGTTCACTTTCTCCACTGATGCAAGAATTACAAACAACATCTGTGCAAAATCCATTAA[A/T]TTTAAACACATCATTAGTCACCCATTTGTTCTTGAAATTATAGACACAGGGTATTTTCGT
NVG_SCAFFOLD457_164698	457	164698	TTATCTACCGGTGTTTCTTTTAGAAATTGTATGTTTTCGTTCAAATCATTAAATAAAATC[T/C]ATTGTTTGCTAGGAGATAGAACGTAAGTTTTGTAGTGAACTATACAATTTTCTTTTTCAT
NVG_SCAFFOLD46_669751	46	669751	TGCGTGTATACTTGTACACAATCGACCTGAAGGTGCTTAAAAAGGGAGTTGAGGGCGCGG[C/G]CATGTACCAACTAGTATCTGCACAATATGTTACGTGGATCGCGTGGCATGACGACGTGGG
NVG_SCAFFOLD4672_4951	4672	4951	TAGAAACTCGCGTTCTCGATGTCCTCGATCCACTTGAAGCCGGAGCAAGGCAGGGATTGC[C/G]TCATGGCCCACCCGTAGAGGTTATTAACGTCAAAGTACATCAAGTACTTGGACTCCTTTG
NVG_SCAFFOLD47_1309046	47	1309046	TCTCAGCCTGTTACATTGCATCAGCAACGTTTCTTTCCTAAAAACTTTGCACAATATGTA[T/C]GTACTTGATGGCACATTATCCAGATTGCATTCAGAAATGTCGTAAACCGGAGATGGGCTC
NVG_SCAFFOLD47_462514	47	462514	GCTTATGAATCTTTTATTTTACAACCGCTGCTTCAAAGTTTAAACCACAAAATTACGGCT[A/T]AAAGCCGCACAGAGCTTGTTATGGAAATCAATATTTCGATGCCGATCGGTTGACTGAGAG
NVG_SCAFFOLD47_852004	47	852004	TGTTGATCGACGCTGCGGCCGGGGGTTGGTAGGTGCACATGTGGAATACAAGCTCAAAAA[T/C]TTCTGTATTTTTGATATGCAATAGCGGAAAAGTTTCCGACGAAGTCATTGCCGCACGTCG
NVG_SCAFFOLD47_87740	47	87740	ATTAAACTTTACGAACCTGAAAATGTTGCACAGAGTCTGCTTGAGGTTGAGAGAAAAGTT[T/G]CGCTGACTTTTCTTAATCTTTTCCCTGTTTCCACCAGTGGTACTATCCGTACCGTCGCTC
NVG_SCAFFOLD47_979859	47	979859	TCGTAACTCTTCATTTTTCCATTTTTCTGCGCTTTCAATCACGAAAACTTCAGCGATGGC[T/C]ATACAAGAGGCCACCTACATATAGCTCTCGAACGGTATAATAACTTCGCGGGAAGCTCTT
NVG_SCAFFOLD475_34259	475	34259	TCCCTTGAACTTGCTCGCATCTTCTTGAAAAATATATCGTACGTTGGACTCGGCTATTTC[T/C]AATTGAAGACTGAAACGGGCGTCGGACAATTTTTCTGCATACCTAACTCGGACTTTAAGT
NVG_SCAFFOLD479_52942	479	52942	TGGTCATGGTTTTGCGGATTTTTGAATTAATTATGTTTGTTTTTTTTTGTGCATAGCGAT[A/T]TAAATGAATATAAATAATAACAAAGGGAATAATACCGAATCGTTTAGCCTTGGGTTACCT
NVG_SCAFFOLD48_287838	48	287838	AGTTCTCGAATCGGCTTAGTCCAGGGATAGGAGAGAGCCAGAGCAGCCGAGTTCGACGCT[T/C]CGATGCTGCCGCTTTTCTGAAAGAGCACCGCCCCCGCCGACACCGCCGACGCGCATTAGC
NVG_SCAFFOLD48_68921	48	68921	TGTTTTAATTGCATACAGTCAATTGTTTCCGTTTCCTCAATAGTGGTTTCGCATTCCGAA[A/G]GCGCACCTTTAGCTTTTTTAGAGATTTTATTTTGTTTTTTTAAAACCTTAGCTTTTCTTA
NVG_SCAFFOLD4805_1417	4805	1417	ATATTAGAAGCATTATTCCATTTTCAAAAATCACCGTTGCAGATATGGTGACAGCTCGCA[A/G]CTCAAACATTATGGAGATTTTACATTCAAAAAGTATTCATGTTTGTCGAAATAAATTGAT
NVG_SCAFFOLD4860_817	4860	817	TAATTGTAAAAATCTGTAAATAAAAAAATCAAATTTTAATTACTAAAAATAAGCGATAAA[A/C]GAACATCTCTCCTTTAAGTTATTGTGGTGGGTATTAATTTTATCAACTTTTAAAATTTCA
NVG_SCAFFOLD4870_3124	4870	3124	CGATATTTCATCCCATATTATAATTTTGACATTTTTGAGATACTCACCATACGTTGAATT[A/T]GGACTAATATTACAAGTTGTTTGTTCATTAATATTTAATGGTAATTTAAACGTGTTGTGT
NVG_SCAFFOLD49_259870	49	259870	TTCTTTATTGATTAAAAGTAAAGTATAATTTATTATAAGTTACAAGCATGGTAGATAAGA[T/G]GCGTTACTATGATCTAATCCATGTTTGTCTTCAGTTTTCCAACTTGACACTGATATGTGA
NVG_SCAFFOLD495_37160	495	37160	AAATTTTTAATATGTTATTTTTAGTGATATGCAAGTACACTTTTTAAATACTTCTAAAAA[A/T]CTTTCAGAAGGCTTTTTGATGATTTATAGAAGACCTTTACTCGATGTGAATCAAGAAATC
NVG_SCAFFOLD5_1881187	5	1881187	TAATGCAACGCCGAAAAAATGCGGGCCGCGCACGTATAAGCAAGCGCTTATTCCGCAACA[T/C]ATTACCCCGAGTATATACATATAGCTACACCTGAGGGGGTGCTATGCGTTGTTTAGGGCG
NVG_SCAFFOLD5_2367271	5	2367271	GTTATTTTTACGTGGACTTCTAGCATTGACTACTCTAGGTTGACACATGTCTTCCAGTAT[A/G]CTTGGTGCAACATATGTAAATCCCTGCAAAATTCCATTTAAGTTATTGATTAATTAATCA
NVG_SCAFFOLD5_26433	5	26433	CTGGAGGCGTCCGGTGACGTCGGGCTGTCCAGCGGTGATCTTCACGTTGTCGACGTTCCA[T/C]GTGAAGGTGGGCTTCGGGTTGGCGTGGACGGTCACGTTCACCTTTCCGGGACGGCCGATA
NVG_SCAFFOLD5_2759791	5	2759791	CCAGTATAGCGGCCGTACATGTATCACGGAGCGCAGAAAGCGAGGCCGGAGGCTCTTTTC[T/C]TTCGTGATACTTTCGCGATATGAGCCGCACGTGCGATCCGCAGTCTGACTGTATACACGC
NVG_SCAFFOLD5_3359453	1	3359453	AGAAGATTATCCAAGGGTAGACAAAGTGAATATTGGATCAATTGCTAAAATCGTAATTCC[T/C]TCGGGAATTGTTGTCCAACAAAATAATTTAACTGACGATTTCGCTGAGGTAAGTACAAAT
NVG_SCAFFOLD5_3397809	5	3397809	ATAAATATATATACCGAAAGGTGATACTCCTTTCTGCGACTTCTCGAAAATTCAGATACT[A/G]TATAATATTTATGCTTCGAGTGAGAAAACCGCATACACGAGAAGCTTGTTTTTCCCCGAG
NVG_SCAFFOLD5_3657746	5	3657746	GCCCCGAATTTCGCTGGTACGCTCGTCGCCCTGACGAATACCGTCGCAACCATACCAGGA[T/C]TAGTTGTGCCTATCTTCGTGGGGAAATTGACTAAAGACAACGTGAGTGAAGCGTTATATC
NVG_SCAFFOLD5_3951953	5	3951953	ATATTACATACGAAATTTCTCTTTGTAGAGCGCCGTAGTAGCTTACGAAATGACATGGCA[A/G]ATGTCAAGGGATAACTTGGATATGGTTTGGTGGGCCATTATTGGATCTACTGAACAAGCT
NVG_SCAFFOLD5_432218	5	432218	GTCAATATCTGCAAGGTCGCACATCGTTGCGTTAGACTAATTCTAGCGTCAGACACACAC[A/G]GCGACGCGTTATACGCGAGATAAGCGACAAAGGAAAAGGCCAATAAAGCTCGTCTATCTT
NVG_SCAFFOLD5_4535409	5	4535409	AATTGTAACTGGACGAGTAGAATCAAGTGACTTAGTGTGCTGAACTATTTGCTTAAAATA[A/G]GAAGAAGCATTGCGATGTTGAGTTCTTGGTTCATTTGCAATAGACCACATCACTACAGAA
NVG_SCAFFOLD5_970008	5	970008	CACAAAAATCTATTCCAAAAGAAATATTTTCTAAAACTCCTTGGGATAATGATAGGTACA[T/C]CACAAGTTTGTCAAAAGAAGCTAAGCAAAGTTCAGTTTTGGATCGATTTGTGAGTTCTAG
NVG_SCAFFOLD504_12680	504	12680	AACTGGGCTAGATGCTTGTAGTAACTGATTTAAAGTTGGTGTTGGTCCAGTTGTTTGGGA[T/C]AAGTTTTGGCCAGATAAAAATCGTGTTTGATTGGAAAAAGGGACTGGGCCAGTAGTATGG
NVG_SCAFFOLD5084_3772	5084	3772	TTAATATACAGTGTATACAATTAAATTGAAATTCGTTTGTCGAGGTGACTGAATGCTTTA[A/C]TGTTACGCGTACCTTATTGAAATACGATTTCATAGTTACTGCAGATTCATTGAGTTAAGT
NVG_SCAFFOLD51_497237	51	497237	TGCGGTTTCGTCGTCTGCATTGATTGCTACGAGGTGCGTATCACATTTGACCTTTTAATC[T/C]TTCATAAAAAACAAAAGATTTATCAAAATGATGTAAATTTTGTATAATTGATATCTGTGA
NVG_SCAFFOLD51_649401	51	649401	GATCATTAGTATGCGTCTTGGAGAGCGTCTTCCCTCTCCGTTCCCGCAGAGAGTCCTCGA[T/C]ACGTTAAAAAAGTATTGAAGCCGAGCGCACGTATCTCCCGCGCAAGAGCAACGGAGCAGA
NVG_SCAFFOLD51_793037	1	793037	TAAACAGTATAGGCTCTTGGGACACAAAACCAATTTGTTGTTTCACCCAACAAGGATCCA[A/G]TTCCCTTAAGTTATATCCATCCAATAAAACAGAACCTGATACAGGGTCGTACAATCGCAG
NVG_SCAFFOLD51_965663	51	965663	GATCACGTTTACACGACTGCGATTGATTTTGCTTCAACATTCGTACAATCTTTTGGGTTC[A/T]TCAAACGATGGCGTGAACAGCGTTGTCGAAAATTCAGATTTATATCGCTCGGTTGTAGCC
NVG_SCAFFOLD52_268720	52	268720	ATATTTTGCAATCAACATTTTATGTAATGATTTTCGGGAGGTCGCGCTGTTTGATTTCTA[A/G]TTCTCCTCCGCCTGATGGGCTTGTGGAAGGAAAAAAAATTGTCCAACGAGCATTCCTCGC
NVG_SCAFFOLD52_593760	52	593760	TGCCCCAGGAGTTCGTGCTGGAGGTTTACCATGGCGACCTGGAGTCCTTGCCGAGCATCA[A/G]GCCGCTCTACAATGTTTCGGCGAAGGACGAGCCGATGTTCGTGCTGTCGGGACTGCAGGC
NVG_SCAFFOLD52_98724	52	98724	TCGATGCATATATGTAAAGATATATTCTTACATACGTTGTCACATCTACGTTATACATAA[A/G]TCGTACATGATCGCGAAAAGATATGTAATGTATAATTATATATTTGTATATATAAAGTTA
NVG_SCAFFOLD53_149084	53	149084	GGGCTATATTATATAAAGAGAGAACGCTTAATTTTCCATAGGCAAACAAGGAGGCGAATT[A/G]CGACGAGCTCTATACAAATTGACAGATCTTAATTAACTTCTCTCCGGTATATAATTAACG
NVG_SCAFFOLD53_411176	53	411176	TGCGGCGAAGCTCTTTTATACAATAATGCGCGCGACGAGCTTCGGCGTATTTTCGTTCGC[T/G]ATATATGGGAATCGGCTTTTGCAATTAACTTTTTATGCCCTGCGTTTGCTTGTGTGTAAC
NVG_SCAFFOLD535_9167	535	9167	TTTAAAAGTTACTCATAAGACCAGCTTAAACCCTGGTAGAAAATCACCAGCCAAATAAAT[A/C]AGATTGATTTTATTAATTAATACTTTAATTTGTTAGATTGAATACTGTCTCACTCCACTG
NVG_SCAFFOLD54_543311	54	543311	CTTGACCGTGCACGGCGATTCTTTCTCTCCATCTCTCTTTTTAATTTCAGTGTAAGCTGA[T/C]CTCCCGCCGCTCTCGTCCCGGTCGACTCTCCGCATTTAATCTCAGCGCAATGACGACAAC
NVG_SCAFFOLD548_22899	548	22899	GTAAGGTACTTTTAAGGAATTAGGAGAATGGAACACATTATTCTTTGTAGATTGTGCATC[A/G]AGTGGGCAAACTTTAAGCAGCGTAGAGCTTACTTTCTTGAATGTCCGATGTACGAAATCA
NVG_SCAFFOLD55_306110	55	306110	TGTCGACGGACAACGTCGAAGAATACTTCGGCGACGTGCCCTTCGCAGGTAAACAGCAAC[A/C]GCAACAACACACGCTTGGCTGCACCGCATGACGCTTTCTTCTGCCCTCGTGTACTGATTG
NVG_SCAFFOLD55_658210	55	658210	CGTTATACGCATTCCATGCGTCTACCTGCCGGCGCTGCACCGTGCGCGTATAAAAGGGAG[T/C]CAACAATTTTATGCTCCATAAATTGTTTTCTCACTCGCGTTAAAGTCCAAAGTGTTAAAT
NVG_SCAFFOLD55_792887	55	792887	CCGACGAATAAAAAGGCACAGCGATCACGCGATGATAACCCTCTTGGGTTATTCTTTGTA[T/C]GAGACACGCAGACGTGTACTGCACAATGAGTCTCTGCGCAGCTGTGTCTTTCTCTATAGC
NVG_SCAFFOLD565_14265	565	14265	TGACTACCGATTAGATGCCCTACTCCACTCAAACTATCATACTGATATCCTGACCCGCGT[A/G]TGTGCCAACCCATGTCGTAACTTGCTAAAATTCTTATTTTCTCATTATTATTATTTGAGT
NVG_SCAFFOLD565_14977	565	14977	TACAATTTCATCGTGTAAAAATTAAGGATTAGAATCCATTCTTATGATTTTATATTCTCA[C/G]TGATCCAAATAAACTTTCGAACGCTTTTGTAGTATGTCTAATTGACTCATCATTGTTCGT
NVG_SCAFFOLD57_289039	57	289039	GGCGCCTTACAGTATCCTCAATACGATCAACATGACAGATACGAGCATACTGTCGTCGTC[A/G]GGCTCGGAAGCACTGGTCCAGCGGCGCCAACGAAAAAAGAAACGAGGCGAGAACAAAAAG
NVG_SCAFFOLD57_718623	57	718623	CGTTTTCGCCACAATCGGTGCGACTGGCGCAGTCTACGACGCTTTCCAGGGCCACACCTC[A/G]CCCGGAGACGAATGGATCGTTATTCAACCGGCCTATACCATGTACTTGCCCATGATCCAA
NVG_SCAFFOLD575_68156	575	68156	ATAAAATAAATTTCTACAACATGATAATATAGATGTTTCTTTTATTGTATCATCTTTAAC[A/G]ATTATTGCACAGTCGACGCTGATTATTGCTTAAAGTACGTAGAGAATCAGACGATTTACA
NVG_SCAFFOLD59_403443	59	403443	TGTGTTCCTCGAATGAGAAGGTGAGGCGGCATTACTGCATGGTCTTCAACTGGAGTAATG[T/C]CACTTGAGGTTTTGCAAGTAACCTTGAGCATACCATCTGAAAAAGGAAATTATTTTATTA
NVG_SCAFFOLD596_41317	596	41317	CTTTTATTAACTTTTCCAATAACTATATTAGAAAAAACTGAAATCTCAAAACTAAAAAAT[T/C]ACCATAGAAAAAAACGCGTCCACAAAATGTAAAAGCGGACTGATTTCCCACTATGTACTA
NVG_SCAFFOLD5962_1608	5962	1608	AGTGTGGGCCATAGCATGTTTTGCCCCGCAAAGAACCGTACGTGAAGATGCACTGCGGGC[A/G]TTTACTTCACAACTCCAAAAGATAAGCAATGATGCTGGAATGCCGATTATAGGTCAACCA
NVG_SCAFFOLD6_1378864	6	1378864	TCTTGCGGATATTCCGTGCACTGATGAAATATAAATTTTTGCTCGCTCTTTTGTTTCGGG[T/C]GCCGGCGCATTTTGTTTACCTCGATATACGGCTTATTGATTTACGTTAAAATCTGTATTC
NVG_SCAFFOLD6_1855275	6	1855275	CATCATACCGCTGATTGTTGTCTACTTAACAGAATTTCATTTCCTCGAGTCTTATGCATA[T/C]GTGCTGAAGGGATCCACCGGAATCATGATGAGATCGAACGAGATGCAAAACTTCACTACT
NVG_SCAFFOLD6_2459406	6	2459406	GAAAAATCAATGTGTATCAGAAACGAGTTTTTCTTATTTACAATCTCTGATGTGAATTCG[A/T]GATGATTTACAGCGACGTCCCGAGTTTCTATACCTTCGAATGCACTTCTCTTGTTTAGAA
NVG_SCAFFOLD6_272384	6	272384	TGTCACAGAAATTTATATAAAATCATATTTTTGTTTTTAAAGGGTCTTTATCCGACAAAC[A/G]AAAATTAAAATCTTTGAAAGGCAAAGGAAAAAATCACGATGGAATGAAATGTATACGGTG
NVG_SCAFFOLD6_2921154	6	2921154	AACAAGATTCATATTACATATCATTTATAATTTAAAATGTAAAAACTTAAATGCGTATGT[A/C]AACGTCCGATTAATCGTTCAGCCTTCCACGCATTTTTAACTGACTAACCTTCCCTTATAC
NVG_SCAFFOLD6_3548947	6	3548947	CAACCTTGTACTGGCTAAGTACCAAACAGGTATGGATGCGTTCAGGCAACATATCTATCC[A/G]TTTGCTGAGTACTTTTTACAAGAATTCGATCTACCTACTTCGCTGCAATCAAACGATACC
NVG_SCAFFOLD6_3876434	6	3876434	ACGTTTCCGGATTTTCGCAGCGTCGTGGTCATGATCGACTTTCCAGAAAATAGACTTCTC[T/C]ATCTCTCGCGGCGGTTTCAATTGATACATTCGAGAGCGAGGAGAAAGAAGTGGCTCTCGT
NVG_SCAFFOLD6_4095733	1	4095733	GAGTTACAGAAACTAGAGTCGGCACGTGATATTTCAATTCCATACGTCAATCATTTTCTC[A/G]GGGCGTTCGACGAAATTTAAAAATAAGTTCCCCACCGTCTGCCAACGGCTTTTCTAGCGT
NVG_SCAFFOLD6_4381139	6	4381139	GGTTTACCGCTTCACAATGATCTCAGAACTGGCGATGTCTAAGCCTGTGATTCATAAACA[A/T]GTCCGTGGACAGACTAAGAGGGGATTGTGCCTGCCTCTGCCTTTATACAATATTCGATTC
NVG_SCAFFOLD6_522523	6	522523	TTCGGAGATGAAATCTGACGCGCATATTTGAGAACCGTAATGAGGATTCCTGAGATTTTT[A/T]AATATAACTCACACCGCGTGATAACGCGATCCTTTCAATCGCTCCGCTTGATTCCAGTGT
NVG_SCAFFOLD6_879374	6	879374	AGAAAGCGCTATTGACTTCGGCAGTGGAACGACGCAATCGTCCTTATGTAAATTCGAATT[T/C]CTTCGACTCGATTATGCGACGGGCGGAAAACGAAGTTTCTTACGAGAGGAGCTGTACAAG
NVG_SCAFFOLD60_20143	60	20143	TCTCGGAAACCTCCTCCGAGCTCTTGGCACGAATCCAACAAACGCAACCATTGAGAAACT[T/C]GGTGGCACAAAAAAACGCGGCGAGAAGACTTTGAGCCTAGCCGAATTCCTGCCCATTTAC
NVG_SCAFFOLD60_317453	60	317453	TAATTTTTTTTACGCCTTGACGGTATACCTATTATTCTACTTTTCTCTGAAGGTCAGCAT[A/G]CCTCTGCGTACGAAGATCTACGCATGAATGTTTGATGTTACTTCGACGCGACCTTATTCA
NVG_SCAFFOLD60_620966	60	620966	ATCATCAGGAATTTCTTCTAGTGACTCGTTATATTCGTCCAAATATGCCTCTCTTTCATC[A/C]AAATAATCATCTTGAATTTCATCTCCTTGTTCTTCATCGGATACCTCATCTCGATTCAAA
NVG_SCAFFOLD607_11322	607	11322	TTTAGGAATTTCTTCTATCCTATAAATTTTGGATCCATTCGTACTTAAACTTTCTAATGG[T/C]ACATCTTCTTTAGGTCCAGGTTGCAGTTTATTGCTAACAATTTCCAATATTCTTAATTTT
NVG_SCAFFOLD61_254829	61	254829	TGAATGGTGCGCAGACCGGTGCATTAATATATTTTGAGGAGGAGGAGGGCTCTTTCTCTC[A/G]CGTGATGCAACTGTATACCTATGTGTAGGAGAGAGTGAGGTTCAGGTGCTGAGCTTGTTA
NVG_SCAFFOLD61_739515	61	739515	AAACTTTTTATTTGGATAGTGTCGAGAATCAACTATTTGTTTTTCTCGTCTTCAAATTTT[C/G]GATGCTCCATTGGAATCCTGGATGTTTATGGCTTTGAAAAGTTCGATGTGAATTTGTTTG
NVG_SCAFFOLD614_15018	614	15018	CCACTCTGTTTTATGGATTAGGTTAAGGGATATGGCGGATATGTCTGGGGATCCGGGTTT[A/G]TTCTGCGGTTTCGGAATTAGCGTAGCCCGAAAGGGGTCGTTTAAGATTACAAGGTTAGTA
NVG_SCAFFOLD614_16294	614	16294	CGAAGCAATTACGTGTTTGGGAATATAGCGCGATTCCGAGCGATTATCGGGAAGTTGTGT[A/G]TCATCGTCACTTAGTTGAACCGTTGGCGAATTGGATCTTCGGCGTTTGTTTATCTTTTCG
NVG_SCAFFOLD614_17222	614	17222	ACTCTATGTGTACTATGAATGGGGCTTGGGTTTTGCAAATATATCTATTTTTTTGAAATT[C/G]AACAAAGTTTGGATTTGAGAAGGAAGGAGTCATTTGTTCGTCTGACATGATTTCAATTGT
NVG_SCAFFOLD62_262284	62	262284	AGCAATTCCTTGCATTTTGTATACCTGTTACATTACTGGAAAATACAAATGTCGATTTCA[A/T]TTGATTTGAAGTCTCAAAAGCTTGCAACAACATGTACCGCGCATATACGATTAATTGATT
NVG_SCAFFOLD62_726591	62	726591	CTGTACTTTTATTAGTATAATAAATGGAACCTGTCAATTCCTTCCATAGGTAGAACACTA[T/C]GCATGAACCAGAAAATATGAATGTTGGATTAGTTGATGATTGTGTTAGTAGAATGATGAA
NVG_SCAFFOLD629_64533	629	64533	GTGATTAGTATCTAAAAGCCATCCAGATGTAAGTGCACAACAATAATGGGCAACAGATTT[A/G]CATCCTCGTTTAATACAGCCAATATTTGCACCCGTTAAACCGCAAGTATCACATATCGAT
NVG_SCAFFOLD63_420976	63	420976	GAAACTTTCCTGATTACCGAACTTTTCCGATCCGACGAATGACCGGCAATTTGATCAGAC[C/G]TCGCCGCCGCCACGCCGCTATAGTGTATAGATGCCAAACAGCCAACGGAGCAGCTCGCCA
NVG_SCAFFOLD637_35934	637	35934	CCAATATGACTCACTGGGTGATGTATTATTTAATCCAGGCGGAGGTTGTGCCGCTGCCCC[A/G]GTGTATCTAAAGTATGGGTTTTTAAGATCTAATGTATTTTTACTGCTACCCAAATTTGTG
NVG_SCAFFOLD64_375188	64	375188	AAGAGCTTGTGAGACGCCGACTTTTGCTCGTGGATAGTCAAAAGTCTATCCCACATTTCC[A/T]TCGAGGTTTCGCAAGTCAGTAAGCTTACCATTTGCTCCGGCTCCATGGCTGCAGTTATCA
NVG_SCAFFOLD64_376939	64	376939	CCATCTTCGTAGATCGTGAATCAAACTTGGTCGTGAGCTGCTTTGGCTCGTATTTGAATG[T/C]TGTTGAGCCCCAAATTCGGCAGTGACTGACGTCAGGGATCTTCTTTTCCCACATTTCATA
NVG_SCAFFOLD65_464014	65	464014	TCTGCATTTGCGAGACATCTTGAGAAAGAACTTGTCCCGTTGAAGAAGGCGAAATAGCTG[A/G]TGATATTGAGCCATTTTCAAGATTAATTAATTCCAAATTACCTGATTGAACTGATAGATT
NVG_SCAFFOLD651_13840	651	13840	TTAAAGACCGTATATTTGCGTACGGTATAAATAAATTTAAGGCTAAATATTAACATTTGT[A/G]ATGTCTAATGTTGTGTACTGCAGCATAATGTGCATTTTCATTATATTAGAAAATATATTA
NVG_SCAFFOLD651_6942	651	6942	AGAAAAAAGCAATTTCAAACATCCCAATGTGTTAAATGTTTCAGGTAATAAAAATACATT[T/C]AGTGAAATTTCACCTTCAATATTTAACATTCAGAAAGCACATGTTTCTGCTAAATACATT
NVG_SCAFFOLD654_3627	654	3627	AAGTTTTTAACAAAGTAAAATATGCAATTTTGACTAAATGAACTTTACTGTTTATTTTAA[T/C]ATTTCACATGTATTTTTAATTTTTTTCAGCATAAAATAGACTGCGTTGTTCATTTTGCAG
NVG_SCAFFOLD658_48690	658	48690	AGACAAAAAACGATGGGTTTAGCTGCGACAGAATCAGGTAGTTCAGCACCAACAGTTCGA[A/G]GCGCAACTGCCAGAAGGTCCGGTAGAACGTCTTTTAGAACTGCACGCGGCGCAAGACCAA
NVG_SCAFFOLD66_164035	66	164035	CGTATATATAAGCGAGTAGTCCCCTCTGCATCCCCAGCTGCTAATAGTTAGCTGATCTCT[A/T]CAGATTGGGGAAGATGAGAGCGATTGGGCGTGATGCTGCTCCGCTGTCTGTCTCGATGCT
NVG_SCAFFOLD66_366193	66	366193	TTGATGCAAGGAACCGCGCGAGACCTGCATTCTGCTCCGGATTTAATGCTCGATTCATTG[T/C]GAAAGTCCGCCTTGATGAAATTTTCTTTTTATCGATACCGCCTTTTATCGTGGCTTTCAG
NVG_SCAFFOLD66_569580	66	569580	GCGGCCGAAAAGGAGGCCGGTCGGGAGAGATTCCGAAAGCCGAGACTAATTGGACCCTTA[A/G]CCGCAGCGCAGCAGCAGCAGTGCCGATACAAAGGACGCGTACGAGTCGAATTTGAAATTC
NVG_SCAFFOLD660_25000	660	25000	CGTTTTATTTATTATAACTTAAAATACCCACTATATCCTGAATTGTCCTAAGTAGTTTTT[T/C]AATTATAGGGAAATTCCTAATCTGCTGTCAGTAAAAATTAATATAGTAAATTAACAAACA
NVG_SCAFFOLD671_34661	671	34661	TATCTGTAATAATTTGTTACCTATTGAAAGACAAGTTATCTTTCAAGAGTTACGAAATAT[A/C]ATAAAAGAAAAATATAATGACGAATTAGAAAAGAACCCTGAGTCGCTAAAGGTAAACTTA
NVG_SCAFFOLD672_23180	672	23180	AGGCAAATCTGCTAGAACAGTTAATTTTTTCACGCCTTGAACTGCTTTTGACTGTTCTAA[A/C]GCTTCTAGTGCATGTGTAACCATAGTTAACTCTGTTCGTCTAGGTATTGGTTCATCTATA
NVG_SCAFFOLD675_3022	675	3022	AACAAACTTTATTTTCAAAATTCAAATCTTTATATGTTGTTTCAGCTTCTTCCAAATATC[T/G]TTTCCAATTATAATTAACTGGTAAATATGTAGTACTAAGCTCTAACATGCCTGCTAATGT
NVG_SCAFFOLD682_15333	682	15333	AGCTGAAGAGGAATCTCCAAAAAAAAGCAAGACTCCTAAAGCTTTAAAGGAAAACAACAA[T/C]CAAAACATGCACAGAGCTGCAACTGCCACAGTAATTATTGACTTGGGTGTTGAAGAGTCC
NVG_SCAFFOLD69_455644	69	455644	GATTACCTAAAAAATATTTTTCATCAGAAACTATTTTTATATTAAATTCTTATATTTGAA[T/C]ATACCAGGTTTTTCTTCTGAGGGATCGAAATTCAGCCATTCGAAACACAGTGGTATATAA
NVG_SCAFFOLD690_19877	690	19877	GGCAATTCATGGGCAATTTTAAAAGTCAAAACGTCACACTTCGTTTATTTCATTTTTATT[A/C]AAAAAAAATTAATGGTTCATTTCGAGTAAAACAACCCCATTTGATACACGCATAACACGT
NVG_SCAFFOLD7_1276764	7	1276764	CTTGCGATTATTGTTGTGATGTCTGCGATTGTTACGACCTAGTCCCATGCTCATGTTTAT[A/G]TAGTCTTGCTCGAGACTAGGTTTGGCCTTGAACGACATTTCAACGTAACCCTCGGGAGGA
NVG_SCAFFOLD7_1849206	1	1849206	TACAAAGCTAATCATAGGTTTTTTACGAACTTGGTAGATTATATGTGACAATTCAGCACT[A/G]CGAGCAATCAGTTCAGAACGTGAGCAAGTATGTAATTGTTGTTCAATATCCTGCAGCAAA
NVG_SCAFFOLD7_2095091	7	2095091	AGGATAAAAGATGTTTGGAAAGTTTTTTAAGCATGCTTTTGAATCATTCGAGAATACTTA[A/T]GAAATCGCTAAAAACATCGAGAATTCGCTACGAATTTGCGCATGTTTGTAAGGATTTCGT
NVG_SCAFFOLD7_230358	7	230358	TCCGGAAAGTGATTGTTCAACAACCAGCAAAGGCGACCTCTCCCTGGTGAATGATCGTCT[T/C]CTCTCAGCAGCTCTGCTCGATTCTTCCAATGGCATATCGATTCTCTCGTTGCTGGTAGCC
NVG_SCAFFOLD7_2562330	7	2562330	CCGAAGATTTGAGGGTACTGAAATCAAAGCGTCGTCTCGTTAACCTTCCGAAGGCGAGGG[T/G]CATCGTTTCGAGTTCAAAATAAACTCACGAAGTAGTCGGCGAACGATTGGTACAGGCCCA
NVG_SCAFFOLD7_3152767	7	3152767	TGAGAAGCTTGATACTACAAATGATACTCAAGTTGCAGTTGCCCTTGGATTTGTAGCACA[T/C]ACAACACAAATGATTGCTAATTTTTTAAATGTACCTACAAGATATCCAATTATACATTAT
NVG_SCAFFOLD7_3196751	7	3196751	TAATATAGAAGCTCTATATGCAAATCAAAAGTTCGACAATAATGAAACAATCCAGAAAAA[T/G]CGGGGGATAGATGCAAATCAACTCTATGATCCTTGAGTTATAAATGTATGTGTATTTCAA
NVG_SCAFFOLD7_3200868	7	3200868	TAAAAAAGCTCAAAGTCTCTACAAGCGCATACGCGCATAGCAAAAAGGAAAAATAATCGC[T/C]CACGAGCGCGAAGCAGTATCTTCCGAAGCAATACAATAATCGAGGTGCCGCGCGGGAATA
NVG_SCAFFOLD7_3529051	7	3529051	CGCCGGTATCAAAAAATAAAATAAATACCCCTCATCTCCCGAGTACAGCAATTCAGACAG[C/G]CCCGAAACGGTACAAAAAGTGAAAATCTACATTTTTACCCCTTCCGTGTACGGAAGGTAG
NVG_SCAFFOLD70_352846	70	352846	AGAAGATTGAGCAAGTTTGGCGACTATGTCTGTAAATAAATATAAGTTTGTATCATTATA[C/G]TGAAAATTCCAATCTCAAACAAATTTTTAATAGCTTTGACTTACCTGGTAATGGTCTATG
NVG_SCAFFOLD71_380061	71	380061	AACGTTACTAGCTCGCGGGGGAGAAGTTAATTCTTGCACTTTCATACGAAAAAATGTTAT[A/G]CTTGTCAATAAATCAACTGTAGATTTTAGATCCATTAATTTTTCTTGACTTGATGCAGGA
NVG_SCAFFOLD73_195025	73	195025	AATAATCACGGAATGTATCGTCGATCTCTCTCCCGGAGCCGCGACACGTATATGACGCGT[A/C]GAGACCTGCGCCTCTCGAGAGCATATCGGAGATCAGTCGAGCAACAATAATGATGGAGCC
NVG_SCAFFOLD737_9510	737	9510	ACAGTGGAAGATATTTTGTTGCTTTTATTGATGATTTCAGTAAGATAGCTAAAATTTATT[A/G]CATAAAGCCCAAAGACGAAGTATTTGACTGTTTGATAAAATTTATTAATGAAGTGGAAAA
NVG_SCAFFOLD74_353050	74	353050	TGTTGAGTTCTATGTTGATAGACTGCTGGTTGGCACAGTCGTGGAATCTTGACCTTGTTA[A/G]GCCTGCTAATCACTGAAATTATCCAGCACAGTGAGGTCCTCGTATTAATAGAAGCTGAGA
NVG_SCAFFOLD75_236282	75	236282	AAACTGTATATTTTTCGATTTATACAGTTCGCTTCTTGTGCATAATTGATTAATGGATTG[A/T]GTGTCTATTTGTTTATTTTATTTTTATCATACATAACAAAATTGCGATAATCGGTCGGTG
NVG_SCAFFOLD751_4022	751	4022	TGGTAGATGGGTGCTATTAAAAAATGTCCATTTAGCACCGCAATGGCTTGTCCAATTGGA[A/G]AAGAAACTTCATAGTTTGCAACCGCATCATAATTTTAGATTGTTTTTAACAATGGAAATA
NVG_SCAFFOLD76_145053	76	145053	GCGTCGATGAAAAATAAATGAATGGAAAATTTCAAATTACGCAAACACATAAGTGCAAAT[A/C]GAAGTTTTACGATGTTTTCTCGTGTGCAGACAACGGCACGTGGACGCAGCTCTGGCTGAT
NVG_SCAFFOLD76_320304	76	320304	CCTTAATTGCGCGAATACATATTAATGGAATAACTGCGCTGAACAAACAAACGCGCAACG[A/G]ATAAAATGTTATTACGTCCTCGTGGAGCTGCGTTACGCAATTCCGCGAAACGTCATTCCC
NVG_SCAFFOLD76_76226	76	76226	CAGCATCTCTCGCGCGTGTCGAGATACAACCGAGAAATTCCTCGCGCGAAATTCTCCTCG[T/C]CGCTCAGCGGCAGCGGTACACACAGAATGCTAATTTCTCAAAGTAGAGGGAAAAGCCGGC
NVG_SCAFFOLD77_3108	77	3108	AACAAGTGGTTCGGAATGTTCGCTTGTTTTTGATACACTTGATTTTTCTGACTTGGCATC[T/C]GAGTCCTCATCAGAAACAGCTCCTCCCTCTTCTTCTTCATCTTCATCCAAGTTGAAAGAT
NVG_SCAFFOLD78_249161	78	249161	TAGTATTCCTGATGAGGAATTATCATTAGAATCTTCTCCCTCAAATCCTAGTACACCGAA[T/C]ATGATGCCTCCTCTATTTCCCCCTATTGCTAATGAAGTTGAAGCTTCTTTGAAAAAGTAC
NVG_SCAFFOLD782_30666	782	30666	TTCATTCAATTTTAGGATTTTATGAAAGTTTTAACGCGAATTTCTTCTCTCACTTCTGTT[A/T]AATCGAACGTAAAGATATTAATACGATATTGCACGAAAAAGATTGTGTCCTTCGAGATAA
NVG_SCAFFOLD79_255936	79	255936	AAAGATACGAGAGCAAGAAGTGGATATGGAACTAAAAATCGATCCAATCGAAGAAGCCTT[T/C]AACATTGTAACTCGCTATGAAGTTCCTGTAGATCGCGAATGCCTTGAACAAGTGGATAAC
NVG_SCAFFOLD79_435612	79	435612	CACCACCTACTACTCGCGACACCAAAAGGGCTCGACATAGCTACTACCACAACCACCAAC[A/C]CCCCCGACCCCCTCAGGTTATCTTGCAGGTCCTCCCTAGCACGCCCACACCACTCCAACA
NVG_SCAFFOLD79_690548	79	690548	AGTGGAGCGAGCTTGCGCAGCTCTCATCTCATCGTCTGCAGCAGAAATTCCAAATATCCA[A/T]CTGATCCTGCGGAGAGACTGGCCGAGTCCTGAGGCCCGACTGGCCTTGAACGAAAGAGCG
NVG_SCAFFOLD79_91747	79	91747	ATCCACAACTTGTGTACTACATCCACTAGCGCGGGATTCTCTCGTGCGATTCGTGGGAAC[A/G]TCACGCGTCATATTGATCTCATGGATGCTGTTTCTGCCGCTTCTGCGGCGGCGGCGGAGG
NVG_SCAFFOLD795_35174	795	35174	TTGGGAGTTTGCTATTAGTGAAGCACCTATAGCAAGACTGGAGTCACTTGATGAGCTGGA[T/C]CAGGATCATGGAAAATAGATCGCAATAAGACAACGATTTCATCGCACAGTAAAATAATGT
NVG_SCAFFOLD8_1469547	8	1469547	ATTTTTACTAAGCATATTATAACGAATGTAAACTTCCCCTCAAAAAAGACTTAGTTGTTT[A/G]TGCATTATAATAATTACACTTGAGAAACGTAAGCAATATATCAAATTTTGCCCGTCATCG
NVG_SCAFFOLD8_1842072	8	1842072	CGCCAGATGACTGCGATCTGGATTTGTTCACTATGTACAGCGCTGCAGAGCCGTATGAGA[A/G]ATGTGCATGATCTGATCGACGTTTCGTTTTTCCGCGGAGAGAGATCGAATCGAAATATCT
NVG_SCAFFOLD8_2107190	1	2107190	TATACGGAATTCGACGGGCGTACCGTCGGGATTTGTGTAATCTTTGAAAATGTCGGTTAG[A/G]TTGTCGGTGTACTGGATTCGCACGGCTGTGGTGAACGCAATGTTTCCGTCAGCACGAGCG
NVG_SCAFFOLD8_2459525	8	2459525	CGAGCGAGAGCGAGAAAGAGAGAAATGGATCATAGAGGGAGATAAAAGACGGGAGAACGG[T/C]CGAGTTTGGAGCGGCTTGATTTACTGTGCCACGCAAAGATCGTGTTGTCTGTGCTATGCA
NVG_SCAFFOLD8_2728078	8	2728078	CTTCATTACTCATACAGGATTCGGTTGAAGGAACGAGGAGAAGAGGGACCACGACGACGA[A/C]GTCGGGCGTTATTATTATAAGCGAGCAGTCGCGCCGGACTAGAAAAGAAATCCCGCAGAT
NVG_SCAFFOLD8_3077342	8	3077342	AGTGAAATTTCACTTCAACAGTATGTAATTGGAAATGTCATGTTGTTTCGTTGATATGTC[A/G]GAAATGCGTAAATGAAATGTTTCAACAGTATAATACGTATCAGCATAGGGTCGCAGCTTT
NVG_SCAFFOLD8_3495614	1	3495614	CAATTACAATGCTTGGGATGACTTGTGTTCTTTAGTTTTTTCTTTTGGATTTTCGTGGGA[A/G]CAAAATGAAGTTATGGGAGAGAACGAAATTTAAAAGTCGCAGAAGATTGCGATAAATTGC
NVG_SCAFFOLD8_3608086	8	3608086	GAATTTCTAGCTTTACGTAAAAAAGATTCGTATATACGTGGTTTTAAAAAGCAACGTTGC[A/T]CGATGTTAAGTAATTGGCACAAGTACGTGAACAACGTTGGTGTACACTACTTATATTTCC
NVG_SCAFFOLD8_374535	8	374535	GAGCGGCAGACGGCCAAGTCGGCCGTCCCGAACGTTCCTCGCGAATCTTTAAACATCGGC[A/G]ACATCGCCGAGGTATTTTTCCGGAAAATCGCTTCAAATCGCGGTGTGAATATTAGCACGA
NVG_SCAFFOLD8_907155	8	907155	CAGTATCGTTTTTCCGGACACGTGGCTCGAACGGATTCGGGCGGATTGATGAGGTGAATC[A/G]CGCGTAATATGGCTTTTATGATGAAGAAGAAGAAGTATAAATTCTCCGTTGAGGTCGGAC
NVG_SCAFFOLD80_126381	80	126381	GAGCATCGCTCGCGTAAAGCCGAGAAAAACGAATGAGAGCTATAACGGCGGGCCGCGCTG[T/C]GGGGGAGCGGCAGCGGCTTATTAAAACGAGATAAGCTTTTTATCATGGCATTATTATTCA
NVG_SCAFFOLD80_382479	80	382479	ACCTCGACTCCGAATTATTCATTATTTATAAATTGTCTTTTAAAAATTCATGAATGTCTA[A/G]TGAAACTTTTCTTTCTCTTTCGGACTTTGCATAAGAGTCCAATCAAGTGCGAGGCGTGCA
NVG_SCAFFOLD80_507758	80	507758	GACTCGACAATATACATCTCGACATAATCAGGCTATAAAGCGTCGGAATAATTTAGAGCG[T/C]ATGAGAATTAGGCGAAGCCTATGATGAAAATGAAGTCAGTTTCAATCGGATTAGACTGAG
NVG_SCAFFOLD805_5193	805	5193	TATAATAAATACATAGCTATTATATTGAAAGTCTAATAAGTAAATTGTCATCGCAGCATA[A/C]GTTCCAATGATTTTTGAAAGTACAGCATAAATATTTCCTACAAATACTTTTGGTACATGT
NVG_SCAFFOLD805_5452	805	5452	AAATGTAAAAATATAACCCGAACGTCAATTCGGTAAATGTCATTATAACAGTAGCAACTA[T/C]TTGTAAACTAAAATTAGAGTTGATCTTTCTAATGATTTCGTTAAGTTCGTAGTGCCATTG
NVG_SCAFFOLD81_384775	81	384775	CAGGTATTGTAATTTAGCATAGCTATTTCTAACCAATCGTCCCATTCATTGTCCTTGTCA[A/G]TGTACATTTTTAAAAATTCGCTTAGCGCATGATGTGAACGTTCTAAAGAGCCGTTGGATT
NVG_SCAFFOLD81_504653	81	504653	AGATTTTAGACTGTATAGAGGATGCAGTGCCGATGTTCCGTTTTATGTATATGGTGTGAT[T/G]GACTTTTACAACAGCTGGATCGTTTGTTTCGAGCTTCGCAGCGTGTCTGTGTGTTTATTT
NVG_SCAFFOLD818_47077	818	47077	TCTCAACACTGACAGTTTGTAATCTTGCACAAAAAATACATGCATATGATCTAGAAATTG[A/C]TTTTTCAAACAATTGTGCACTCTGCAATAAACCAGTGAAACTTACGAATACTTCTCAAAA
NVG_SCAFFOLD82_286485	82	286485	TAATGAACAAAAATATTATTCACAGTCACTTGGGACCGAAAGCAATGATTCACCTATTTT[A/G]CCAGTAGTGTCGTTAGGAGGATCAACGCTTACAATTCTTATGCACATGTTGGTGTATTGC
NVG_SCAFFOLD820_36375	820	36375	TTTAAAGTATTATTATTTAAAATACACAACAATACGTATTGATACACAGTAATTAGAATT[A/C]ACAAAAAATATATAATTGTGTGTGCGTTGAAATTCTCTCAAATCGACGCTTTTTTTGTAC
NVG_SCAFFOLD83_482506	83	482506	TCTTCGTGGAGGTCTGCGCGAAATCGAAAGAATGCTTTTCAATAAGTAAGAAAGAGAGAG[T/C]GTGCAAGCGGCTGGAGATTGCGTGCGAACGCGCGAGAATGAATCCGTGAGGTATGGATTG
NVG_SCAFFOLD83_489608	83	489608	TCGTCGAGCGTGAATTTTGATTTTTCCATTTCCTACACACTCTTTTTACGAGCGTAGCTG[T/C]ACCAGCCGTATGTACACGCTCGATCGGTTTTCGCACTCGGCTGACTTTGCCCCGAAGAGT
NVG_SCAFFOLD837_130	837	130	GCAGCAGCTACTACATTAGTTCAAGGTAATAACGAAAAGCCCTTCGAAATTGTTGAGGTT[A/G]AAACGCAAGGCATTGATATGCATAGTGAATGTAATGATATTAGTAATCAAAATCAAGAAA
NVG_SCAFFOLD84_439577	84	439577	AGCTTTCGTTGGAGCATTTTGGAGTTCATTGGAGGATTTTATCATCAAGTACAAGGTAGA[A/C]CATGAATAGTGAGGAAATGAACGTAGAGTAAGTTCAATTTGTTTAAATGTTATATTCATA
NVG_SCAFFOLD84_459102	84	459102	GGGTTCATGCCACTGTTAATCCAGCCGAGCCATGAAACTGCCCCTGAAATTATTTCTTCT[T/C]GCCAGATGCATCTCGCACAAAATCCTGACCATAAATTAACAACAAAAAAGGGAAGCCAAC
NVG_SCAFFOLD856_154512	856	154512	TTGTTGGATTATTGGAGAAACCATTCATTCGTCTGATCAACGCAAAAAACATCTCAACGT[A/G]ATCTTGAGACAGCTTGTATGATAATACATAATTGACAACTTTATTTTTAATAAGGTTCTC
NVG_SCAFFOLD856_16594	856	16594	ATACGGTCAGATGGACGCCGCAGCCAATCTTTAATTTGCTCTTCAGCTTCTGAATCTTTA[C/G]AAGCAAATTGTTTTCGTACAACTTCTGAAAATTTTTAAGTAGAAATGTATTTATGAATGC
NVG_SCAFFOLD87_389059	87	389059	CTTGAATATCTTTTTTCAGGATCGCATTAATAATATTTCATTCGCACAGTCATACAGCTT[T/C]CTATGAAATTGCAGTGCTTATTTTAAAATAGAAATGAAAGCTCTTTTCTTATACAATTCG
NVG_SCAFFOLD87_619086	87	619086	TCGGCGGTAGTGTGGAAATCTGGTTAACCATTTCGGGGCAACAACTATAGACAAGTCTGA[T/C]GTATTCGCAAATTCATGCCGCAGCTGTTCGTTACATCTCCCTTCACGCAAATTGTAATTT
NVG_SCAFFOLD89_289623	89	289623	GATTCAAAATAATTTACAAAACAGAATAAACATAAAGTCTTGGATGCCCTGCTCTTTGAA[T/C]GTTACTTCAATCGAACTATCACATAAATTTTAAATAAATTTCATCGGTTTACTATTAATA
NVG_SCAFFOLD89_676420	89	676420	AAAATGCTAGAAGTGGCTTTTGACAATCCAAAGCATTTTTTGTTTCTCCAGCTCCAATCA[T/G]TACATTAATCATCATTTCACTACGGGTCTTTATCAGCTTCAATGATACTATTTATTCGAG
NVG_SCAFFOLD89_717624	89	717624	ATCTGAAAGAGATTGGCGTTAAAATTTTCATGAGAGCTTGCGTGTATATTTTTAAGTCCG[T/C]TCCAATTAAAGCGCTCGACGAGATGTATAAATGTAACGCGCGAGCGATTCAAAGCGCGGA
NVG_SCAFFOLD895_30600	895	30600	CAGAGCCGGTTTAATTAAAATTCCTCGCGCGAGCTCCGCAATCGAATGGAATATCGCGCG[T/C]GAGAAAAGCAGCAGCTCAAAGTGAATAAAATGCAATTATTCGGCTGCAAAGAATGTAGCC
NVG_SCAFFOLD9_1569936	9	1569936	CCTGACTAATGGCCTCACGGAGGAGCTCATGCAGAAGACCTTCTCGCCCTTTGGCTCGAT[T/C]CAGGAAATTCGAGTTTTCAAAGACAAGGGCTACGCTTTTATCAGGTACGTTCTCTTTCCC
NVG_SCAFFOLD9_1860291	1	1860291	GAGTATTTTCAGAACAACGAGAAACCTTGTGTGTCAGAAATGGGGGTTTGATGTGGATGA[T/G]AAAAGTTTACTTTTAGATGCAAAGCGCAAAATTCACAACGACTATATAACCGTTTATTGG
NVG_SCAFFOLD9_2014725	9	2014725	CTTGAACGCTTGCAATAAAAAAAGTAGGATATATAACGAGCCACGTTTCGTTAGAAGGAT[A/G]CAAATACTCATCTTTTTGCCATACGTTCACTGTTGCAGCTGATGGAAATGACACCAATCT
NVG_SCAFFOLD9_2564176	9	2564176	TCTCGACATAATAGCAGACCTGCTCTCTCGCTTTGGCTCTCTATTGGTCTCGTTTCACTC[T/C]GTAATCCTGGCCGCGCTTTTGCCGCAGCTCTCGTCTCCAAGACAGGCAGTGCGCAAAAGA
NVG_SCAFFOLD9_2969106	9	2969106	TCTCCAAACTTTCTCAATCCCCGACGGTCGTACAGCTAATACCAGTACAACGATGCAAGT[T/C]CGAGATTCCATTGGTCGTTAGCGCCGAGGACAGCTGGAGCGTTATCGCGATGCCGGTGAG
NVG_SCAFFOLD9_3432243	1	3432243	TCGAGGACGGCGAGGCCGTGTTCGTGCGTAAGTTCGAGCGTAAAGGTTACTACTTCAGGA[A/C]CTTCATTCTGTGCAACGCGTTGTTGATGGCCGGGTCGTACAGCATAGCGGCGCCTTTCGT
NVG_SCAFFOLD9_3571976	9	3571976	AAGATATGTATTACCTTGGAAATCAAGACAATGTGTAGGAGAGGAAAATCACGAGGTAAA[A/G]AACAATACCAGTTTGATTGCCATTCAATGTATGGTTTTATATCATGTTATTACAGAAATG
NVG_SCAFFOLD9_4077754	9	4077754	ATCGTTATTTTCATCATAGTTTTTCATTTATTTGCTCTTTGCTTTTGATCAGTTAACACT[T/C]TTGTGCTTGCACCACCGCGGTACTATATGAACTTGCACACGCAAGAATTCTCTCGAGTAC
NVG_SCAFFOLD9_635808	9	635808	AATCTGCGCGTAGCGAACGTTACGCTTTTTACAGTTAGACGCGCTGTCAAATCGAAAGAC[A/G]CACACGGAAGTTGCTTTCAACCATGCATCAAGCGAAAATTCCTACTGTTTATGTAAATTT
NVG_SCAFFOLD91_129838	91	129838	GTGCATTCTAAATGCAGGTGCCATGCATTTGCTTGCAAGTCGAATGGCTGAGAGGCATCT[T/C]GTACCATTAGGATTATTTTCTCTGAGCGTATCCAAAATATATTCGACATCATCATTAAAT
NVG_SCAFFOLD91_215104	91	215104	ACAGCTATGTTAGGAAATTTCAAGGAGGACATGTTTACAAAATTCACCGATGAAGCAGGC[A/G]AAGAGTGCCACTTTTGGGAATTTGCTCATAAACTGAAGCAACGCAATCACTACAGTTTAT
NVG_SCAFFOLD913_2432	913	2432	GCTTCAGTTTTGACAAATTCTGTTGTGTACTCAACGTCACAGAGTTGTTTTCCGAGGGCT[A/G]TACGAAATTCGTTAACGCTTCTATCCCGATACGTCTTTCTCCTGTGAAAATGTACTCTTC
NVG_SCAFFOLD917_3598	917	3598	GCAACAATGAAAATAGATTGCCAACTTATTAATTTGTGGCTAAAATCGATATACAACCAA[A/G]ATAGAGGTGCACGCCAGTGCGTAATATACTCTAAAATACAGGAATTACTGCAACATAAAA
NVG_SCAFFOLD93_198823	93	198823	TGTTGAGCATTTTCAACCGGATCTGCATTCGCAAACGCGGCGGAGGATCGTGACACAAGC[A/G]TATCCGAGTATAAAAACATCGTTATACTCGTTGCCGTGGAACCAGCTACAATATTTACCG
NVG_SCAFFOLD94_8074	94	8074	TAAACTTTAATAAAATATATTAAATTAAACTATACTAATAACAAAAGTGTACTTCGCACT[T/G]GCTTATACACTTATCTCTGCACACGAGTAGGTGATGCAGCGGCCGTTTGCGTAAAGCGCG
NVG_SCAFFOLD941_30126	941	30126	AAATTCGCTATTCGAATTTGAATTGGCCATAAGACAATTTTACCTACTTTATCGAGGGAA[A/G]CTCCGTCTGTGTTAAAATCTACTTCGATATGATTACTTCGCATATGCGGTGGAGTCGAAG
NVG_SCAFFOLD95_120673	95	120673	GAAATACACATTATTTTTGATAGATATTTCACTCCCTCAATTAAAGATTACGAAAGATCG[T/C]TTCGAGGCGGTAACGGTGATGAGCGTGCGTACGTAATTTCTGGGCCTGATCAAACGAGAC
NVG_SCAFFOLD96_14024	96	14024	GATAAAGACTATAATAATATATCTAAATTTTTAAACCGGATTCTCGGAATGCCAGTCGAA[T/C]TACAAAATCGTCTTTTTAAGTATTTCACCGATACATTGCACGCCATAATAGGTCAAGCAA
NVG_SCAFFOLD96_241282	96	241282	TGCTATGGATTTAAAATTGCGTGGAATGTACATTGCAAGACAACTTAGCTTCCACGGAGT[T/C]ACATTCAAAATTGACGAAGTTTCCCTATCAAATGAATTTATCAAATTATATGATGATGCA
NVG_SCAFFOLD960_20786	960	20786	AACCAACTATGAAAATGAACCTGTAAGGGTAGGCGAAATAGTTGTTTTCAAAGTTGAAGG[A/T]CGTGATATACCAATTGTTCACCGAGTCATGAAGTTGCATGAAAAGTAAGTTATTTTAAGT
NVG_SCAFFOLD98_427047	98	427047	GTTACTACAATGATAGCCGACTAAATCAAAATGATGGAGTTATGGTTTTTGTTGATAGTA[A/G]CATTGAACATGATAGCTGGATTATCGAATGTGGCAGAATCAAGTTGATTAATATTCATAT
