# Supplementary material for: Recombination and Its Impact on the Genome of the Haplodiploid Parasitoid Wasp Nasonia
Source: PLoS One. 2010 Jan 19;5(1):e8597. doi: 10.1371/journal.pone.0008597 (PMC2799529; doi:10.1371/journal.pone.0008597)
Supplement: Table S12 — Estimated sections of N. vitripennis scaffold sequences within marker clusters. (0.06 MB XLS) [file pone.0008597.s012.xls]

## Sheet: XII
Estimated sections of N. vitripennis scaffold sequences within marker clusters
Marker cluster	Scaffold_coordinates	Map position cM (Haldane)		Marker cluster	Scaffold_coordinates	Map position cM (Haldane)		Marker cluster	Scaffold_coordinates	Map position cM (Haldane)		Marker cluster	Scaffold_coordinates	Map position cM (Haldane)		Marker cluster	Scaffold_coordinates	Map position cM (Haldane)
1.01	SCAFFOLD16_1-360888	0		2.01	SCAFFOLD116_1-741005	0		3.01	SCAFFOLD18_1-201599	0		4.01	SCAFFOLD4_4945708-5245553	0		5.01	SCAFFOLD14_1-459375	0
1.02	SCAFFOLD16_360889-605457	1.8		2.02	SCAFFOLD8_1-564472	0.9		3.02	SCAFFOLD18_201600-406438	5.7		4.02	SCAFFOLD4_4404953-4945707	1		5.02	SCAFFOLD14_459376-624081	0.9
1.03	SCAFFOLD16_605458-967384	3.6		2.03	SCAFFOLD8_564473-830782	4.7		3.03	SCAFFOLD18_406439-535596	6.6		4.03	SCAFFOLD4_3820665-4404952	2.9		5.03	SCAFFOLD14_624082-895661	1.8
1.04	SCAFFOLD16_967385-2074214	6.4		2.04	SCAFFOLD8_830783-907155	6.6		3.04	SCAFFOLD18_535597-1201074	7.5		4.04	SCAFFOLD4_3599368-3820664	5.6		5.04	SCAFFOLD14_895662-2091095	2.7
1.05	SCAFFOLD16_2074215-2345329	10.2		2.04	SCAFFOLD1099_1-74205	6.6		3.05	SCAFFOLD18_1201075-1551051	9.3		4.05	SCAFFOLD4_3393836-3599367	7.5		5.05	SCAFFOLD14_2091096-2316586	3.6
1.06	SCAFFOLD16_2345330-2608083	13		2.05	SCAFFOLD3_1-130419	7.5		3.06	SCAFFOLD18_1551052-1839621	11.1		4.06	SCAFFOLD4_3133555-3393835	10.2		5.06	SCAFFOLD14_2316587-2690713	6.4
1.07	SCAFFOLD16_2608084-2842457	14.8		2.06	SCAFFOLD3_130420-400615	8.4		3.07	SCAFFOLD18_1839622-2313069	12.1		4.07	SCAFFOLD4_2936104-3133554	12.1		5.07	SCAFFOLD14_2690714-2863661	8.2
1.08	SCAFFOLD16_2842458-3018318	17.5		2.07	SCAFFOLD3_400616-624659	10.2		3.08	SCAFFOLD18_2313070-2546172	13.9		4.08	SCAFFOLD4_2769024-2936103	13		5.08	SCAFFOLD14_2863662-3064488	9.1
1.09	SCAFFOLD16_3018319-3383902	19.3		2.08	SCAFFOLD3_624660-794752	11.1		3.09	SCAFFOLD18_2546173-2699589	14.8		4.09	SCAFFOLD4_2659784-2769023	13.9		5.09	SCAFFOLD14_3064489-3341875	13.8
1.10	SCAFFOLD16_3383903-3556874	20.2		2.09	SCAFFOLD3_794753-970175	12		3.10	SCAFFOLD18_2699590-3737176	16.7		4.10	SCAFFOLD4_2415000-2659783	15.8		5.10	SCAFFOLD14_3341876-3535154	14.7
1.11	SCAFFOLD16_3556875-3770638	22.1		2.10	SCAFFOLD3_970176-1139375	13.8		3.11	SCAFFOLD42_1-845524	20.4		4.11	SCAFFOLD4_1907273-2414999	17.6		5.10	SCAFFOLD38_1162187-1723044	14.7
1.12	SCAFFOLD16_3770639-3911049	26.8		2.11	SCAFFOLD3_1139376-1369893	15.6		3.12	SCAFFOLD42_845525-1040785	22.2		4.12	SCAFFOLD4_1639035-1907272	21.6		5.11	SCAFFOLD38_408043-1162186	15.6
1.12	SCAFFOLD126_1-72551	26.8		2.12	SCAFFOLD3_1369894-1608676	18.4		3.13	SCAFFOLD42_1040786-1179242	24		4.13	SCAFFOLD4_1183158-1639034	24.4		5.12	SCAFFOLD38_1-408042	16.5
1.13	SCAFFOLD126_72552-637710	31.5		2.13	SCAFFOLD3_1608677-1867001	20.2		3.14	SCAFFOLD42_1179243-1460693	24.9		4.14	SCAFFOLD4_375381-1183157	26.2		5.12	SCAFFOLD7_2719842-4040552	16.5
1.13	SCAFFOLD62_622005-1074249	31.5		2.14	SCAFFOLD3_1867002-3104254	22		3.15	SCAFFOLD42_1460694-1761943	28.7		4.15	SCAFFOLD4_1-375380	35.1		5.13	SCAFFOLD7_2466859-2719841	17.4
1.14	SCAFFOLD62_389851-622004	35.2		2.15	SCAFFOLD3_3104255-3436470	23		3.16	SCAFFOLD42_1761944-1916824	30.5		4.16	SCAFFOLD23_2036485-2418722	36.9		5.14	SCAFFOLD7_2233239-2466858	19.3
1.15	SCAFFOLD62_1-389850	37		2.16	SCAFFOLD3_3436471-3739904	24.8		3.16	SCAFFOLD6_3986085-4401492	30.5		4.17	SCAFFOLD23_1868031-2036484	42.7		5.15	SCAFFOLD7_1972150-2233238	20.2
1.16	SCAFFOLD127_475345-904586	37.9		2.17	SCAFFOLD3_3739905-4076205	26.6		3.17	SCAFFOLD6_3521043-3986084	31.4		4.18	SCAFFOLD23_1568593-1868030	44.5		5.16	SCAFFOLD7_1618176-1972149	23.9
1.17	SCAFFOLD127_1-475344	41.7		2.18	SCAFFOLD3_4076206-4369171	28.5		3.18	SCAFFOLD6_3043403-3521042	34.2		4.19	SCAFFOLD23_1334543-1568592	45.4		5.17	SCAFFOLD7_1396760-1618175	26.7
1.18	SCAFFOLD24_2056045-2507974	42.6		2.19	SCAFFOLD3_4369172-4674882	29.5		3.19	SCAFFOLD6_2651642-3043402	35.1		4.20	SCAFFOLD23_1-1334542	47.2		5.18	SCAFFOLD7_1119463-1396759	27.6
1.18	SCAFFOLD1329_1-28818	42.6		2.20	SCAFFOLD3_4674883-5136640	33.2		3.20	SCAFFOLD2617_1-1057	36		4.20	SCAFFOLD29_1-1592539	47.2		5.19	SCAFFOLD7_710069-1119462	30.4
1.19	SCAFFOLD21_1-245801	43.5		2.21	SCAFFOLD3_5136641-5651613	34.1		3.21	SCAFFOLD6_2364351-2502175	36.9		4.20	SCAFFOLD17_1-421253	47.2		5.19	SCAFFOLD1_5831911-6538136	30.4
1.19	SCAFFOLD12_2452288-3176314	43.5		2.21	SCAFFOLD93_108354-570212	34.1		3.22	SCAFFOLD6_1977229-2364350	37.8		4.20	SCAFFOLD1313_1-22209	47.2		5.20	SCAFFOLD1_6538137-6704954	31.3
1.20	SCAFFOLD12_1716000-2452287	44.4		2.22	SCAFFOLD93_1-108353	35		3.23	SCAFFOLD6_1721334-1977228	41.5		4.20	SCAFFOLD1882_1-7029	47.2		5.21	SCAFFOLD1_6704955-6963460	32.2
1.21	SCAFFOLD12_1-1715999	45.3		2.22	SCAFFOLD31_1839937-1918928	35		3.24	SCAFFOLD6_1335340-1721333	43.4		4.20	SCAFFOLD193_1-341121	47.2		5.21	SCAFFOLD1664_1-10149	32.2
1.21	SCAFFOLD102_1-485263	45.3		2.23	SCAFFOLD31_1277246-1839936	35.9		3.25	SCAFFOLD6_159994-1335339	44.3		4.20	SCAFFOLD174_1-275409	47.2		5.22	SCAFFOLD1_6963461-7231860	33.1
1.22	SCAFFOLD4056_1-2065	46.2		2.24	SCAFFOLD31_416574-1277245	36.8		3.26	SCAFFOLD6_1-159993	46.1		4.20	SCAFFOLD35_1-1594555	47.2		5.23	SCAFFOLD4559_1-32490	34
1.22	SCAFFOLD87_1-643098	46.2		2.25	SCAFFOLD31_1-416573	37.7		3.26	SCAFFOLD89_1-754238	46.1		4.20	SCAFFOLD178_1-341830	47.2		5.23	SCAFFOLD1_7231861-8245606	34
1.22	SCAFFOLD115_1-480608	46.2		2.25	SCAFFOLD5_2440600-4548788	37.7		3.27	SCAFFOLD89_754239-847698	47		4.20	SCAFFOLD636_1-26605	47.2		5.24	SCAFFOLD1_8245607-8787608	34.9
1.22	SCAFFOLD36_1067370-1217011	46.2		2.26	SCAFFOLD5_1573147-2440599	38.6		3.27	SCAFFOLD49_1-1235696	47		4.20	SCAFFOLD108_1-480966	47.2		5.25	SCAFFOLD1_8787609-9280924	35.8
1.23	SCAFFOLD36_1-1067369	47.1		2.27	SCAFFOLD5_841960-1573146	42.3		3.27	SCAFFOLD1318_1-13091	47		4.20	SCAFFOLD52_1-921547	47.2		5.26	SCAFFOLD1_9280925-9425349	36.8
1.23	SCAFFOLD39_502934-1144834	47.1		2.28	SCAFFOLD5_135295-841959	43.3		3.27	SCAFFOLD429_1-44229	47		4.20	SCAFFOLD1627_1-16482	47.2		5.26	SCAFFOLD27_761222-1641043	36.8
1.24	SCAFFOLD39_177399-502933	48		2.28	SCAFFOLD188_1-288468	43.3		3.27	SCAFFOLD218_1-306755	47		4.20	SCAFFOLD34_615379-1325581	47.2		5.27	SCAFFOLD27_1-761221	37.7
1.24	SCAFFOLD139_1-377421	48		2.28	SCAFFOLD190_1-361349	43.3		3.27	SCAFFOLD140_1-409218	47		4.21	SCAFFOLD34_1-615378	48.2		5.27	SCAFFOLD429_68222-106947	37.7
1.24	SCAFFOLD129_1-439469	48		2.28	SCAFFOLD76_1-573796	43.3		3.27	SCAFFOLD323_1-93807	47		4.21	SCAFFOLD1135_1-10567	48.2		5.27	SCAFFOLD233_1-201530	37.7
1.24	SCAFFOLD32_1-1625273	48		2.28	SCAFFOLD48_1-948870	43.3		3.27	SCAFFOLD44_1-1242025	47		4.21	SCAFFOLD26_1-1596276	48.2		5.27	SCAFFOLD393_1-208927	37.7
1.24	SCAFFOLD63_1-785867	48		2.28	SCAFFOLD79_1-708988	43.3		3.27	SCAFFOLD722_1-17910	47		4.21	SCAFFOLD123_1-416049	48.2		5.27	SCAFFOLD122_1-613394	37.7
1.24	SCAFFOLD675_1-26657	48		2.28	SCAFFOLD416_1-154588	43.3		3.27	SCAFFOLD37_1-1332023	47		4.22	SCAFFOLD166_1-220366	50.1		5.27	SCAFFOLD795_1-36336	37.7
1.24	SCAFFOLD286_1-180206	48		2.28	SCAFFOLD15_1-2703334	43.3		3.27	SCAFFOLD172_1-275464	47		4.22	SCAFFOLD245_1-182017	50.1		5.27	SCAFFOLD177_1-280618	37.7
1.24	SCAFFOLD47_1-1358905	48		2.28	SCAFFOLD137_1-494381	43.3		3.27	SCAFFOLD254_1-186493	47		4.22	SCAFFOLD2168_1-13067	50.1		5.27	SCAFFOLD196_1-164578	37.7
1.24	SCAFFOLD258_1-131414	48		2.28	SCAFFOLD272_1-147679	43.3		3.27	SCAFFOLD30_1-1415535	47		4.22	SCAFFOLD113_1-496038	50.1		5.27	SCAFFOLD136_1-246926	37.7
1.24	SCAFFOLD120_1-416623	48		2.28	SCAFFOLD304_1-161324	43.3		3.27	SCAFFOLD1939_1-12707	47		4.22	SCAFFOLD340_1-142340	50.1		5.27	SCAFFOLD162_1-239527	37.7
1.24	SCAFFOLD142_1-349306	48		2.28	SCAFFOLD266_1-119326	43.3		3.27	SCAFFOLD94_1-498992	47		4.22	SCAFFOLD280_1-194325	50.1		5.27	SCAFFOLD250_1-315892	37.7
1.24	SCAFFOLD390_1-306193	48		2.28	SCAFFOLD121_1-388224	43.3		3.27	SCAFFOLD151_1-260310	47		4.22	SCAFFOLD302_1-187062	50.1		5.27	SCAFFOLD228_1-426422	37.7
1.24	SCAFFOLD64_1-568500	48		2.28	SCAFFOLD54_1-693939	43.3		3.27	SCAFFOLD111_1-358227	47		4.22	SCAFFOLD513_1-89496	50.1		5.27	SCAFFOLD186_1-304008	37.7
1.24	SCAFFOLD234_1-245147	48		2.28	SCAFFOLD270_1-196240	43.3		3.27	SCAFFOLD213_1-149398	47		4.22	SCAFFOLD2818_1-2940	50.1		5.27	SCAFFOLD960_1-24993	37.7
1.24	SCAFFOLD5330_1-2343	48		2.28	SCAFFOLD337_1-319278	43.3		3.27	SCAFFOLD155_1-310224	47		4.22	SCAFFOLD82_1-491662	50.1		5.27	SCAFFOLD3052_1-1003	37.7
1.24	SCAFFOLD381_1-86944	48		2.28	SCAFFOLD571_1-22629	43.3		3.27	SCAFFOLD4445_1-15236	47		4.22	SCAFFOLD43_1-879305	50.1		5.27	SCAFFOLD495_1-66712	37.7
1.24	SCAFFOLD41_1-876777	48		2.28	SCAFFOLD682_1-20276	43.3		3.27	SCAFFOLD78_1-762213	47		4.22	SCAFFOLD153_1-531851	50.1		5.27	SCAFFOLD191_1-245440	37.7
1.24	SCAFFOLD161_1-330883	48		2.28	SCAFFOLD353_1-67896	43.3		3.27	SCAFFOLD217_1-209356	47		4.22	SCAFFOLD276_1-242891	50.1		5.27	SCAFFOLD4805_1-4298	37.7
1.24	SCAFFOLD2486_1-3717	48		2.28	SCAFFOLD417_1-52742	43.3		3.27	SCAFFOLD575_1-68773	47		4.22	SCAFFOLD504_1-36842	50.1		5.28	SCAFFOLD163_1-185791	38.6
1.24	SCAFFOLD163_378363-381988	48		2.28	SCAFFOLD141_1-340334	43.3		3.27	SCAFFOLD90_1-523826	47		4.22	SCAFFOLD143_1-399086	50.1		5.29	SCAFFOLD805_1-21104	39.5
1.24	SCAFFOLD607_1-165704	48		2.28	SCAFFOLD797_1-18357	43.3		3.27	SCAFFOLD660_1-44160	47		4.22	SCAFFOLD69_695384-797218	50.1		5.29	SCAFFOLD110_1-550678	39.5
1.24	SCAFFOLD464_1-106763	48		2.28	SCAFFOLD534_1-195626	43.3		3.27	SCAFFOLD55_1-802719	47		4.22	SCAFFOLD51_1-1216557	50.1		5.30	SCAFFOLD10_1-420940	40.4
1.24	SCAFFOLD96_1-413700	48		2.28	SCAFFOLD211_1-329594	43.3		3.27	SCAFFOLD1061_1-23933	47		4.22	SCAFFOLD261_1-190929	50.1		5.31	SCAFFOLD10_420941-1259591	41.3
1.24	SCAFFOLD170_1-452618	48		2.28	SCAFFOLD1710_1-13218	43.3		3.27	SCAFFOLD292_1-129167	47		4.22	SCAFFOLD88_1-529674	50.1		5.32	SCAFFOLD10_1259592-1498050	42.2
1.24	SCAFFOLD251_1-111543	48		2.28	SCAFFOLD409_1-52028	43.3		3.27	SCAFFOLD315_1-118456	47		4.22	SCAFFOLD109_1-482899	50.1		5.33	SCAFFOLD10_1498051-1727875	43.1
1.24	SCAFFOLD5084_1-5901	48		2.28	SCAFFOLD818_1-53387	43.3		3.27	SCAFFOLD913_1-15284	47		4.22	SCAFFOLD2224_1-21250	50.1		5.34	SCAFFOLD10_1727876-2068867	44
1.24	SCAFFOLD2193_1-28912	48		2.28	SCAFFOLD710_1-88078	43.3		3.27	SCAFFOLD253_1-224141	47		4.22	SCAFFOLD1690_1-33727	50.1		5.35	SCAFFOLD10_2068868-3221311	45.8
1.24	SCAFFOLD820_1-48076	48		2.28	SCAFFOLD80_1-523193	43.3		3.27	SCAFFOLD471_1-89637	47		4.22	SCAFFOLD65_1-555568	50.1		5.35	SCAFFOLD176_1-367565	45.8
1.24	SCAFFOLD189_1-385823	48		2.28	SCAFFOLD238_1-242995	43.3		3.27	SCAFFOLD1631_1-7350	47		4.22	SCAFFOLD2748_1-1361	50.1		5.35	SCAFFOLD112_1-760634	45.8
1.24	SCAFFOLD230_1-290097	48		2.28	SCAFFOLD474_1-71350	43.3		3.27	SCAFFOLD2728_1-3734	47		4.22	SCAFFOLD246_1-117596	50.1		5.36	SCAFFOLD2_7237864-7646050	46.7
1.24	SCAFFOLD249_1-202194	48		2.28	SCAFFOLD479_1-68066	43.3		3.27	SCAFFOLD351_1-259258	47		4.22	SCAFFOLD130_1-385339	50.1		5.37	SCAFFOLD2_6458536-7237863	47.6
1.24	SCAFFOLD74_1-698296	48		2.28	SCAFFOLD837_1-18513	43.3		3.27	SCAFFOLD71_1-629412	47		4.22	SCAFFOLD1256_1-21924	50.1		5.38	SCAFFOLD2_6161232-6458535	49.4
1.24	SCAFFOLD5738_1-1107	48		2.28	SCAFFOLD148_1-325040	43.3		3.27	SCAFFOLD452_1-155264	47		4.22	SCAFFOLD204_1-328406	50.1		5.39	SCAFFOLD2_5948802-6161231	52.2
1.24	SCAFFOLD175_1-261996	48		2.28	SCAFFOLD11_1-781020	43.3		3.27	SCAFFOLD20_1-639209	47		4.22	SCAFFOLD372_1-87400	50.1		5.40	SCAFFOLD2_5526619-5948801	55.9
1.24	SCAFFOLD84_1-714915	48		2.29	SCAFFOLD11_781021-3087370	44.2		3.28	SCAFFOLD20_639210-1911127	47.9		4.22	SCAFFOLD133_1-386579	50.1		5.41	SCAFFOLD2_5076339-5526618	57.7
1.24	SCAFFOLD671_1-40363	48		2.29	SCAFFOLD179_1-471464	44.2		3.29	SCAFFOLD20_1911128-2035339	48.8		4.22	SCAFFOLD350_1-169652	50.1		5.42	SCAFFOLD2_4405383-5076338	58.7
1.24	SCAFFOLD171_1-382916	48		2.29	SCAFFOLD81_1-533929	44.2		3.30	SCAFFOLD8_1103056-3676232	49.7		4.22	SCAFFOLD260_1-145219	50.1		5.43	SCAFFOLD2_3608319-4405382	59.6
1.24	SCAFFOLD1169_1-22966	48		2.29	SCAFFOLD13_2830226-3118764	44.2		3.31	SCAFFOLD8_960353-1103055	51.5		4.22	SCAFFOLD475_1-150592	50.1		5.44	SCAFFOLD2_2047198-3608318	61.4
1.24	SCAFFOLD86_1-609116	48		2.30	SCAFFOLD13_2166990-2830225	45.1		3.31	SCAFFOLD22_1-195504	51.5		4.22	SCAFFOLD46_1-801951	50.1		5.45	SCAFFOLD2_1781819-2047197	64.1
1.24	SCAFFOLD314_1-143278	48		2.31	SCAFFOLD13_1902508-2166989	46		3.32	SCAFFOLD22_195505-683960	52.4		4.22	SCAFFOLD418_1-109350	50.1		5.46	SCAFFOLD2_1558018-1781818	66.9
1.24	SCAFFOLD737_1-21585	48		2.32	SCAFFOLD13_279248-1902507	47.9		3.33	SCAFFOLD22_683961-1242742	53.3		4.22	SCAFFOLD91_1-594701	50.1		5.47	SCAFFOLD2_1380470-1558017	68.7
1.24	SCAFFOLD158_1-312458	48		2.33	SCAFFOLD13_1-279247	49.7		3.34	SCAFFOLD22_1242743-1670517	54.2		4.22	SCAFFOLD66_1-619455	50.1		5.48	SCAFFOLD2_1234311-1380469	69.6
1.24	SCAFFOLD395_1-79265	48		2.34	SCAFFOLD19_1-620801	51.5		3.35	SCAFFOLD22_1670518-2191357	56.1		4.23	SCAFFOLD185_1-293985	51		5.49	SCAFFOLD2_1056714-1234310	71.5
1.24	SCAFFOLD369_1-84803	48		2.35	SCAFFOLD19_620802-929030	52.4		3.36	SCAFFOLD22_2191358-2311990	57		4.23	SCAFFOLD77_1-479388	51		5.50	SCAFFOLD2_757858-1056713	72.4
1.24	SCAFFOLD164_1-244641	48		2.36	SCAFFOLD19_929031-1656305	53.3		3.37	SCAFFOLD22_2311991-2474746	59.7		4.24	SCAFFOLD187_1-407263	51.9		5.51	SCAFFOLD2_1-757857	76.1
1.24	SCAFFOLD61_1-897131	48		2.37	SCAFFOLD19_1656306-2062742	54.2		3.38	SCAFFOLD22_2474747-2677829	60.6		4.25	SCAFFOLD4860_1-890	52.8
1.24	SCAFFOLD197_1-273703	48		2.38	SCAFFOLD19_2062743-2235514	55.1		3.39	SCAFFOLD17_669157-794611	61.5		4.25	SCAFFOLD40_1680517-1876529	52.8
1.24	SCAFFOLD135_1-452428	48		2.39	SCAFFOLD19_2235515-2692819	57		3.40	SCAFFOLD17_794612-1003241	63.4		4.26	SCAFFOLD40_1416572-1680516	57.6
1.24	SCAFFOLD237_1-254140	48		2.40	SCAFFOLD19_2692820-2830684	59.8		3.41	SCAFFOLD17_1003242-1194332	66.1		4.27	SCAFFOLD40_654152-1416571	61.3
1.24	SCAFFOLD1910_1-139279	48		2.41	SCAFFOLD19_2830685-3027506	60.7		3.42	SCAFFOLD17_1194333-1443132	67.9		4.28	SCAFFOLD40_458731-654151	62.3
1.24	SCAFFOLD132_1-317815	48		2.42	SCAFFOLD21_2528208-2981920	61.6		3.43	SCAFFOLD17_1443133-1642162	72.6		4.29	SCAFFOLD40_1-458730	63.3
1.24	SCAFFOLD1501_1-5364	48		2.43	SCAFFOLD21_2076551-2528207	63.5		3.44	SCAFFOLD17_1642163-1853632	78.3		4.29	SCAFFOLD9_4060285-4553683	63.3
1.24	SCAFFOLD149_1-238851	48		2.44	SCAFFOLD21_2005857-2076550	64.4		3.45	SCAFFOLD17_1853633-2170484	79.2		4.30	SCAFFOLD9_3687898-4060284	66.1
1.24	SCAFFOLD17_2656364-2710507	48		2.45	SCAFFOLD21_1808062-2005856	65.3		3.46	SCAFFOLD17_2170485-2316969	82		4.31	SCAFFOLD9_3502111-3687897	67
1.24	SCAFFOLD73_1-519713	48		2.46	SCAFFOLD21_1268090-1808061	66.2		3.47	SCAFFOLD28_1-166365	84.8		4.32	SCAFFOLD9_3321574-3502110	72.7
1.24	SCAFFOLD348_1-178543	48		2.47	SCAFFOLD21_1054593-1268089	67.1		3.48	SCAFFOLD28_166366-531037	85.7		4.33	SCAFFOLD9_3159392-3321573	73.6
1.24	SCAFFOLD69_1-455644	48		2.48	SCAFFOLD21_814097-1054592	68		3.49	SCAFFOLD28_531038-1008786	89.4		4.34	SCAFFOLD9_3037049-3159391	74.5
1.24	SCAFFOLD59_1-676557	48		2.49	SCAFFOLD21_696328-814096	74.8		3.50	SCAFFOLD28_1008787-1323756	91.2		4.35	SCAFFOLD9_2862994-3037048	75.5
1.24	SCAFFOLD317_1-251587	48		2.50	SCAFFOLD24_1758586-1831414	76.6		3.51	SCAFFOLD28_1323757-1520802	92.1		4.36	SCAFFOLD9_2660529-2862993	79.2
1.24	SCAFFOLD144_139573-421909	48		2.51	SCAFFOLD24_1665149-1758585	77.5		3.52	SCAFFOLD28_1520803-1762646	97.1		4.37	SCAFFOLD9_2123043-2660528	81.1
1.25	SCAFFOLD144_1-139572	48.9		2.52	SCAFFOLD24_1466410-1665148	79.4		3.53	SCAFFOLD28_1762647-1899952	98.9		4.38	SCAFFOLD9_1693875-2123042	82
1.25	SCAFFOLD60_1-758958	48.9		2.53	SCAFFOLD24_846359-1466409	83.1						4.39	SCAFFOLD9_725109-1693874	82.9
1.25	SCAFFOLD5_1-33395	48.9		2.54	SCAFFOLD24_674312-846358	84.2						4.40	SCAFFOLD9_579203-725108	83.8
1.25	SCAFFOLD159_1-384649	48.9		2.55	SCAFFOLD24_357788-674311	85.2						4.41	SCAFFOLD9_1-579202	87.6
1.25	SCAFFOLD25_1-1572414	48.9		2.56	SCAFFOLD24_243537-357787	86.1
1.25	SCAFFOLD895_1-35850	48.9		2.57	SCAFFOLD24_80366-243536	87.9
1.25	SCAFFOLD236_1-338657	48.9		2.58	SCAFFOLD24_1-80365	89.8
1.25	SCAFFOLD57_1-816446	48.9		2.58	SCAFFOLD309_1-86470	89.8
1.25	SCAFFOLD373_1-133080	48.9
1.26	SCAFFOLD58_1-931631	49.8
1.27	SCAFFOLD53_1-735293	51.6
1.27	SCAFFOLD83_1-566878	51.6
1.27	SCAFFOLD312_1-97350	51.6
1.27	SCAFFOLD39_1-9220	51.6
1.27	SCAFFOLD33_797563-1485336	51.6
1.28	SCAFFOLD33_327870-797562	52.5
1.29	SCAFFOLD33_1-327869	53.4
1.29	SCAFFOLD100_1-364422	53.4
1.29	SCAFFOLD181_1-453585	53.4
1.29	SCAFFOLD1_1-902931	53.4
1.30	SCAFFOLD1_902932-1082489	54.4
1.31	SCAFFOLD1_1082490-1249099	55.3
1.32	SCAFFOLD1_1249100-1456031	57.1
1.33	SCAFFOLD1_1456032-1650441	58
1.34	SCAFFOLD1_1650442-2088080	59.8
1.35	SCAFFOLD1_2088081-2274590	61.6
1.36	SCAFFOLD1_2274591-2312673	62.5
1.37	SCAFFOLD1_2312674-2459051	63.4
1.38	SCAFFOLD1_2459052-2600897	65.2
1.39	SCAFFOLD1_2600898-2820043	66.1
1.40	SCAFFOLD1_2820044-2862475	68
1.41	SCAFFOLD1_2862476-2923245	68.9
1.42	SCAFFOLD1_2923246-3047887	69.8
1.43	SCAFFOLD1_3047888-3236333	70.7
1.44	SCAFFOLD1_3236334-3255446	71.6
1.45	SCAFFOLD1_3255447-3309019	72.5
1.46	SCAFFOLD1_3309020-3352716	73.4
1.47	SCAFFOLD1_3352717-3515060	75.3
1.48	SCAFFOLD1_3515061-3541093	76.2
1.49	SCAFFOLD1_3541094-3818599	77.1
1.50	SCAFFOLD1_3818600-3933918	79
1.51	SCAFFOLD1_3933919-4037421	79.9
1.52	SCAFFOLD1_4037422-4650292	81.7
1.53	SCAFFOLD1_4650293-4915137	82.6
1.54	SCAFFOLD1_4915138-5312354	84.5
1.55	SCAFFOLD1_5312355-5455395	86.3
1.56	SCAFFOLD1_5455396-5523176	88.1
1.57	SCAFFOLD1_5523177-5606791	89
1.58	SCAFFOLD1_5606792-5823787	89.9
1.59	SCAFFOLD7_330070-429779	92.7
1.60	SCAFFOLD7_118429-330069	93.6
1.61	SCAFFOLD7_1-118428	94.5
